# Supplementary material for: Zoonotic Streptococcus imports glucose to inhibit stringent response and promote growth during meningitis
Source: Nat Microbiol. 2025 Dec 15;11(1):125–41. doi: 10.1038/s41564-025-02194-2 (PMC12768970; doi:10.1038/s41564-025-02194-2)
Supplement: Supplementary file 3 — Supplementary Tables 1–13. [file 41564_2025_2194_MOESM3_ESM.xlsx]

## Sheet: S1 Tn screening
Table S1. Three rounds of SEZTn library screening result.
Gene Local Tag	Gene Name	Description	Round1 Log2Fc	Round1 -log10 pvalue	Round2 Log2Fc	Round2 -log10 pvalue	Round3 Log2Fc	Round3 -log10 pvalue
'SESEC_RS00005 '	dnaA	chromosomal replication initiator protein DnaA	-3.25721	0	-2.649	0	-4.81252	0
'SESEC_RS00010 '	dnaN	DNA polymerase III subunit beta	2.87503	0	1.51497	0	1.50703	0
'SESEC_RS00015 '		DUF951 family protein	2.01572	0	-0.690242	0.0330765	-1.94923	0.0660198
'SESEC_RS00020 '		helix-turn-helix domain-containing protein	-0.360749	1.23592	-1.5275	1.79211	-1.97462	2.44742
'SESEC_RS00025 '	ychF	redox-regulated ATPase YchF	-2.34446	8.94681	-4.49348	12.6159	-6.91867	14.5112
'SESEC_RS00030 '	pth	aminoacyl-tRNA hydrolase	-6.38882	0.477121	-4.49355	0.412663	-5.80953	0.390761
'SESEC_RS00035 '	mfd	transcription-repair coupling factor	-1.01784	16.4878	-2.30813	32.1186	-3.48927	45.5831
'SESEC_RS00045 '		RNA-binding S4 domain-containing protein	NA	NA	NA	NA	NA	NA
'SESEC_RS00050 '		septum formation initiator family protein	-1.46742	0	-2.28329	0	-2.67063	0
'SESEC_RS00055 '		serine hydrolase	-0.165444	3.64712	-0.971841	9.52072	-1.71423	15.8814
'SESEC_RS00060 '	tilS	tRNA lysidine(34) synthetase TilS	-4.8517	0.952076	-3.87803	0.664877	-4.14506	0.661544
'SESEC_RS00065 '	hpt	hypoxanthine phosphoribosyltransferase	-1.02166	3.35546	-6.41567	4.59279	-5.14817	4.27313
'SESEC_RS00070 '	ftsH	ATP-dependent zinc metalloprotease FtsH	0.194071	0.0432787	-0.312906	0.0649927	-1.24813	0.529361
'SESEC_RS00075 '		amino acid permease	-2.34554	17.214	-3.70582	28.9169	-4.81053	33.8649
'SESEC_RS00185 '		rod shape-determining protein MreC	1.26822	0.0249715	1.42202	0.083662	0.8819	0.877794
'SESEC_RS00190 '	mreD	rod shape-determining protein MreD	0.707574	0.104149	0.730415	0.165492	0.0714696	1.08432
'SESEC_RS00195 '		CHAP domain-containing protein	2.19055	0	3.57191	0	-0.520754	0
'SESEC_RS00200 '		ribose-phosphate diphosphokinase	-2.10644	0.815714	-3.44355	0.943458	-2.61639	0.834092
'SESEC_RS00205 '	recO	DNA repair protein RecO	1.68718	0.0931433	0.723797	1.15305	-1.26058	2.54762
'SESEC_RS00210 '	plsX	phosphate acyltransferase PlsX	2.48236	0.939302	-0.114707	0.115016	-1.79461	0.537103
'SESEC_RS00215 '		phosphopantetheine-binding protein	0.0563908	1.53478	-2.07223	2.75078	-3.80308	4.14656
'SESEC_RS00220 '		phosphoribosylaminoimidazolesuccinocarboxamide synthase	-1.68957	4.23216	-2.24451	5.93258	-3.17405	7.24556
'SESEC_RS00225 '		phosphoribosylformylglycinamidine synthase	-0.910785	12.5096	-0.456815	15.3191	-1.41841	20.4502
'SESEC_RS00230 '	purF	amidophosphoribosyltransferase	-0.954406	6.58331	-1.7194	9.4194	-2.69287	11.2863
'SESEC_RS00235 '	purM	phosphoribosylformylglycinamidine cyclo-ligase	-1.09049	3.76535	-3.09664	6.9706	-1.04175	8.58624
'SESEC_RS00240 '	purN	phosphoribosylglycinamide formyltransferase	1.52992	0.762792	1.41039	0.789746	1.13281	1.13146
'SESEC_RS00245 '	purH	bifunctional phosphoribosylaminoimidazolecarboxamide formyltransferase/IMP cyclohydrolase	-0.62081	5.81552	-2.88084	11.1264	-3.2937	14.7743
'SESEC_RS00250 '		SH3 domain-containing protein	0.318828	1.25916	0.299553	4.09681	0.193625	5.09376
'SESEC_RS00255 '	purD	phosphoribosylamine--glycine ligase	0.0966305	3.43201	-0.654769	4.6484	-1.19774	6.13191
'SESEC_RS00260 '	purE	5-(carboxyamino)imidazole ribonucleotide mutase	-0.755228	0.896459	-0.0968907	1.13366	-0.827536	1.27374
'SESEC_RS00265 '	purK	5-(carboxyamino)imidazole ribonucleotide synthase	-1.4957	3.72503	-2.91748	6.49315	-3.22667	7.28015
'SESEC_RS00270 '		hypothetical protein	-0.649233	1.17765	-2.01528	3.24673	-2.44014	3.28271
'SESEC_RS00275 '	purB	adenylosuccinate lyase	-0.196657	0	-2.63145	0	-1.74252	0
'SESEC_RS00280 '		helix-turn-helix domain-containing protein	0.38821	7.11152	-0.342852	8.96647	-0.575201	10.672
'SESEC_RS00285 '	ruvB	Holliday junction branch migration DNA helicase RuvB	0.270096	2.12845	-0.929408	6.85949	-2.3599	9.7097
'SESEC_RS00290 '		low molecular weight phosphotyrosine protein phosphatase	-0.559777	0.814149	-1.09497	2.26647	-1.76866	3.4705
'SESEC_RS00295 '		membrane protein	0.630868	0.0573264	0.2789	0.105166	-2.99261	0.967849
'SESEC_RS00300 '		acetyltransferase	0.00406158	1.00077	-1.21705	1.81106	-2.33545	2.44178
'SESEC_RS00305 '		NA	0.372496	8.87177	-0.171532	13.7426	-0.832259	19.5468
'SESEC_RS00310 '		NA	0.992077	2.51043	0.804334	5.46429	0.68788	7.89158
'SESEC_RS00315 '		NA	1.0205	3.1534	0.934821	4.91231	0.797134	6.12241
'SESEC_RS00320 '		hypothetical protein	1.93418	1.32423	1.79848	1.8761	1.4489	2.79082
'SESEC_RS00325 '	thrC	threonine synthase	0.354223	2.65895	-0.226659	6.43668	-0.57278	10.2944
'SESEC_RS00330 '		MATE family efflux transporter	-0.64991	4.3721	-1.05766	6.65222	-1.9576	12.24
'SESEC_RS00335 '	rpsJ	30S ribosomal protein S10	NA	NA	NA	NA	NA	NA
'SESEC_RS00340 '	rplC	50S ribosomal protein L3	NA	NA	NA	NA	NA	NA
'SESEC_RS00345 '	rplD	50S ribosomal protein L4	NA	NA	NA	NA	NA	NA
'SESEC_RS00350 '		50S ribosomal protein L23	NA	NA	NA	NA	NA	NA
'SESEC_RS00355 '		NA	NA	NA	NA	NA	NA	NA
'SESEC_RS00360 '	rpsS	30S ribosomal protein S19	NA	NA	NA	NA	NA	NA
'SESEC_RS00365 '	rplV	50S ribosomal protein L22	NA	NA	NA	NA	NA	NA
'SESEC_RS00370 '		NA	NA	NA	NA	NA	NA	NA
'SESEC_RS00375 '	rplP	50S ribosomal protein L16	NA	NA	NA	NA	NA	NA
'SESEC_RS00380 '	rpmC	50S ribosomal protein L29	NA	NA	NA	NA	NA	NA
'SESEC_RS00385 '	rpsQ	30S ribosomal protein S17	NA	NA	NA	NA	NA	NA
'SESEC_RS00390 '	rplN	50S ribosomal protein L14	NA	NA	NA	NA	NA	NA
'SESEC_RS00395 '	rplX	50S ribosomal protein L24	NA	NA	NA	NA	NA	NA
'SESEC_RS00400 '		NA	NA	NA	NA	NA	NA	NA
'SESEC_RS00405 '	rpsH	30S ribosomal protein S8	NA	NA	NA	NA	NA	NA
'SESEC_RS00410 '		NA	NA	NA	NA	NA	NA	NA
'SESEC_RS00415 '	rplR	50S ribosomal protein L18	NA	NA	NA	NA	NA	NA
'SESEC_RS00420 '		NA	NA	NA	NA	NA	NA	NA
'SESEC_RS00425 '	rpmD	50S ribosomal protein L30	NA	NA	NA	NA	NA	NA
'SESEC_RS00430 '		NA	NA	NA	NA	NA	NA	NA
'SESEC_RS00435 '		NA	-6.15962	0	-4.37317	0	-5.55958	0
'SESEC_RS00440 '		adenylate kinase	-7.3471	0.477121	-6.52214	0.477121	-6.829	0.477121
'SESEC_RS00445 '	infA	translation initiation factor IF-1	NA	NA	NA	NA	NA	NA
'SESEC_RS00450 '	rpsM	30S ribosomal protein S13	0	0	NA	NA	NA	NA
'SESEC_RS00455 '	rpsK	30S ribosomal protein S11	NA	NA	NA	NA	2	0
'SESEC_RS00460 '		DNA-directed RNA polymerase subunit alpha	NA	NA	NA	NA	1.58496	0
'SESEC_RS00465 '	rplQ	50S ribosomal protein L17	1.83498	0	1.55319	0	1.7114	0
'SESEC_RS00470 '		hypothetical protein	0.0715849	5.33318	-0.826064	9.37971	-1.41013	12.1833
'SESEC_RS00475 '		hypothetical protein	0.713776	1.7132	0.475039	2.34999	0.127843	3.21675
'SESEC_RS00480 '		DUF4176 domain-containing protein	-1.29687	1.93268	-1.31745	3.17151	-3.26156	4.05191
'SESEC_RS00565 '		MFS transporter	1.96159	6.67894	2.55664	8.23704	2.39379	11.5101
'SESEC_RS00575 '		LPXTG cell wall anchor domain-containing protein	0.889786	1.29962	-0.278767	2.76583	-0.729738	4.37862
'SESEC_RS00580 '		LPXTG cell wall anchor domain-containing protein	-0.255717	2.4126	-1.41929	4.56446	-1.58189	5.43466
'SESEC_RS00585 '		NUDIX domain-containing protein	-1.32662	3.34859	-3.38501	5.725	-3.34439	5.70973
'SESEC_RS00590 '	ispE	4-(cytidine 5'-diphospho)-2-C-methyl-D-erythritol kinase	-0.189895	4.0058	-0.421394	4.20584	-1.08217	5.67835
'SESEC_RS00595 '		zinc-dependent MarR family transcriptional regulator	-0.963286	1.6423	-2.56469	4.4977	-4.91361	6.06889
'SESEC_RS00600 '		metal ABC transporter ATP-binding protein	-0.381127	4.04673	-1.53456	3.63899	-1.77818	3.69009
'SESEC_RS00605 '		metal ABC transporter permease	-5.02221	8.41875	-5.42954	6.96427	-8.30647	7.61291
'SESEC_RS00610 '	tyrS	tyrosine--tRNA ligase	-2.33481	0.434152	-2.60922	0.69897	-3.88287	0.712198
'SESEC_RS00615 '	pbp1b	penicillin-binding protein PBP1B	0.184857	8.19881	-0.00135081	17.6866	-0.632983	23.948
'SESEC_RS00620 '	rpoB	DNA-directed RNA polymerase subunit beta	-2.00033	0	-4.64915	0	-5.02038	0
'SESEC_RS00625 '	rpoC	DNA-directed RNA polymerase subunit beta'	-3.88011	0.451815	-2.70176	0.303994	0.0164413	0.0740007
'SESEC_RS00630 '		hypothetical protein	0.31252	1.08218	-0.26715	2.70981	-1.07483	5.52935
'SESEC_RS00635 '		alanine racemase	-0.0722695	4.65814	-0.698016	7.24152	-1.30217	8.00552
'SESEC_RS00640 '		DUF1033 family protein	-0.978287	2.3099	-3.07488	5.14229	-3.92019	5.96082
'SESEC_RS00645 '		Rgg/GadR/MutR family transcriptional regulator	-2.10458	15.6017	-6.58491	19.3975	-5.76193	19.0538
'SESEC_RS00650 '		hypothetical protein	-0.114673	26.7617	-2.62223	43.1538	-5.01565	49.6414
'SESEC_RS00655 '		hypothetical protein	-4.96156	32.6006	-6.33397	32.2939	-11.0188	33.5045
'SESEC_RS00660 '		DUF1430 domain-containing protein	-0.0658315	6.16285	-0.573129	10.5286	-0.979769	14.1469
'SESEC_RS00665 '		ATP-binding cassette domain-containing protein	-2.70747	5.91959	-3.12063	6.29579	-5.36726	8.1464
'SESEC_RS00670 '	tadA	Flp pilus assembly complex ATPase component TadA	-1.08253	2.61808	-1.34497	3.09976	-1.91265	3.6768
'SESEC_RS00675 '		type II secretion system F family protein	0.301454	2.3627	0.177553	5.57399	-0.228766	7.00337
'SESEC_RS00680 '		prepilin-type N-terminal cleavage/methylation domain-containing protein	-0.91319	0.770925	-1.02339	0.91824	-1.29989	0.764793
'SESEC_RS00685 '		hypothetical protein	0.403665	1.00286	-0.575841	1.80737	-0.600143	2.75908
'SESEC_RS00690 '		competence protein ComG	0.930491	1.06283	-0.145621	2.04986	-1.41985	3.03441
'SESEC_RS00695 '		prepilin-type N-terminal cleavage/methylation domain-containing protein	0.626704	1.75693	-0.183909	2.80037	-0.715273	4.04122
'SESEC_RS00705 '		class I SAM-dependent methyltransferase	-0.742001	2.99881	-1.53553	4.20989	-2.17333	6.93799
'SESEC_RS00710 '		acetate kinase	0.0126456	2.4063	-2.45704	2.87986	-3.03547	3.64232
'SESEC_RS00715 '		hypothetical protein	-0.928112	4.00848	-1.6075	6.46364	-2.20896	8.50788
'SESEC_RS00720 '		BglG family transcription antiterminator	-0.137916	6.70957	-0.611189	8.97307	-0.740458	13.0223
'SESEC_RS00725 '		PTS sugar transporter subunit IIB	0.483598	1.99524	-0.0765722	2.7032	0.224979	2.87701
'SESEC_RS00730 '		PTS ascorbate transporter subunit IIC	-0.277961	2.25111	-0.725761	5.62856	-1.48668	7.7451
'SESEC_RS00735 '		transketolase	0.933263	2.89367	0.739125	4.76826	0.245458	5.18858
'SESEC_RS00740 '		hypothetical protein	-3.10781	9.99386	-5.88875	12.2837	-2.07205	11.1909
'SESEC_RS00745 '		endopeptidase	-1.60689	10.6394	-4.51129	25.4973	-8.01904	32.2514
'SESEC_RS00750 '	tsf	translation elongation factor Ts	-1.27259	0	-0.389885	0	-2.61753	0
'SESEC_RS00755 '	rpsB	30S ribosomal protein S2	-0.28188	0	-1.42272	0	-3.05635	0
'SESEC_RS00760 '	ahpF	alkyl hydroperoxide reductase subunit F	-0.461983	4.44134	-1.23261	7.91528	-1.961	13.6975
'SESEC_RS00765 '	ahpC	peroxiredoxin	-0.0524482	0.274746	-0.318821	1.03805	-1.09938	2.60123
'SESEC_RS00775 '		cold-shock protein	-1.40299	0.828991	-1.65042	1.12027	-2.1498	1.83744
'SESEC_RS00780 '		CtsR family transcriptional regulator	-2.56487	5.89843	-3.30308	8.4609	-4.16306	9.55275
'SESEC_RS00785 '		ATP-dependent Clp protease ATP-binding subunit	-0.368143	7.20688	-1.11029	13.1042	-1.82322	18.8071
'SESEC_RS00790 '		putative holin-like toxin	0.0297788	0.511177	-0.86203	0.701552	-1.26177	0.890768
'SESEC_RS00795 '		hypothetical protein	1.72365	0.140209	1.56784	0.800097	1.63533	1.2767
'SESEC_RS00800 '		hypothetical protein	1.47294	1.01484	1.95865	3.37203	1.99869	3.06817
'SESEC_RS00805 '		hypothetical protein	-0.378008	4.28218	-1.06499	9.23305	-0.612791	10.4437
'SESEC_RS00810 '		hypothetical protein	0.569335	0.183941	-0.689881	0.714775	-1.74814	2.1316
'SESEC_RS00815 '		hypothetical protein	-0.668213	1.76474	-0.8874	0.860845	-1.90753	1.55953
'SESEC_RS00820 '	groES	co-chaperone GroES	-2.56126	0	-2.08465	0	-4.43821	0
'SESEC_RS00825 '	groL	chaperonin GroEL	-1.57401	0.173925	-4.10777	0.236572	-5.99511	0.337242
'SESEC_RS00830 '		8-oxo-dGTP diphosphatase	-1.25579	1.39785	-2.0887	2.91932	-2.59441	3.70188
'SESEC_RS00835 '		Rgg/GadR/MutR family transcriptional regulator	0.316849	6.07118	0.113133	6.66925	-0.069456	8.55992
'SESEC_RS00840 '		uberolysin/carnocyclin family circular bacteriocin	-0.0225333	3.32507	-1.13251	3.31042	-1.73001	4.90643
'SESEC_RS00845 '		hypothetical protein	0.664886	2.59813	-0.192575	4.41828	-0.427141	6.96647
'SESEC_RS00850 '		stage II sporulation protein M	0.0886015	0.972036	-0.333491	1.63581	-0.64741	2.40175
'SESEC_RS00855 '		ATP-binding cassette domain-containing protein	-0.348572	1.70163	-1.00311	4.30736	-1.26342	6.13655
'SESEC_RS00860 '		hypothetical protein	-0.190322	2.78799	-1.36884	6.13285	-1.99168	5.02122
'SESEC_RS00865 '		hypothetical protein	-1.65352	4.02462	-2.62871	5.26453	-3.15093	7.3145
'SESEC_RS00870 '		hypothetical protein	-0.465924	3.204	-0.72433	7.83469	-1.32179	10.5083
'SESEC_RS00875 '		RluA family pseudouridine synthase	0.664849	0.84151	0.41717	1.8098	-0.0892536	2.9803
'SESEC_RS00880 '		hypothetical protein	-1.76408	1.07929	-2.40211	1.62961	-4.1663	2.1691
'SESEC_RS00890 '		RidA family protein	-0.0896199	1.03585	-0.539309	2.10985	-0.976996	2.69344
'SESEC_RS00895 '	pbp2a	penicillin-binding protein PBP2A	1.88705	3.42194	1.96629	9.57324	1.54133	15.5155
'SESEC_RS00900 '	secE	preprotein translocase subunit SecE	-1.51629	0	-1.05898	0	-1.65279	0
'SESEC_RS00905 '	nusG	transcription termination/antitermination protein NusG	-1.34389	0.176091	-0.115678	0.0604807	-3.18135	0.330993
'SESEC_RS00910 '		helix-turn-helix domain-containing protein	4.48807	28.3822	5.00575	29.7106	5.43678	28.3322
'SESEC_RS00915 '		LPXTG cell wall anchor domain-containing protein	-0.646912	3.40956	-0.989128	5.82397	-1.38145	8.00049
'SESEC_RS00920 '	leuS	leucine--tRNA ligase	-3.21938	0	-3.08089	0	-3.42542	0
'SESEC_RS00925 '		hypothetical protein	-0.488612	0.638684	-0.653407	1.35777	-1.09066	2.1005
'SESEC_RS00930 '		PTS sugar transporter subunit IIC	-0.301232	2.00066	-0.64345	3.7961	-1.28842	7.66795
'SESEC_RS00935 '		PTS sugar transporter subunit IIB	0.345663	0.0888693	-0.435456	0.556009	-1.3538	1.91147
'SESEC_RS00940 '		PTS sugar transporter subunit IIA	0.81233	0.611426	0.21003	0.624052	-0.371473	1.6349
'SESEC_RS00945 '		3-keto-L-gulonate-6-phosphate decarboxylase UlaD	0.223209	1.09144	-0.509591	2.59844	-2.09144	4.51646
'SESEC_RS00950 '		L-ribulose-5-phosphate 3-epimerase	0.133075	0.487791	-0.381018	1.89906	-0.680781	3.00672
'SESEC_RS00955 '		L-ribulose-5-phosphate 4-epimerase	0.530054	1.33662	0.00322092	2.49261	-0.458163	3.12174
'SESEC_RS00960 '		transcription antiterminator	0.111628	1.42193	-0.427427	4.11123	-0.213414	5.09616
'SESEC_RS00965 '	ulaG	L-ascorbate 6-phosphate lactonase	1.27345	2.88355	-0.697075	6.79661	-2.31438	8.49437
'SESEC_RS00970 '		glycine betaine/L-proline ABC transporter ATP-binding protein	-0.110928	3.09817	-0.589647	5.48981	-0.965604	6.37846
'SESEC_RS00975 '		ABC transporter permease/substrate binding protein	-1.19819	6.71423	-1.91171	9.86809	-2.3462	12.7488
'SESEC_RS00980 '	polA	DNA polymerase I	0.879385	1.17382	-0.257878	5.6924	-1.40163	9.66917
'SESEC_RS00985 '		CoA-binding protein	-0.765527	1.70725	-0.70612	2.31735	-1.77586	3.83285
'SESEC_RS00990 '	perR	peroxide-responsive transcriptional repressor PerR	-0.632529	1.69617	-1.36641	4.29736	-1.61831	4.82632
'SESEC_RS00995 '		NA	0.0438853	3.95801	-0.766713	9.41866	-1.54572	14.8155
'SESEC_RS01000 '		NPCBM/NEW2 domain-containing protein	0.838235	11.1281	0.620656	17.8356	0.309058	22.7405
'SESEC_RS01005 '		DUF975 family protein	-0.639026	3.67164	-1.39585	5.74485	-2.04304	9.57208
'SESEC_RS01010 '	tgt	tRNA guanosine(34) transglycosylase Tgt	0.0232099	2.12609	-1.08343	7.0679	-2.17876	10.8177
'SESEC_RS01015 '		ISL3 family transposase	-0.846993	1.95667	-1.30511	4.53194	-1.50352	5.15719
'SESEC_RS01030 '		biotin transporter BioY	0.656869	0.287008	0.0717613	1.16736	-0.821608	2.96949
'SESEC_RS01035 '		MBL fold metallo-hydrolase	-3.03668	3.77254	-7.125	4.80102	-7.43073	4.73978
'SESEC_RS01040 '	tadA	tRNA adenosine(34) deaminase TadA	-2.0232	1.31925	-5.4787	2.08309	-4.13685	1.75271
'SESEC_RS01045 '		lipoprotein	0.23279	1.72223	-0.109897	4.08494	-0.693686	6.96203
'SESEC_RS01050 '		hypothetical protein	-0.409797	0.997156	-0.904319	2.42897	-1.40046	3.95646
'SESEC_RS01055 '		glycosyltransferase family 2 protein	1.91176	5.03867	-1.06863	5.55047	-3.08239	18.4811
'SESEC_RS01060 '		NA	2.2947	6.70464	0.0532464	0.197944	-2.08763	9.73485
'SESEC_RS01065 '		NA	-0.0887231	1.52602	-0.358999	3.11089	-0.607322	3.76926
'SESEC_RS01070 '		NA	-2.09004	9.56868	-3.00041	13.3252	-4.09856	17.4023
'SESEC_RS01075 '		glucose-6-phosphate isomerase	0.270048	0	-0.197715	0	-0.366053	0
'SESEC_RS01080 '		SDR family oxidoreductase	1.13647	1.53466	0.592125	4.04674	0.202457	5.46743
'SESEC_RS01085 '		PRD domain-containing protein	-0.148118	2.17911	-1.21229	7.3632	-1.36768	8.69195
'SESEC_RS01090 '		transcriptional regulator GutM	0.00536901	2.51941	-2.74262	4.75136	-5.49946	7.18032
'SESEC_RS01095 '		PTS glucitol/sorbitol transporter subunit IIC	-0.863835	1.61594	-1.02827	3.28239	-1.87778	4.69232
'SESEC_RS01100 '		PTS glucitol/sorbitol transporter subunit IIB	-0.311786	3.84396	-1.22683	4.60929	-2.60283	7.61803
'SESEC_RS01105 '		PTS glucitol/sorbitol transporter subunit IIA	-0.264602	0.800554	-0.703815	1.5138	-1.61364	2.2831
'SESEC_RS01110 '		LPXTG cell wall anchor domain-containing protein	-0.505099	3.06538	-1.21017	4.83146	-2.38676	5.95086
'SESEC_RS01115 '		hypothetical protein	0.600558	1.43919	0.785121	2.70222	0.314988	3.53336
'SESEC_RS01125 '		5-formyltetrahydrofolate cyclo-ligase	-0.265966	1.04203	-0.796418	3.09417	-0.835137	3.7123
'SESEC_RS01130 '		rhomboid family intramembrane serine protease	0.660018	1.12439	0.224497	2.256	-0.10257	3.90915
'SESEC_RS01135 '	galU	UTP--glucose-1-phosphate uridylyltransferase GalU	0.282759	0.936658	-0.0884889	1.95082	-0.35431	2.96562
'SESEC_RS01140 '		NAD(P)H-dependent glycerol-3-phosphate dehydrogenase	-1.97128	0	0.247871	0	-2.16497	0
'SESEC_RS01145 '		MarR family transcriptional regulator	-0.890937	1.71764	-1.15751	2.12879	-1.19133	2.88683
'SESEC_RS01150 '		ABC transporter ATP-binding protein/permease	-0.620822	2.46651	-1.05775	5.67423	-1.76557	8.83804
'SESEC_RS01155 '		ABC transporter ATP-binding protein/permease	0.303813	1.87268	-0.411189	4.18947	-1.17536	7.35878
'SESEC_RS01160 '		epoxyqueuosine reductase QueH	-0.111107	0.885235	-1.10359	3.04959	-1.941	4.86706
'SESEC_RS01165 '		ISAs1 family transposase	-0.0945166	1.06466	-1.09163	4.08154	-1.15819	5.09138
'SESEC_RS01170 '		dUTP diphosphatase	3.78686	0.864136	0.531523	0	1.87542	0
'SESEC_RS01175 '	radA	DNA repair protein RadA	0.0560181	0.816998	-0.642855	2.42196	-1.45419	4.80445
'SESEC_RS01180 '		NA	1.06523	0.76718	0.211265	1.18844	0.281027	1.15954
'SESEC_RS01185 '		carbonic anhydrase	0.0471105	0.0423927	-2.84884	0.124452	-3.05164	0.125925
'SESEC_RS01190 '		TIGR00266 family protein	-0.342519	2.2193	-0.882297	3.85125	-1.17748	4.35856
'SESEC_RS01195 '	gltX	glutamate--tRNA ligase	-4.78458	0	-1.73856	0	-2.5141	0
'SESEC_RS01200 '		GHKL domain-containing protein	0.0409211	2.58491	-0.55725	7.93907	-1.14684	11.9872
'SESEC_RS01205 '		sensor kinase	-0.0886871	1.43044	-0.733832	3.98412	-1.90738	6.9618
'SESEC_RS01210 '		LytTR family DNA-binding domain-containing protein	-0.112652	1.53107	-1.56332	3.56333	-2.23899	5.54785
'SESEC_RS01215 '		NA	-1.26392	1.37914	-2.85188	2.53869	-1.01284	1.86566
'SESEC_RS01220 '	rnpA	ribonuclease P protein component	NA	NA	NA	NA	NA	NA
'SESEC_RS01225 '		YidC/Oxa1 family membrane protein insertase	0.119568	1.46926	-0.985085	4.48794	-1.84431	7.65311
'SESEC_RS01230 '		protein jag	-0.377206	1.32269	-1.97512	3.17903	-2.55519	2.84145
'SESEC_RS01240 '		NA	0.54713	0.409425	-0.00522448	1.35895	-0.752226	2.54821
'SESEC_RS01245 '		Imm59 family immunity protein	-1.69188	3.14968	-3.49352	5.50818	-4.53324	5.97643
'SESEC_RS01250 '		hypothetical protein	-1.17357	3.45344	-1.39733	3.26289	-1.6062	3.45434
'SESEC_RS01260 '		hypothetical protein	0.760524	0.330996	-0.18052	1.43438	-0.826232	2.16479
'SESEC_RS01265 '		hypothetical protein	-0.207347	3.34299	-0.526453	3.0087	-1.5621	3.97702
'SESEC_RS01280 '		hypothetical protein	-0.431501	1.06113	-1.23464	2.30077	-1.97713	2.47322
'SESEC_RS01285 '		NA	-1.54681	1.69057	-0.393313	1.47905	-1.21046	2.30412
'SESEC_RS01290 '		N-acetylmannosamine-6-phosphate 2-epimerase	-1.80156	2.7414	-1.60305	3.51494	-1.75673	3.76901
'SESEC_RS01295 '		PTS transporter subunit EIIC	0.788657	0.429522	-0.176597	4.32323	-0.94828	8.06915
'SESEC_RS01300 '		PTS glucose transporter subunit IIA	-0.634607	3.18518	-1.6633	3.33314	-2.05125	4.17281
'SESEC_RS01305 '	rpmH	50S ribosomal protein L34	1.37706	0	0.0296612	0	-0.687584	0
'SESEC_RS01310 '		N-acetylmannosamine-6-phosphate 2-epimerase	-1.65422	2.95067	-1.64554	3.72674	-1.73854	4.10153
'SESEC_RS01315 '		ABC transporter substrate-binding protein	-0.362891	1.2646	-0.590965	3.41892	-0.968514	3.8739
'SESEC_RS01320 '		sugar ABC transporter permease	-1.17491	3.62733	-2.20235	6.57534	-2.85033	7.61363
'SESEC_RS01325 '		carbohydrate ABC transporter permease	-2.10776	4.71166	-2.96528	6.87459	-5.10709	8.67164
'SESEC_RS01330 '		YhcH/YjgK/YiaL family protein	-2.00917	3.12343	-1.57421	2.89498	-3.04217	4.56045
'SESEC_RS01335 '		YesL family protein	0.0770335	1.23222	-0.57963	2.6622	-1.01281	3.43102
'SESEC_RS01340 '		dihydrodipicolinate synthase family protein	0.137334	2.17902	-1.3008	3.61756	-1.83645	4.69195
'SESEC_RS01345 '		ROK family protein	-0.546096	2.81499	-0.0300171	5.12363	0.142109	5.89367
'SESEC_RS01350 '		alpha/beta fold hydrolase	-0.412635	2.11399	-0.57655	3.67696	-1.86245	5.73796
'SESEC_RS01355 '		MurR/RpiR family transcriptional regulator	0.681665	0.0184005	0.980377	0.314739	0.782601	1.06026
'SESEC_RS01360 '		TatD family hydrolase	-0.414015	3.44952	-1.68109	6.40257	-2.29604	8.32361
'SESEC_RS01365 '	rnmV	ribonuclease M5	-0.204075	1.60429	-0.19143	1.1902	-0.426803	1.38229
'SESEC_RS01370 '		NA	0.062721	0.549576	-2.62493	2.16375	-3.69553	2.99642
'SESEC_RS01375 '	rsmA	16S rRNA (adenine(1518)-N(6)/adenine(1519)-N(6))- dimethyltransferase RsmA	-0.709252	0.0480236	-3.17269	2.52838	-3.48193	3.07655
'SESEC_RS01380 '	rsgA	ribosome small subunit-dependent GTPase A	2.20937	0.0540393	3.04251	0.0655015	2.36584	0.0594835
'SESEC_RS01385 '	rpe	ribulose-phosphate 3-epimerase	NA	NA	NA	NA	NA	NA
'SESEC_RS01390 '		thiamine diphosphokinase	4.07275	0.506774	2.67641	0.659816	1.30335	0.231867
'SESEC_RS01395 '		DNA recombination protein RmuC	0.0725403	2.10382	-0.317747	4.85265	-1.13244	8.69776
'SESEC_RS01400 '		3'-5' exoribonuclease YhaM family protein	-0.386473	1.63421	-1.1137	5.05038	-2.03987	8.69442
'SESEC_RS01405 '	purR	pur operon repressor	0.0147437	0.811932	-1.92152	4.93973	-3.45104	8.6243
'SESEC_RS01410 '		SEC10/PgrA surface exclusion domain-containing protein	2.85064	0.301648	3.10023	1.41374	2.0084	3.29897
'SESEC_RS01415 '	rpsL	30S ribosomal protein S12	NA	NA	NA	NA	NA	NA
'SESEC_RS01420 '	rpsG	30S ribosomal protein S7	1.1574	0	-2.9665	0	-0.800168	0
'SESEC_RS01425 '	fusA	elongation factor G	-6.14744	0	-5.31226	0	-5.60602	0
'SESEC_RS01430 '	gap	type I glyceraldehyde-3-phosphate dehydrogenase	-5.31174	0	-4.40653	0	-4.70446	0
'SESEC_RS01435 '		5'-nucleotidase, lipoprotein e(P4) family	0.0533352	0.866345	0.0846911	1.77307	-0.490374	2.71678
'SESEC_RS01440 '		phosphoglycerate kinase	-5.42129	0.435729	-4.56334	0.330993	-4.88287	0.324833
'SESEC_RS01445 '		aromatic acid exporter family protein	-4.8214	6.24303	-7.46524	6.02457	-7.73158	6.01383
'SESEC_RS01450 '		MerR family transcriptional regulator	-1.66834	1.21585	-1.06913	1.34849	-0.415111	1.5263
'SESEC_RS01455 '		glutamine synthetase family protein	0.752278	0.578595	0.0894647	1.99921	-1.05891	3.69139
'SESEC_RS01460 '		NA	0.569101	1.14449	0.589509	1.78166	0.29466	2.72927
'SESEC_RS01465 '		ABC transporter permease	1.4747	0.545381	1.32725	1.17403	1.09253	2.84976
'SESEC_RS01470 '		ABC transporter permease	0.127907	1.26476	-0.25746	3.85589	-1.12998	5.51941
'SESEC_RS01475 '		NA	1.44459	0.187933	1.22816	1.26562	0.807679	2.36695
'SESEC_RS01480 '		ATP-binding cassette domain-containing protein	1.61323	0.218071	1.25825	0.753762	0.454515	1.82646
'SESEC_RS01485 '	rnjA	ribonuclease J1	-4.96257	0.477121	-4.14533	0.477121	-7.21906	0.477121
'SESEC_RS01490 '		DNA-dependent RNA polymerase auxiliary subunit epsilon family protein	NA	NA	NA	NA	NA	NA
'SESEC_RS01495 '	tsaB	tRNA (adenosine(37)-N6)-threonylcarbamoyltransferase complex dimerization subunit type 1 TsaB	-0.0306667	0.0604807	-0.122951	0.0809219	-1.65377	0.123013
'SESEC_RS01500 '	rimI	ribosomal protein S18-alanine N-acetyltransferase	0.28034	0.037568	-0.117773	0.859978	-0.911456	2.01492
'SESEC_RS01505 '	tsaD	tRNA (adenosine(37)-N6)-threonylcarbamoyltransferase complex transferase subunit TsaD	-3.57855	0.231609	-6.55321	0.420216	-6.83518	0.427903
'SESEC_RS01510 '		YdcF family protein	0.111659	0.75358	-0.581201	1.56161	-1.35914	4.52902
'SESEC_RS01515 '	rpsN	30S ribosomal protein S14	-0.0251484	0.44767	-0.577442	1.00258	-1.93539	1.47172
'SESEC_RS01520 '		NAD(P)/FAD-dependent oxidoreductase	-0.742992	2.43876	-1.144	4.99827	-1.55149	6.42781
'SESEC_RS01525 '		DUF536 domain-containing protein	-1.15659	3.90359	-3.90045	6.96287	-4.82674	7.95634
'SESEC_RS01530 '		3'-5' exonuclease	-1.86004	4.04769	-2.21425	4.62064	-3.88927	7.22884
'SESEC_RS01535 '		MerR family transcriptional regulator	-0.448018	2.78702	-1.93053	4.8569	-2.09666	5.32398
'SESEC_RS01540 '		YbaB/EbfC family nucleoid-associated protein	-1.92897	1.22158	-2.7324	1.82565	-2.62317	1.81415
'SESEC_RS01545 '		hypothetical protein	-1.25078	3.4097	-0.877652	4.2509	-2.01459	5.43401
'SESEC_RS01550 '		response regulator transcription factor	-0.413948	1.56235	-1.24546	3.61196	-2.06618	4.61549
'SESEC_RS01555 '		HAMP domain-containing histidine kinase	-0.139004	5.25699	-1.30363	7.03647	-2.5105	9.37308
'SESEC_RS01560 '		NA	-0.781807	5.28492	-1.17514	8.87226	-1.1486	8.24043
'SESEC_RS01565 '		helix-turn-helix domain-containing protein	-0.851798	4.58331	-1.45627	7.70637	-1.84738	10.2434
'SESEC_RS01570 '		CPBP family intramembrane metalloprotease	-0.805114	4.19733	-1.26539	6.78819	-1.8095	9.24037
'SESEC_RS01575 '		helix-turn-helix domain-containing protein	-0.860262	2.5217	-1.72519	3.58408	-2.39781	3.97269
'SESEC_RS01580 '		helix-turn-helix domain-containing protein	-1.75612	0.418316	-1.34269	0.66354	-6.52832	1.3608
'SESEC_RS01585 '		pyridoxamine 5'-phosphate oxidase family protein	-0.603135	1.60957	0.0724334	1.77581	-0.874574	2.55802
'SESEC_RS01590 '		Xaa-Pro dipeptidyl-peptidase	-0.794629	7.37338	-1.50484	13.4153	-2.26162	18.0841
'SESEC_RS01595 '		Crp/Fnr family transcriptional regulator	0.44783	1.891	-0.584491	4.25882	-2.41102	6.30391
'SESEC_RS01600 '		MFS transporter	-1.49365	8.45723	-1.53192	9.80117	-1.10117	10.9878
'SESEC_RS01605 '		universal stress protein	0.0940801	0.984038	-1.0814	2.31255	-2.31238	4.15641
'SESEC_RS01610 '		aquaporin family protein	-1.31583	0.988436	-1.90762	1.6255	-6.7858	2.90512
'SESEC_RS01615 '		CppA family protein	-0.646822	2.29091	-0.854512	3.46955	-1.68855	5.76322
'SESEC_RS01620 '		serine hydrolase	-1.01988	3.13747	-1.18324	4.93457	-1.38301	6.06922
'SESEC_RS01625 '		hypothetical protein	-0.617035	1.93666	-1.80013	2.78086	-2.0934	3.04582
'SESEC_RS01630 '	pflB	formate C-acetyltransferase	-0.8687	8.07338	-1.2666	10.6186	-2.07285	16.9538
'SESEC_RS01635 '	dinB	DNA polymerase IV	-0.393501	3.32007	-0.975936	5.22081	-1.08188	7.26614
'SESEC_RS01640 '		ISL3-like element ISSeq1 family transposase	-0.879415	2.83532	-1.29722	4.64838	-1.62212	6.49577
'SESEC_RS01645 '		hypothetical protein	-0.95028	2.5209	-1.55599	4.45736	-2.30545	7.05952
'SESEC_RS01650 '		ATP-dependent RecD-like DNA helicase	-0.639855	6.40559	-1.77737	13.2709	-2.00469	17.8504
'SESEC_RS01665 '		hypothetical protein	-1.51749	2.37015	-2.74288	3.50053	-4.22271	4.24613
'SESEC_RS01670 '		CvpA family protein	-1.6376	4.36443	-2.57885	7.6128	-2.9727	8.13562
'SESEC_RS01675 '		endonuclease MutS2	-0.310084	8.75438	-1.42672	12.1687	-2.01119	19.0462
'SESEC_RS01680 '		NA	0.29887	1.74426	0.496692	4.64145	0.328363	7.36795
'SESEC_RS01685 '	trxA	thioredoxin	-2.9449	0.477121	-3.51368	0.477121	-7.91498	0.477121
'SESEC_RS01690 '		LPXTG cell wall anchor domain-containing protein	-0.194024	4.96963	-1.4178	7.40933	-1.75279	8.45392
'SESEC_RS01695 '		hypothetical protein	-1.79965	2.77621	-3.09283	4.41558	-3.40433	4.83788
'SESEC_RS01700 '		hypothetical protein	-0.538547	1.56274	-1.05573	2.27833	-1.45747	3.02315
'SESEC_RS01705 '	mutY	A/G-specific adenine glycosylase	-0.208574	2.80074	0.317197	4.15042	-0.868906	6.02829
'SESEC_RS01715 '	rpsF	30S ribosomal protein S6	NA	NA	NA	NA	NA	NA
'SESEC_RS01720 '		single-stranded DNA-binding protein	-5.31701	0.161151	-5.42386	0.100544	-5.72838	0.111633
'SESEC_RS01725 '	rpsR	30S ribosomal protein S18	-0.903028	0.0452752	-2.76405	0.424043	-4.33227	0.461761
'SESEC_RS01730 '		DUF1129 domain-containing protein	-0.784395	1.89039	-1.08962	2.73905	-2.00065	4.43237
'SESEC_RS01735 '		magnesium transporter CorA family protein	-0.723007	0	-0.0982817	0	-0.32153	0
'SESEC_RS01740 '	uvrA	excinuclease ABC subunit UvrA	-0.790468	6.31909	-1.38441	11.6773	-1.95168	18.1205
'SESEC_RS01745 '		Xaa-Pro peptidase family protein	-0.405089	3.84171	-0.854658	6.13843	-1.99878	9.11916
'SESEC_RS01750 '		deaminase	-0.48292	1.58776	-0.872739	2.28651	-1.81752	3.75474
'SESEC_RS01755 '	efp	elongation factor P	-1.14568	0	-1.23827	0	-1.67997	0
'SESEC_RS01760 '		Asp23/Gls24 family envelope stress response protein	NA	NA	NA	NA	NA	NA
'SESEC_RS01765 '	nusB	transcription antitermination factor NusB	-2.72956	0	-2.08917	0	-1.0516	0
'SESEC_RS01770 '		hypothetical protein	-1.2555	1.06774	-1.65107	1.27541	-2.5166	1.92865
'SESEC_RS01775 '		hypothetical protein	-0.483973	0.415388	-1.00257	0.930602	-1.1843	1.23824
'SESEC_RS01790 '		hypothetical protein	0.435088	2.24428	0.150329	4.15852	-0.569026	6.30291
'SESEC_RS01795 '		LacI family DNA-binding transcriptional regulator	-0.742419	3.30569	-1.596	6.77971	-2.54953	10.4007
'SESEC_RS01800 '		sucrose-6-phosphate hydrolase	-1.87236	0.172354	-3.13217	0.252921	-6.09634	0.675718
'SESEC_RS01805 '		sucrose-specific PTS transporter subunit IIBC	-1.14819	3.26162	-0.526404	3.94758	-0.99722	4.93711
'SESEC_RS01810 '		endo-beta-N-acetylglucosaminidase	-0.604664	13.4362	-1.27796	21.321	-1.37067	23.6013
'SESEC_RS01815 '		ROK family protein	-0.0764669	2.23089	-0.681698	4.12078	-1.11944	5.79736
'SESEC_RS01820 '	manA	mannose-6-phosphate isomerase, class I	-0.8956	4.81074	-1.42394	6.788	-1.82864	8.454
'SESEC_RS01825 '	secA	preprotein translocase subunit SecA	-2.58732	1.21773	-4.32062	1.25964	-7.17933	1.3827
'SESEC_RS01830 '	acpS	holo-ACP synthase	NA	NA	NA	NA	NA	NA
'SESEC_RS01835 '	alr	alanine racemase	-4.95207	0.946922	-6.0335	0.877238	-6.38852	0.869666
'SESEC_RS01840 '		CHAP domain-containing protein	-1.45002	7.59232	-1.43359	11.56	-1.78942	14.3171
'SESEC_RS01845 '		NEAT domain-containing protein	-0.0689936	18.0819	0.18309	23.7447	-0.0518135	27.8934
'SESEC_RS01850 '		heme-binding protein	0.906181	3.78724	0.153149	4.56698	0.0567197	5.82281
'SESEC_RS01860 '		iron ABC transporter permease	-1.31774	7.79691	-2.05211	9.58043	-3.59504	12.7142
'SESEC_RS01865 '		ABC transporter ATP-binding protein	-0.555175	3.20575	0.200816	4.81988	-0.897287	5.64154
'SESEC_RS01870 '		ABC transporter ATP-binding protein/permease	-2.08199	7.94632	-2.57898	10.7202	-2.79404	12.996
'SESEC_RS01875 '		ABC transporter ATP-binding protein/permease	-0.360526	3.40234	-0.541025	6.57194	-1.21007	7.91702
'SESEC_RS01880 '		MptD family putative ECF transporter S component	-1.51412	3.07948	-1.37033	3.20741	-2.28462	5.30363
'SESEC_RS01885 '		energy-coupling factor transporter transmembrane protein EcfT	-1.40179	1.89876	-1.99767	3.50427	-2.88839	4.45346
'SESEC_RS01890 '		ABC transporter ATP-binding protein	1.34615	4.31781	1.76235	6.67823	1.15329	6.58447
'SESEC_RS01895 '	recG	ATP-dependent DNA helicase RecG	-0.542032	1.15931	-3.17845	6.03965	-4.4631	7.80569
'SESEC_RS01900 '		asparaginase	-0.520863	2.49214	-1.43713	5.0929	-2.01358	7.50714
'SESEC_RS01905 '		HAD-IIB family hydrolase	-0.106066	1.1914	-0.495829	2.89907	-0.304384	4.57666
'SESEC_RS01910 '		universal stress protein	-0.866833	1.26775	-1.55274	1.97342	-1.2415	2.06932
'SESEC_RS01915 '		pyridoxal phosphate-dependent aminotransferase	-10.0448	14.6495	-9.23114	13.2503	-9.51559	13.4911
'SESEC_RS01920 '	codY	GTP-sensing pleiotropic transcriptional regulator CodY	-1.3189	4.07142	-3.00464	4.18254	-3.27064	4.42591
'SESEC_RS01925 '		cysteine hydrolase	-3.3991	5.02601	-3.2511	6.00477	-8.12593	7.06992
'SESEC_RS01930 '	gatC	Asp-tRNA(Asn)/Glu-tRNA(Gln) amidotransferase subunit GatC	NA	NA	NA	NA	NA	NA
'SESEC_RS01935 '	gatA	Asp-tRNA(Asn)/Glu-tRNA(Gln) amidotransferase subunit GatA	NA	NA	NA	NA	NA	NA
'SESEC_RS01940 '	gatB	Asp-tRNA(Asn)/Glu-tRNA(Gln) amidotransferase subunit GatB	NA	NA	NA	NA	NA	NA
'SESEC_RS01945 '		DMT family transporter	-0.405355	2.14554	0.316044	3.77823	0.0670609	5.08565
'SESEC_RS01950 '		GlsB/YeaQ/YmgE family stress response membrane protein	-1.57932	0.760794	-2.67114	1.48075	-2.0834	1.19359
'SESEC_RS01955 '		KxYKxGKxW signal peptide domain-containing protein	1.93789	5.2743	1.94196	8.96161	1.53543	10.2622
'SESEC_RS01960 '		ACT domain-containing protein	-1.13141	1.38249	-1.67122	2.10155	-2.02664	2.17358
'SESEC_RS01965 '		PFL family protein	-1.23216	6.03896	-1.84047	8.78274	-2.57198	11.7538
'SESEC_RS01970 '		phosphoglycerate mutase family protein	-0.459216	1.9539	-1.05061	3.60399	-1.74187	5.41614
'SESEC_RS01975 '		D-alanyl-D-alanine carboxypeptidase family protein	-0.788047	2.90619	-1.31824	4.08011	-1.85269	6.38013
'SESEC_RS01980 '		glucosaminidase domain-containing protein	0.545051	1.24772	0.414058	2.02579	0.501984	3.26483
'SESEC_RS01985 '	hrcA	heat-inducible transcriptional repressor HrcA	-1.88479	9.43535	-3.41031	12.8512	-4.34838	14.8985
'SESEC_RS01990 '	grpE	nucleotide exchange factor GrpE	-2.7156	0	-4.96571	0	-6.90709	0
'SESEC_RS01995 '		NA	-0.105675	0.0856935	-0.969413	0.476644	-2.60072	1.23098
'SESEC_RS02000 '	dnaJ	molecular chaperone DnaJ	-0.696755	0.582884	-0.813595	0.551735	-0.900569	0.540249
'SESEC_RS02005 '		enoyl-CoA hydratase	-0.684948	1.33032	0.147315	0.767903	-0.80298	0.97662
'SESEC_RS02010 '		MarR family transcriptional regulator	-10.8552	10.3777	-10.0331	9.98226	-10.318	9.94145
'SESEC_RS02015 '		ketoacyl-ACP synthase III	-5.57909	0.241593	-4.65786	0.119186	-5.03449	0.107905
'SESEC_RS02020 '		acyl carrier protein	0.629255	0	-4.39266	0	-4.71128	0
'SESEC_RS02025 '	fabK	enoyl-[acyl-carrier-protein] reductase FabK	-1.09218	0.819838	-0.754191	0.518489	-1.77817	0.58577
'SESEC_RS02030 '	fabD	ACP S-malonyltransferase	-3.61116	0.346787	-4.66034	0.283997	-5.01124	0.289601
'SESEC_RS02035 '	fabG	3-oxoacyl-[acyl-carrier-protein] reductase	-5.46587	1.23622	-4.47852	1.01708	-4.8559	0.953932
'SESEC_RS02040 '	fabF	beta-ketoacyl-ACP synthase II	-2.1873	0.375718	-4.02634	0.468521	-4.38317	0.468521
'SESEC_RS02045 '	accB	acetyl-CoA carboxylase biotin carboxyl carrier protein	NA	NA	NA	NA	NA	NA
'SESEC_RS02050 '	fabZ	3-hydroxyacyl-ACP dehydratase FabZ	NA	NA	NA	NA	NA	NA
'SESEC_RS02055 '	accC	acetyl-CoA carboxylase biotin carboxylase subunit	-1.60214	0	-1.43988	0	-1.95469	0
'SESEC_RS02060 '	accD	acetyl-CoA carboxylase, carboxyltransferase subunit beta	NA	NA	NA	NA	NA	NA
'SESEC_RS02065 '		acetyl-CoA carboxylase carboxyl transferase subunit alpha	-2.86576	0	-1.97529	0	-2.26394	0
'SESEC_RS02070 '	serS	serine--tRNA ligase	-6.45227	1	-5.6608	0.943095	-5.87441	0.917215
'SESEC_RS02075 '		acyltransferase family protein	-0.444238	3.90617	-1.26851	7.56747	-2.00065	11.7171
'SESEC_RS02080 '		DUF956 family protein	-2.00209	1.12994	-3.52982	1.99345	-6.10023	2.63421
'SESEC_RS02085 '		PTS system mannose/fructose/sorbose family transporter subunit IID	-2.74456	10.4395	-4.39757	12.9522	-4.99971	13.7137
'SESEC_RS02090 '		PTS mannose/fructose/sorbose transporter subunit IIC	-3.87221	8.55702	-10.1161	11.8889	-9.38285	11.6153
'SESEC_RS02095 '		PTS sugar transporter subunit IIB	-3.44621	10.1891	-5.23061	14.2913	-4.10226	14.3784
'SESEC_RS02100 '		Cof-type HAD-IIB family hydrolase	-3.567	1.14095	-3.77767	0.97372	-5.53227	1.2888
'SESEC_RS02105 '		NCS2 family permease	-0.367766	2.54219	-0.972465	4.77967	-1.36294	8.10436
'SESEC_RS02110 '	tsaE	tRNA (adenosine(37)-N6)-threonylcarbamoyltransferase complex ATPase subunit type 1 TsaE	-1.63642	8.0081	-2.75672	11.1835	-3.37184	14.8986
'SESEC_RS02115 '		GNAT family N-acetyltransferase	-3.89044	0	-2.79542	0	-2.90718	0
'SESEC_RS02120 '		LCP family protein	-1.29273	1.61906	-1.58129	2.14041	-2.4434	3.54795
'SESEC_RS02125 '		hypothetical protein	-0.43261	1.46836	-0.681346	2.60603	-0.727053	3.20579
'SESEC_RS02130 '		HIT family protein	-0.677282	0.737103	-0.793793	1.66012	-1.32578	1.91797
'SESEC_RS02135 '		hypothetical protein	-1.48363	4.03173	-1.55232	4.15883	-2.16478	4.61425
'SESEC_RS02145 '		ABC transporter ATP-binding protein	0.478865	6.18164	2.29633	9.90185	2.17247	10.0125
'SESEC_RS02150 '		ABC transporter permease	-1.17769	12.5417	-1.55029	15.427	-2.07702	16.9897
'SESEC_RS02155 '		phosphotransferase family protein	-0.57384	0	-0.30089	0	-2.72056	0
'SESEC_RS02160 '	trmB	tRNA (guanosine(46)-N7)-methyltransferase TrmB	-0.545982	2.10929	-0.970296	3.60793	-1.47641	5.09615
'SESEC_RS02170 '		NA	-0.387671	0.293131	-1.19258	1.09122	-0.845869	0.928694
'SESEC_RS02175 '		hypothetical protein	-0.519577	1.7466	-0.767874	3.03681	-1.58372	4.44435
'SESEC_RS02180 '	rimP	ribosome maturation factor RimP	-2.68558	1.35938	-4.18634	1.47219	-7.64725	1.54407
'SESEC_RS02185 '	nusA	transcription termination factor NusA	-2.21382	0	-4.59672	0	-4.92489	0
'SESEC_RS02190 '		YlxR family protein	NA	NA	NA	NA	NA	NA
'SESEC_RS02195 '		YlxQ-related RNA-binding protein	NA	NA	NA	NA	NA	NA
'SESEC_RS02200 '	infB	translation initiation factor IF-2	NA	NA	NA	NA	NA	NA
'SESEC_RS02205 '	rbfA	30S ribosome-binding factor RbfA	0.471628	0	-1.16281	0	-0.898428	0
'SESEC_RS02210 '		ISL3-like element ISSeq1 family transposase	-0.518437	1.3259	-1.00214	3.26148	-1.26088	4.70626
'SESEC_RS02215 '		alpha/beta hydrolase	-0.718567	3.74266	-1.04781	5.51309	-1.59937	8.09679
'SESEC_RS02220 '		CopY/TcrY family copper transport repressor	-1.18108	1.99519	-0.996752	2.78193	-1.90572	3.74394
'SESEC_RS02225 '		heavy metal translocating P-type ATPase	-0.819772	7.25714	-1.83094	13.3475	-2.10171	15.0039
'SESEC_RS02235 '		DUF3137 domain-containing protein	-0.563585	3.80231	-1.58493	6.74094	-1.96085	7.93153
'SESEC_RS02240 '		LemA family protein	-0.774355	0.998851	-0.27542	2.00281	-1.16294	2.82023
'SESEC_RS02245 '		DeoR/GlpR family DNA-binding transcription regulator	-2.30149	7.19212	-2.95544	9.37294	-3.68876	11.2464
'SESEC_RS02250 '	lacA	galactose-6-phosphate isomerase subunit LacA	-1.75844	2.5894	-1.93287	4.36352	-3.11419	4.3941
'SESEC_RS02255 '	lacB	galactose-6-phosphate isomerase subunit LacB	0.0879702	2.23158	-0.81667	2.76814	-0.977168	2.99268
'SESEC_RS02260 '	lacC	tagatose-6-phosphate kinase	-0.0222858	1.82648	-0.893644	4.57412	-1.83004	5.2605
'SESEC_RS02265 '	lacD	tagatose-bisphosphate aldolase	-0.83598	3.98628	-1.89852	6.26754	-2.47264	8.33193
'SESEC_RS02270 '		PRD domain-containing protein	1.68564	2.85005	0.404165	3.0201	-0.121132	4.87009
'SESEC_RS02275 '	lacF	lactose-specific PTS transporter subunit IIA	-0.395196	1.34346	-2.3808	2.2399	-2.30824	2.35492
'SESEC_RS02280 '		lactose-specific PTS transporter subunit EIIC	-1.21132	10.3667	-1.98452	11.8691	-2.71203	14.4733
'SESEC_RS02285 '	lacG	6-phospho-beta-galactosidase	-0.852653	5.02755	-2.05036	7.46057	-2.77211	8.33382
'SESEC_RS02290 '		DUF4300 family protein	-1.11474	3.06855	-1.66923	4.49889	-2.62705	7.84349
'SESEC_RS02295 '		trimeric intracellular cation channel family protein	0.0521141	0.397107	-0.324166	1.32706	-0.86956	2.52767
'SESEC_RS02300 '		Cof-type HAD-IIB family hydrolase	-0.722433	2.25146	-0.890577	3.57815	-1.83552	5.98842
'SESEC_RS02305 '		TetR/AcrR family transcriptional regulator	-0.780599	4.08364	-1.31232	5.73517	-1.91659	7.4909
'SESEC_RS02310 '		DegV family protein	-2.08417	5.0123	-3.25391	8.06983	-3.47782	9.42357
'SESEC_RS02315 '		NA	1.19992	0.787041	0.627967	2.04164	-0.399469	4.91612
'SESEC_RS02320 '	rbsK	ribokinase	-1.20096	4.87447	-1.97196	7.95259	-1.84458	9.15423
'SESEC_RS02325 '	rbsD	D-ribose pyranase	0.230496	1.28971	0.513477	2.04993	0.23181	2.09459
'SESEC_RS02330 '		sugar ABC transporter ATP-binding protein	0.0707628	5.64688	0.704618	8.74006	0.402951	9.74403
'SESEC_RS02335 '	rbsC	ribose ABC transporter permease	2.60173	2.03959	2.33133	3.16532	2.28839	2.77359
'SESEC_RS02340 '		substrate-binding domain-containing protein	-1.06549	3.45764	-1.16439	4.16054	-2.59789	6.71699
'SESEC_RS02350 '	tnpA	IS200/IS605 family transposase	-0.404048	1.06699	-0.250557	3.01811	-0.431611	5.6153
'SESEC_RS02355 '		hypothetical protein	0.307472	2.11998	-0.00988019	4.03919	-1.14345	6.32255
'SESEC_RS02360 '		Na/Pi cotransporter family protein	-0.18243	6.53509	-1.64802	9.5506	-2.31011	12.5285
'SESEC_RS02365 '	nagA	N-acetylglucosamine-6-phosphate deacetylase	-0.489222	2.39401	-1.99997	8.96833	-3.65909	15.3963
'SESEC_RS02370 '		aldo/keto reductase	0.400784	2.38769	-0.152338	3.45554	-1.02434	6.04922
'SESEC_RS02375 '		hypothetical protein	0.561395	1.59846	-0.019084	2.11707	0.0837486	2.17346
'SESEC_RS02380 '		hypothetical protein	0.406485	1.70331	-0.299892	2.92705	-0.929968	4.52333
'SESEC_RS02385 '		hypothetical protein	-0.952004	6.0673	-1.28919	9.92828	-1.78623	9.48551
'SESEC_RS02390 '		ABC transporter ATP-binding protein	-0.386418	2.88511	-1.83911	5.61025	-2.16559	6.08869
'SESEC_RS02395 '		isoprenylcysteine carboxyl methyltransferase family protein	-0.919475	1.56413	-1.42859	3.0209	-2.12457	4.54662
'SESEC_RS02400 '	glyQ	glycine--tRNA ligase subunit alpha	-1.91632	0.173925	-3.81253	0.4728	-3.91141	0.477121
'SESEC_RS02405 '	glyS	glycine--tRNA ligase subunit beta	-4.20159	0.69897	-4.5989	0.838204	-7.44819	1
'SESEC_RS02410 '		DUF896 family protein	NA	NA	NA	NA	NA	NA
'SESEC_RS02415 '		SagB family peptide dehydrogenase	0.434041	2.93133	0.25149	5.43249	0.560909	7.13146
'SESEC_RS02420 '		Streptolysin S biosynthesis protein	-0.860665	5.46783	-1.71235	7.72251	-2.87511	12.0583
'SESEC_RS02425 '		YcaO-like family protein	1.06533	2.50002	0.832691	6.64313	0.431831	8.2042
'SESEC_RS02430 '		CPBP family intramembrane metalloprotease	-0.462809	2.81762	-1.0146	3.68235	-1.74586	5.75985
'SESEC_RS02435 '		SagF family protein	1.67602	1.73864	1.51995	3.46854	1.18943	6.29458
'SESEC_RS02440 '		ABC transporter ATP-binding protein	-1.99164	0	-1.65358	0	-2.00329	0
'SESEC_RS02445 '		SagG family ABC transporter permease subunit	NA	NA	NA	NA	NA	NA
'SESEC_RS02450 '		ABC transporter permease	-0.860541	0.23773	-0.649717	0.446464	-1.74757	0.748536
'SESEC_RS02455 '		thioester-forming surface-anchored protein	-0.32946	5.25761	-0.560494	9.75038	-1.56904	13.6167
'SESEC_RS02465 '		hypothetical protein	-1.11432	4.55164	-1.77233	5.34774	-2.51714	8.52105
'SESEC_RS02470 '		hypothetical protein	0.619632	0.589504	0.273637	1.05597	-0.817869	2.12712
'SESEC_RS02475 '		GNAT family N-acetyltransferase	-0.573225	2.1042	-1.2685	3.52841	-0.841197	4.67325
'SESEC_RS02480 '		methylated-DNA--[protein]-cysteine S-methyltransferase	-0.369883	1.00259	-0.421132	2.10148	-0.792863	3.42916
'SESEC_RS02485 '		arsenate reductase family protein	-0.293486	0.145009	-0.799456	0.796299	-1.74621	2.46163
'SESEC_RS02490 '		exodeoxyribonuclease III	-0.669977	0.632866	-1.46811	2.05108	-2.59287	3.76228
'SESEC_RS02495 '		S8 family serine peptidase	-0.55222	12.5514	-0.985415	21.7038	-1.52449	29.2943
'SESEC_RS02500 '		hypothetical protein	0.188455	1.56098	0.0890125	3.77839	-0.215447	6.79367
'SESEC_RS02505 '		YSIRK signal domain/LPXTG anchor domain surface protein	-0.670005	4.28338	-0.787379	6.40123	-1.41204	8.82827
'SESEC_RS02510 '		NA	-1.07612	1.10607	-1.60912	2.31346	-1.5755	2.10742
'SESEC_RS02515 '		DUF1275 domain-containing protein	-0.314605	4.68599	-0.986803	5.72143	-1.84068	9.17
'SESEC_RS02520 '	metG	methionine--tRNA ligase	-3.51064	2.39825	-4.92833	2.52419	-7.80809	3.34006
'SESEC_RS02525 '		helix-turn-helix domain-containing protein	0.269771	2.07228	-0.0319608	4.07646	-0.725109	7.29672
'SESEC_RS02530 '		hypothetical protein	0.129149	1.49112	-0.0598777	2.10994	-0.783008	2.84476
'SESEC_RS02535 '		NA	-0.833094	0.939057	-5.89456	2.21071	-2.87038	1.68893
'SESEC_RS02540 '		class IIb bacteriocin, lactobin A/cerein 7B family	-0.878093	0.176091	-1.31626	0.138665	-5.18814	0.356547
'SESEC_RS02545 '	tnpA	IS200/IS605 family transposase	-0.24158	0.881646	-0.0593693	2.5992	-0.308923	4.65414
'SESEC_RS02555 '		bacteriocin secretion accessory protein	1.12942	7.13872	0.944383	11.0693	0.623926	14.1354
'SESEC_RS02560 '	nrdF	class 1b ribonucleoside-diphosphate reductase subunit beta	-0.600881	5.78865	-1.21584	7.24489	-1.87163	9.04716
'SESEC_RS02565 '	nrdI	class Ib ribonucleoside-diphosphate reductase assembly flavoprotein NrdI	0.436196	2.04167	-0.314431	2.56682	-1.06119	2.81435
'SESEC_RS02570 '	nrdE	class 1b ribonucleoside-diphosphate reductase subunit alpha	0.0989551	7.27146	-1.19759	12.431	-2.33865	18.1366
'SESEC_RS02575 '	brnQ	branched-chain amino acid transport system II carrier protein	-1.66226	5.48701	-3.13833	10.3076	-3.5161	12.3102
'SESEC_RS02580 '		WXG100 family type VII secretion target	-2.27429	1.31544	-6.82407	2.86899	-6.12082	2.95489
'SESEC_RS02585 '	esaA	type VII secretion protein EsaA	0.0624835	15.7167	-0.595475	22.0499	0.185015	29.3298
'SESEC_RS02590 '		secretion protein	-0.703722	2.83113	-1.40463	3.72145	-3.03197	4.64286
'SESEC_RS02595 '		type VII secretion protein	-0.311426	1.20496	0.164709	2.12525	-1.87793	2.43671
'SESEC_RS02600 '	essB	type VII secretion protein EssB	-1.09278	4.82293	-1.23536	7.63415	-2.83061	12.609
'SESEC_RS02605 '	essC	type VII secretion protein EssC	-0.301911	14.7383	-0.606228	28.3759	-0.965699	33.7712
'SESEC_RS02610 '		DUF4176 domain-containing protein	-1.55373	1.69308	-4.80259	3.19032	-3.81243	2.81184
'SESEC_RS02615 '		DUF5082 family protein	1.58427	1.40816	1.36359	1.2999	1.11532	1.50321
'SESEC_RS02620 '		TIGR04197 family type VII secretion effector	-0.973474	2.23992	-2.34229	2.56133	-3.10771	3.01313
'SESEC_RS02635 '		hypothetical protein	-1.6212	2.90445	-3.76129	4.52532	-4.36071	5.06052
'SESEC_RS02640 '		hypothetical protein	-0.308931	1.70319	0.0906482	2.13492	-0.791969	4.06547
'SESEC_RS02645 '		hypothetical protein	-1.21645	1.44817	-1.62729	1.85769	-2.20298	2.99371
'SESEC_RS02655 '		hypothetical protein	0.782538	2.80118	1.86393	5.08429	1.64606	4.86712
'SESEC_RS02660 '		hypothetical protein	-2.01817	3.43254	-2.4516	4.57474	-3.19156	5.48168
'SESEC_RS02665 '		TNT domain-containing protein	-1.54154	3.9912	-1.63002	5.60696	-2.24496	6.25264
'SESEC_RS02670 '		Imm59 family immunity protein	-1.44457	2.42694	-2.50454	4.24074	-0.748645	4.93819
'SESEC_RS02675 '		CRISPR-associated helicase/endonuclease Cas3	-0.397572	9.44005	-0.726829	13.3838	-1.72825	20.514
'SESEC_RS02680 '	cas5c	type I-C CRISPR-associated protein Cas5c	-0.943161	5.13351	-1.07747	6.51732	-1.27408	9.39372
'SESEC_RS02685 '	cas8c	type I-C CRISPR-associated protein Cas8c/Csd1	-0.74431	6.46571	-1.2925	10.8614	-1.54963	14.8077
'SESEC_RS02690 '	cas7c	type I-C CRISPR-associated protein Cas7/Csd2	-0.202642	1.84733	-0.843639	4.40551	-1.29091	6.42324
'SESEC_RS02695 '	cas4	CRISPR-associated protein Cas4	-0.448551	1.36082	-0.757665	2.43402	-1.14277	3.92086
'SESEC_RS02700 '	cas1c	type I-C CRISPR-associated endonuclease Cas1c	0.273411	3.86112	0.068634	6.46417	-0.257415	9.11573
'SESEC_RS02705 '	cas2	CRISPR-associated endonuclease Cas2	0.163576	0.532819	-0.683055	0.93415	-1.53364	2.05182
'SESEC_RS02715 '		NA	-3.21745	1.78408	-2.94344	1.59926	-4.66296	2.13723
'SESEC_RS02720 '	ccdA2	thiol-disulfide oxidoreductase-associated membrane protein CcdA2	-1.38566	4.49792	-2.88182	7.84713	-3.54353	9.29038
'SESEC_RS02725 '		TlpA family protein disulfide reductase	-0.646921	1.28723	-2.14403	4.47018	-3.03197	5.3881
'SESEC_RS02730 '	msrB	peptide-methionine (R)-S-oxide reductase MsrB	0.0849945	6.30266	-0.328048	11.0152	-0.743454	10.4736
'SESEC_RS02735 '		response regulator	0.208978	3.03604	-0.0302558	4.80752	-0.531781	6.41182
'SESEC_RS02740 '		sensor histidine kinase	-0.0130548	4.68652	-0.322862	7.18226	-1.19091	10.5662
'SESEC_RS02745 '		MmcQ/YjbR family DNA-binding protein	-0.702003	2.79118	-0.836509	4.69246	-1.40907	6.36818
'SESEC_RS02750 '		B3/4 domain-containing protein	-0.599362	1.52771	-1.19545	3.00392	-1.67669	4.25185
'SESEC_RS02755 '		prolyl-tRNA synthetase associated domain-containing protein	0.624912	0.0313443	0.0665138	0.833861	-0.613069	1.39877
'SESEC_RS02760 '		arginine repressor	-0.829296	2.5013	-1.64765	3.90741	-1.3225	3.71773
'SESEC_RS02765 '		Crp/Fnr family transcriptional regulator	-0.0353135	0.835459	-1.18377	3.24168	-1.71021	3.87321
'SESEC_RS02770 '		NA	-0.321025	2.94899	-0.924808	4.77788	-1.32226	7.74016
'SESEC_RS02775 '		NA	-0.561581	1.85326	-1.256	2.55158	-2.15011	3.30303
'SESEC_RS02780 '	argF	ornithine carbamoyltransferase	-0.265211	1.1088	-1.57144	5.74052	-2.54015	8.89425
'SESEC_RS02785 '		YfcC family protein	-0.770411	4.43076	-1.82217	9.78406	-2.648	13.9693
'SESEC_RS02790 '		dipeptidase	0.144892	4.3313	-0.390325	6.79374	-1.04659	9.3563
'SESEC_RS02795 '	arcC	carbamate kinase	-0.833533	2.79845	-2.09296	4.79307	-3.13164	6.45807
'SESEC_RS02800 '	asnA	aspartate--ammonia ligase	-1.67534	4.69089	-3.21978	11.6142	-5.68209	15.8311
'SESEC_RS02805 '	rsmD	16S rRNA (guanine(966)-N(2))-methyltransferase RsmD	0.552107	0.310356	0.688173	0.756798	0.412393	0.869032
'SESEC_RS02810 '	coaD	pantetheine-phosphate adenylyltransferase	NA	NA	NA	NA	NA	NA
'SESEC_RS02815 '		PDZ domain-containing protein	-0.539142	2.99858	-2.11518	9.84623	-3.10843	14.144
'SESEC_RS02820 '		YutD family protein	-0.755763	4.09857	-2.31373	7.43704	-3.89568	10.8087
'SESEC_RS02825 '	rlmN	23S rRNA (adenine(2503)-C(2))-methyltransferase RlmN	-0.206973	2.17493	-0.238741	3.78309	-0.816184	5.85768
'SESEC_RS02830 '		NA	-1.31166	4.44438	-2.89444	7.70017	-3.82598	9.07524
'SESEC_RS02835 '		DNA starvation/stationary phase protection protein	-0.262242	2.13266	-1.17838	4.25733	-0.936875	5.64884
'SESEC_RS02840 '		YqgQ family protein	-0.579035	1.30729	-1.37399	2.02793	-2.45556	3.636
'SESEC_RS02845 '		ROK family glucokinase	-0.537399	3.33589	-1.48338	6.00541	-2.92586	8.71133
'SESEC_RS02850 '		rhodanese-like domain-containing protein	-1.1861	3.0837	-0.946899	3.4696	-1.46218	4.78304
'SESEC_RS02855 '	typA	translational GTPase TypA	-0.796575	6.97621	-1.42146	12.6179	-2.18768	16.0382
'SESEC_RS02860 '		DUF3165 family protein	-0.48866	0.915034	-1.2012	1.83945	-2.58439	3.84156
'SESEC_RS02865 '	murD	UDP-N-acetylmuramoyl-L-alanine--D-glutamate ligase	NA	NA	NA	NA	NA	NA
'SESEC_RS02870 '		UDP-N-acetylglucosamine--N-acetylmuramyl- (pentapeptide) pyrophosphoryl-undecaprenol N-acetylglucosamine transferase	NA	NA	NA	NA	NA	NA
'SESEC_RS02875 '		FtsQ-type POTRA domain-containing protein	4.85322	0.262025	5.64599	0.285923	5.3133	0.198792
'SESEC_RS02880 '	ftsA	cell division protein FtsA	NA	NA	NA	NA	NA	NA
'SESEC_RS02885 '	ftsZ	cell division protein FtsZ	NA	NA	NA	NA	NA	NA
'SESEC_RS02890 '		YggS family pyridoxal phosphate-dependent enzyme	-1.01053	3.27509	-2.63613	6.11	-3.95523	7.58745
'SESEC_RS02895 '		cell division protein SepF	0.0535423	0.130266	-3.93486	0.324833	-4.10507	0.267606
'SESEC_RS02900 '		YggT family protein	-0.780112	2.43873	-1.68083	4.50901	-2.45747	6.05264
'SESEC_RS02905 '		RNA-binding protein	1.3395	2.47966	1.28206	4.82004	0.828122	8.70426
'SESEC_RS02910 '		DivIVA domain-containing protein	-4.07045	1.79934	-5.02157	1.92835	-6.90489	2.10037
'SESEC_RS02915 '	ileS	isoleucine--tRNA ligase	-1.17145	0.173925	-3.64923	0.376751	-5.22652	0.468521
'SESEC_RS02920 '		DUF1827 family protein	-0.937811	1.46123	-1.94368	2.70312	-3.18596	4.13138
'SESEC_RS02925 '		NUDIX hydrolase	-0.781588	1.40342	-1.0127	1.95144	-1.9213	3.77375
'SESEC_RS02930 '		ATP-dependent Clp protease ATP-binding subunit	0.664462	2.21181	0.0456868	5.60488	0.235129	9.55569
'SESEC_RS02935 '		DUF1797 family protein	-1.18628	0.689558	-1.35867	0.848476	-1.59442	1.25002
'SESEC_RS02945 '		amino acid ABC transporter permease	-6.11985	9.81476	-7.56314	9.63764	-9.84649	9.82989
'SESEC_RS02950 '		amino acid ABC transporter ATP-binding protein	-1.22751	2.02084	-5.42582	4.35204	-8.50607	4.69855
'SESEC_RS02955 '		phospho-sugar mutase	0.521232	4.70994	0.494281	7.14067	0.110871	12.0361
'SESEC_RS02960 '		bifunctional methylenetetrahydrofolate dehydrogenase/methenyltetrahydrofolate cyclohydrolase	-0.196707	1.64907	-1.12087	3.92348	-2.298	6.20405
'SESEC_RS02965 '		NAD(P)H-hydrate dehydratase	-0.463536	2.60493	-0.281162	4.465	-0.780166	7.88207
'SESEC_RS02970 '	xseA	exodeoxyribonuclease VII large subunit	-0.90999	1.27147	-4.51534	6.15263	-8.90005	8.35047
'SESEC_RS02975 '		exodeoxyribonuclease VII small subunit	NA	NA	NA	NA	NA	NA
'SESEC_RS02980 '		polyprenyl synthetase family protein	NA	NA	NA	NA	0	0
'SESEC_RS02985 '		TlyA family RNA methyltransferase	5.08746	0	NA	NA	NA	NA
'SESEC_RS02990 '		arginine repressor	-0.163201	1.77418	-1.46376	2.45193	-2.01423	3.05305
'SESEC_RS02995 '	recN	DNA repair protein RecN	0.990347	2.04782	0.404478	3.96375	-0.263401	6.95645
'SESEC_RS03000 '		hypothetical protein	-0.0895363	2.53819	-0.62802	4.77726	-1.43987	7.40888
'SESEC_RS03005 '		DegV family protein	0.456936	1.0302	-1.33279	2.92392	-3.22932	6.3408
'SESEC_RS03010 '		SGNH/GDSL hydrolase family protein	-0.746685	1.71163	-1.32059	3.4986	-2.05494	5.29538
'SESEC_RS03015 '		YpmS family protein	-0.565336	1.55149	-0.59069	3.20233	-1.1914	5.69595
'SESEC_RS03020 '		HU family DNA-binding protein	-1.04929	0.356547	-4.00005	0.443697	-4.18838	0.420216
'SESEC_RS03025 '		ADP-ribosyltransferase	-0.413848	1.37464	-0.917059	3.13392	-1.74153	4.4952
'SESEC_RS03035 '		MFS transporter	-0.410647	3.3377	-0.763687	5.85515	-1.21112	8.68916
'SESEC_RS03040 '		Rgg/GadR/MutR family transcriptional regulator	-0.875917	6.01907	-0.914351	6.88256	-1.62663	9.38107
'SESEC_RS03050 '		dihydroorotate oxidase	-0.749125	1.95026	-1.59967	4.90417	-2.34374	7.72066
'SESEC_RS03055 '		NA	-1.82981	0	-2.60576	0	-6.23425	0
'SESEC_RS03060 '		transcription repressor NadR	0.539083	1.27581	0.0490431	3.69638	-0.0155562	4.72525
'SESEC_RS03065 '		hypothetical protein	0.0343168	0.784922	-0.0968603	1.8671	-0.611349	2.69828
'SESEC_RS03070 '		formate/nitrite transporter family protein	-0.730163	2.79087	-0.977891	3.34676	-2.19367	5.23493
'SESEC_RS03075 '	pbp2b	penicillin-binding protein PBP2B	-0.481379	4.57429	-1.04264	11.4542	-1.59847	16.7437
'SESEC_RS03080 '	recR	recombination mediator RecR	0.188829	0.0586596	-0.366043	0.398068	-1.32148	1.09049
'SESEC_RS03085 '		D-alanine--D-alanine ligase	-0.20126	0.156145	-1.31642	0.485452	-2.61051	1
'SESEC_RS03090 '		UDP-N-acetylmuramoyl-tripeptide--D-alanyl-D- alanine ligase	2.21277	0.535894	2.81514	0.133122	2.08033	0
'SESEC_RS03095 '		TIGR02206 family membrane protein	-0.302417	1.58995	-0.960924	4.16119	-1.66676	5.98278
'SESEC_RS03100 '		peptide chain release factor 3	-0.6412	7.96336	-0.864012	13.2834	-1.09753	15.5093
'SESEC_RS03105 '		NA	0.69281	0.353416	0.86327	0.514463	-0.459602	0.841151
'SESEC_RS03110 '		NA	-1.80374	1.32081	-2.87885	4.78995	-4.73392	6.96872
'SESEC_RS03115 '		KUP/HAK/KT family potassium transporter	0.140776	4.38351	-0.495415	8.43873	-1.0483	12.9724
'SESEC_RS03120 '		GIY-YIG nuclease family protein	-0.721323	1.26165	-1.74897	2.06645	-2.94803	2.71342
'SESEC_RS03125 '		tRNA1(Val) (adenine(37)-N6)-methyltransferase	0.381772	1.77384	0.23813	1.26553	-0.667138	3.18482
'SESEC_RS03130 '		1-acyl-sn-glycerol-3-phosphate acyltransferase	-0.518729	0.323306	-0.780301	0.369572	-1.46293	0.449772
'SESEC_RS03135 '		helix-hairpin-helix domain-containing protein	0.819261	0.216044	1.07758	0.82884	0.8865	0.968544
'SESEC_RS03140 '		DNA internalization-related competence protein ComEC/Rec2	0.173997	9.97363	0.0317183	13.2963	-0.478973	19.5863
'SESEC_RS03145 '	holA	DNA polymerase III subunit delta	-3.25501	1.38873	-5.53801	1.38071	-5.8866	1.37528
'SESEC_RS03150 '	sodA	superoxide dismutase SodA	-1.5074	0.712518	-5.8056	1.14209	-6.1448	1.17269
'SESEC_RS03155 '		hypothetical protein	-0.679315	6.21349	-1.31658	12.7452	-1.7195	18.0994
'SESEC_RS03160 '		DUF3114 domain-containing protein	-0.638071	5.1355	-1.21066	7.59377	-2.56867	13.9122
'SESEC_RS03165 '	queA	tRNA preQ1(34) S-adenosylmethionine ribosyltransferase-isomerase QueA	-0.707352	5.12001	-0.843662	8.06129	-2.06018	11.7427
'SESEC_RS03170 '	nagB	glucosamine-6-phosphate deaminase	-0.315105	2.97389	-0.475784	4.07482	-0.849188	5.64623
'SESEC_RS03175 '		rRNA pseudouridine synthase	0.388001	1.25588	-0.411896	2.62085	-0.940941	3.58563
'SESEC_RS03180 '		hypothetical protein	-0.444066	2.35265	-0.983937	3.85961	0.131136	4.55471
'SESEC_RS03185 '	pepF	oligoendopeptidase F	-0.918638	5.50548	-1.19696	8.35081	-1.7752	12.459
'SESEC_RS03190 '		GNAT family N-acetyltransferase	-0.511664	1.63111	-0.780926	2.76574	-1.2658	4.18916
'SESEC_RS03195 '		HAD-IA family hydrolase	-1.41815	3.25473	-1.97122	4.65766	-2.99018	7.16405
'SESEC_RS03200 '		HAD family hydrolase	-0.663457	2.11547	-0.780805	2.62093	-1.44705	3.46405
'SESEC_RS03205 '		O-methyltransferase	-0.934262	2.75048	-1.29155	4.42369	-2.09785	6.71742
'SESEC_RS03210 '	prsA	peptidylprolyl isomerase PrsA	-0.830844	0.254738	-2.38871	2.87286	-3.48705	2.92456
'SESEC_RS03215 '	alaS	alanine--tRNA ligase	-1.42061	0.30481	-5.53964	0.624032	-2.75257	0.529688
'SESEC_RS03220 '		DNA/RNA non-specific endonuclease	-0.694626	4.79417	-1.07063	7.83944	-1.37673	10.439
'SESEC_RS03225 '		NA	-0.328512	2.1839	-0.921472	4.60777	-1.716	8.39701
'SESEC_RS03230 '		DEAD/DEAH box helicase	-1.25581	3.16908	-2.91413	7.7462	-3.06589	8.72847
'SESEC_RS03235 '	udk	uridine kinase	-0.388556	0.652621	-0.952564	2.19701	-1.66842	4.3231
'SESEC_RS03240 '		DUF1294 domain-containing protein	-0.659663	1.56509	-1.19638	2.69874	-1.99604	3.37309
'SESEC_RS03245 '		PrsW family glutamic-type intramembrane protease	0.328397	3.37335	0.0955381	6.31701	-0.493544	8.15276
'SESEC_RS03250 '		GAF domain-containing protein	-0.912927	2.79416	-2.49416	4.1207	-4.1679	5.20861
'SESEC_RS03255 '	dnaX	DNA polymerase III subunit gamma/tau	-3.18281	0.108463	-1.65142	0.0671881	-4.05417	0.124452
'SESEC_RS03260 '		DUF3272 family protein	-0.394419	0.736787	-0.257843	1.6992	-2.68744	2.43848
'SESEC_RS03265 '	birA	bifunctional biotin--[acetyl-CoA-carboxylase] ligase/biotin operon repressor BirA	-4.65346	1.14807	-3.78222	0.74607	-5.70058	1.09151
'SESEC_RS03270 '		NA	-2.98787	0.985723	-3.44906	0.643262	-3.14016	0.617882
'SESEC_RS03280 '		pneumococcal-type histidine triad protein	0.541772	4.71233	0.173448	6.74695	-0.493822	9.86962
'SESEC_RS03285 '	metK	methionine adenosyltransferase	1.35342	0	0.0282536	0.0621479	-0.850039	0
'SESEC_RS03290 '		ISAs1 family transposase	-0.374364	1.63123	-1.28312	4.70934	-1.84919	5.98053
'SESEC_RS03295 '		UDP-N-acetylglucosamine 1-carboxyvinyltransferase	-0.491341	5.84298	-0.974673	9.26712	-1.59242	13.6285
'SESEC_RS03300 '		NA	1.16295	0.117379	0.950463	0.153433	-0.30532	0.501491
'SESEC_RS03305 '		MFS transporter	5.39826	6.44245	6.85158	7.69861	6.83189	10.0228
'SESEC_RS03310 '		sugar kinase	-0.265955	2.18591	-0.915397	3.96741	-1.78826	5.91874
'SESEC_RS03315 '	uidA	beta-glucuronidase	-0.567471	2.7651	-0.71654	6.65696	-1.83716	11.9337
'SESEC_RS03320 '		FadR family transcriptional regulator	-0.728703	4.55681	-2.03127	6.7513	-4.14077	10.151
'SESEC_RS03325 '	eda	bifunctional 4-hydroxy-2-oxoglutarate aldolase/2-dehydro-3-deoxy-phosphogluconate aldolase	0.659205	1.60269	-0.201433	3.5294	-1.22738	4.33591
'SESEC_RS03330 '	uxaC	glucuronate isomerase	0.309771	8.19644	-0.613984	8.91599	-1.4217	10.4415
'SESEC_RS03335 '		mannonate dehydratase	-0.404063	2.46231	-1.09653	4.70247	-2.6298	8.86815
'SESEC_RS03340 '		SDR family oxidoreductase	-0.0823739	3.31678	-0.285653	3.43888	-1.08712	3.76317
'SESEC_RS03345 '		HAD hydrolase-like protein	0.963873	3.13092	1.80278	2.76683	1.74695	3.40463
'SESEC_RS03350 '		glycosyl hydrolase	-0.629521	6.64538	0.324655	10.6275	-0.0185676	12.399
'SESEC_RS03355 '		YSIRK signal domain/LPXTG anchor domain surface protein	0.978531	6.23337	0.946541	8.46451	0.598998	12.2121
'SESEC_RS03360 '		GNAT family N-acetyltransferase	-1.44362	4.57581	-2.68954	7.73875	-2.70266	8.19046
'SESEC_RS03365 '	spxR	CBS-HotDog domain-containing transcription factor SpxR	-2.01298	8.90255	-2.55862	11.8573	-3.62015	15.5033
'SESEC_RS03370 '		methionyl aminopeptidase	0.910933	0.106159	0.408283	0.0672364	0.751611	0.00921731
'SESEC_RS03375 '		YihY/virulence factor BrkB family protein	-1.5399	6.3992	-1.7652	8.37236	-2.72589	12.4655
'SESEC_RS03380 '	aroA	3-phosphoshikimate 1-carboxyvinyltransferase	-3.3261	15.0299	-5.46868	21.837	-6.25945	23.0242
'SESEC_RS03385 '		shikimate kinase	-1.58992	4.40039	-2.09942	5.59216	-2.80958	7.55591
'SESEC_RS03390 '		LCP family protein	-1.71504	8.28428	-2.38896	12.4613	-3.33073	16.7573
'SESEC_RS03395 '	rlmD	23S rRNA (uracil(1939)-C(5))-methyltransferase RlmD	-0.977647	5.09655	-1.34261	7.02206	-2.04265	9.93046
'SESEC_RS03400 '	comA	peptide cleavage/export ABC transporter ComA	-0.982452	15.2165	-4.54901	51.5841	-5.42682	54.7388
'SESEC_RS03405 '		bacteriocin secretion accessory protein	-1.07916	13.2388	-3.7218	32.9761	-5.08986	35.5553
'SESEC_RS03410 '		ComC/BlpC family leader-containing pheromone/bacteriocin	-0.949679	0.393892	-1.41001	0.962844	-2.03701	1.57335
'SESEC_RS03420 '		NA	-2.57848	1.23535	-6.92977	2.24628	-3.86569	1.66059
'SESEC_RS03425 '		NA	-2.58429	14.1122	-11.4091	30.3705	-11.7046	30.3372
'SESEC_RS03430 '		DUF4135 domain-containing protein	-2.39395	20.8942	-7.2094	32.3248	-8.82361	32.8503
'SESEC_RS03435 '		NAD(P)H-dependent oxidoreductase	0.617325	4.70752	-0.386795	11.1527	-0.900589	13.5237
'SESEC_RS03440 '		hypothetical protein	-0.0901129	0.436939	-0.771557	1.05913	-1.46849	1.70675
'SESEC_RS03445 '		hypothetical protein	-0.9904	0.845608	-1.87301	1.64134	-2.20802	1.82535
'SESEC_RS03450 '	tnpA	IS200/IS605 family transposase	-1.02238	2.28573	-0.951859	4.64871	-1.10191	6.38798
'SESEC_RS03455 '	tnpA	IS200/IS605 family transposase	-1.80785	5.17282	-2.27538	6.08867	-3.373	7.61311
'SESEC_RS03460 '		helix-turn-helix domain-containing protein	-1.44843	1.54364	-1.99127	3.06856	-3.04423	4.00277
'SESEC_RS03465 '		DUF2326 domain-containing protein	-0.859752	10.6039	-1.4232	15.8843	-2.02818	20.0526
'SESEC_RS03470 '		hypothetical protein	-0.632571	1.1789	-1.57346	2.30874	-2.06666	3.0212
'SESEC_RS03475 '		hypothetical protein	-0.908363	4.53068	-0.691709	6.15145	-0.692478	9.15861
'SESEC_RS03480 '		hypothetical protein	-1.2658	2.3319	-1.51362	2.3018	-2.26168	3.96069
'SESEC_RS03485 '		type III toxin-antitoxin system ToxN/AbiQ family toxin	-1.57938	5.17871	-2.63288	7.55742	-3.25365	8.94859
'SESEC_RS03490 '		DNA polymerase	-0.926759	5.13721	-2.45109	10.6126	-3.796	13.5924
'SESEC_RS03495 '		DUF2815 family protein	-1.06879	3.07892	-1.67355	4.49309	-2.45888	5.19398
'SESEC_RS03500 '		DUF2800 domain-containing protein	-0.73812	3.8968	-1.78531	5.82395	-2.03901	7.81307
'SESEC_RS03505 '		hypothetical protein	-1.43632	0.72093	-1.61463	1.03802	-2.68902	1.61087
'SESEC_RS03510 '		phage/plasmid primase, P4 family	-1.55432	13.4696	-1.6706	17.6275	-1.59754	21.2359
'SESEC_RS03515 '		VRR-NUC domain-containing protein	1.23737	0.66303	2.28844	0.8171	2.02738	0.985429
'SESEC_RS03520 '		DEAD/DEAH box helicase	-0.331153	6.10715	-0.579741	7.07275	-1.27903	9.74464
'SESEC_RS03525 '		hypothetical protein	-1.8203	2.02165	-1.82826	3.12232	-2.43421	3.6514
'SESEC_RS03530 '		hypothetical protein	0.0467654	0.714472	-1.3033	1.19689	-2.4832	1.67579
'SESEC_RS03535 '	metK	methionine adenosyltransferase	-0.111342	2.78546	-0.20662	3.69445	-0.451613	4.57521
'SESEC_RS03540 '		HNH endonuclease	1.6089	1.27719	2.0696	1.7307	1.77279	2.82388
'SESEC_RS03545 '		hypothetical protein	-1.54678	4.36493	-1.8426	5.57257	-2.6679	8.37016
'SESEC_RS03550 '		hypothetical protein	-0.923975	1.86507	-1.35083	3.0114	-3.25125	5.57312
'SESEC_RS03555 '		site-specific DNA-methyltransferase	-0.511952	3.14993	-1.16194	6.47272	-1.99337	8.67565
'SESEC_RS03560 '		phage terminase small subunit P27 family	-1.68818	3.94189	-0.761639	2.94977	-1.65179	3.22133
'SESEC_RS03565 '		terminase large subunit	-1.52208	6.1772	-2.58717	9.85128	-3.27037	12.6077
'SESEC_RS03570 '		type II toxin-antitoxin system Phd/YefM family antitoxin	-3.10777	0	-4.40109	0	-6.62148	0
'SESEC_RS03575 '		type II toxin-antitoxin system death-on-curing family toxin	-0.10866	1.80387	-0.959346	2.87619	-1.38597	4.35696
'SESEC_RS03580 '		NA	-1.44862	1.75212	-2.11281	2.79171	-3.22246	4.02525
'SESEC_RS03590 '		phage portal protein	-0.7313	5.72057	-1.92366	8.43153	-2.21866	9.15312
'SESEC_RS03595 '		Clp protease ClpP	-2.32724	3.9201	-3.64172	4.46076	-4.14277	5.00383
'SESEC_RS03600 '		phage major capsid protein	-0.297094	6.72358	-0.267678	8.12781	-0.250538	9.66674
'SESEC_RS03605 '		head-tail connector protein	-1.16397	0.91242	-1.77755	0.706102	-1.83855	1.57501
'SESEC_RS03610 '		head-tail adaptor protein	-1.81578	0.763621	-3.11772	1.03824	-2.51158	0.723698
'SESEC_RS03615 '		HK97 gp10 family phage protein	-3.46448	3.83011	-3.91746	4.7432	-7.09631	5.87214
'SESEC_RS03620 '		hypothetical protein	-3.64923	1.96865	-7.54679	3.52307	-7.82059	3.53373
'SESEC_RS03625 '		hypothetical protein	-2.3911	4.13738	-3.5967	5.66325	-4.51278	6.49514
'SESEC_RS03630 '		hypothetical protein	-2.08914	3.30546	-2.26581	3.45896	-4.08377	5.04229
'SESEC_RS03640 '		phage tail tape measure protein	0.161324	11.1446	0.307363	14.3204	0.321343	16.8161
'SESEC_RS03645 '		phage tail protein	-2.21411	1.73993	-2.89404	3.34762	-3.8198	3.40369
'SESEC_RS03650 '		phage tail protein	-1.08327	10.4564	-0.886023	17.4615	-1.28574	20.1784
'SESEC_RS03655 '		DUF859 family phage minor structural protein	-0.855392	9.28763	-1.26424	13.7208	-1.86509	16.2877
'SESEC_RS03660 '		phage holin family protein	-1.08231	2.91298	0.121052	3.82725	-1.19443	3.94449
'SESEC_RS03665 '		N-acetylmuramoyl-L-alanine amidase	-1.68371	8.05469	-2.65312	13.6376	-2.99516	15.1618
'SESEC_RS03670 '		recombinase family protein	-0.512848	8.35531	-1.38597	12.1068	-2.00968	12.8879
'SESEC_RS03675 '		recombinase family protein	-0.865809	4.59736	-1.93408	8.7128	-2.70207	10.9021
'SESEC_RS03680 '		DUF2075 domain-containing protein	-0.935255	10.1258	-1.47359	17.7104	-1.95567	25.1898
'SESEC_RS03685 '		hypothetical protein	-2.42176	1.20039	-3.12035	1.56188	-4.32228	2.54722
'SESEC_RS03690 '		CD1845 family protein	-1.30624	2.49024	-1.68972	3.56275	-2.90759	5.25545
'SESEC_RS03705 '		replication initiator protein A	-0.509756	2.25934	-0.743147	2.55645	-2.25001	3.5673
'SESEC_RS03710 '		PcfB family protein	-1.10283	3.58371	-2.69894	5.57878	-2.8831	6.32317
'SESEC_RS03720 '		DUF3847 domain-containing protein	-0.411933	0.706875	-0.707682	1.6815	-0.992824	1.91735
'SESEC_RS03725 '		MobA/MobL family protein	-2.05701	11.2721	-2.49658	17.1668	-3.53308	20.1611
'SESEC_RS03730 '		DUF1697 domain-containing protein	-1.03705	3.53685	-2.01262	6.94837	-2.75483	9.01986
'SESEC_RS03735 '		recombinase family protein	-0.152337	13.7322	0.205541	15.1603	0.07414	19.5454
'SESEC_RS03740 '		hypothetical protein	-0.420764	2.01035	-0.151647	2.62922	-0.561842	4.37817
'SESEC_RS03745 '		DUF3847 domain-containing protein	-2.64407	0.964265	-4.56708	2.09282	-4.18595	1.90136
'SESEC_RS03750 '		MobA/MobL family protein	-1.07406	8.03712	-1.63145	11.1529	-2.517	18.3537
'SESEC_RS03755 '		hypothetical protein	1.74092	3.25761	3.01306	4.26945	3.3021	6.2867
'SESEC_RS03760 '		helix-turn-helix transcriptional regulator	-4.42094	6.47376	-6.92701	7.63061	-11.864	8.39757
'SESEC_RS03765 '		transposon-encoded TnpW family protein	-1.6936	0.814969	-3.02269	1.67278	-4.70944	2.46346
'SESEC_RS03775 '	ltrA	group II intron reverse transcriptase/maturase	-0.268588	7.5322	-0.479844	11.9669	-1.07928	17.9747
'SESEC_RS03780 '		TraG/TraD/VirD4 family protein	-1.89521	4.60519	-3.06573	7.45542	-4.20072	9.69074
'SESEC_RS03785 '		hypothetical protein	-1.06524	4.24969	-1.84367	7.04862	-2.84733	10.0821
'SESEC_RS03790 '		hypothetical protein	-1.11444	1.29464	-2.13934	1.70092	-2.55274	1.70988
'SESEC_RS03800 '		hypothetical protein	-2.02532	3.65185	-2.07108	5.10254	-2.88594	7.05374
'SESEC_RS03805 '		ATP-binding protein	-1.57919	10.5478	-1.90704	14.9615	-2.52855	19.4366
'SESEC_RS03815 '		histidine phosphatase family protein	-1.82833	6.39109	-2.44771	9.29781	-3.07897	10.6129
'SESEC_RS03820 '		YccF domain-containing protein	-1.0352	1.80438	-1.02001	1.73943	-1.32239	2.48503
'SESEC_RS03825 '		aminoacyl-tRNA deacylase	-1.79958	3.68172	-2.47235	5.37083	-3.80559	7.57364
'SESEC_RS03830 '	thiT	energy-coupled thiamine transporter ThiT	-0.772964	2.94408	-1.4824	2.51905	-1.95351	2.8449
'SESEC_RS03835 '		glycoside hydrolase family 25 protein	-1.70079	8.31215	-1.98017	11.6255	-1.69075	11.3109
'SESEC_RS03840 '		hypothetical protein	-0.287489	2.15937	-0.817232	3.68855	-1.95534	5.59453
'SESEC_RS03845 '		hypothetical protein	0.161411	1.98693	-0.353453	2.63387	-0.680608	4.53956
'SESEC_RS03850 '		glutathione peroxidase	-1.19422	1.911	-2.14353	3.35536	-3.02026	5.04397
'SESEC_RS03855 '	pepF	oligoendopeptidase F	-1.40881	5.48528	-1.73248	7.56134	-2.4456	12.5783
'SESEC_RS03860 '	ppc	phosphoenolpyruvate carboxylase	-12.4464	41.0078	-11.6278	37.9314	-10.3355	37.6678
'SESEC_RS03865 '		FtsW/RodA/SpoVE family cell cycle protein	-0.507936	1.1519	-1.00296	1.96889	-2.11725	2.63324
'SESEC_RS03875 '		ABC transporter ATP-binding protein	0.780122	2.3972	0.854067	4.91588	0.508575	6.68812
'SESEC_RS03880 '		ABC transporter permease	-1.27939	3.68277	-0.931322	4.94982	-1.7598	7.2195
'SESEC_RS03885 '		hypothetical protein	-0.838635	4.52622	-1.57198	6.39979	-2.05814	7.71133
'SESEC_RS03890 '		ABC transporter ATP-binding protein/permease	1.0203	5.86859	1.73001	8.17197	0.571287	11.7178
'SESEC_RS03895 '		ABC transporter ATP-binding protein/permease	0.734151	5.35151	0.928022	8.40076	0.571735	10.9999
'SESEC_RS03900 '	prfB	peptide chain release factor 2	-3.04362	0	-2.4928	0	-3.35492	0
'SESEC_RS03905 '	ftsE	cell division ATP-binding protein FtsE	NA	NA	NA	NA	NA	NA
'SESEC_RS03910 '	ftsX	permease-like cell division protein FtsX	-0.511282	0.268411	-1.73647	0.499398	-3.92513	0.548725
'SESEC_RS03915 '		MBL fold metallo-hydrolase	-1.39498	1.83739	-1.71623	2.7683	-2.39189	4.60565
'SESEC_RS03920 '		bifunctional DnaQ family exonuclease/ATP-dependent helicase	-0.328457	5.30813	-0.846848	9.53046	-1.54235	12.8428
'SESEC_RS03925 '		DUF5590 domain-containing protein	-0.991028	1.71377	-0.979331	1.58844	-1.82302	2.83128
'SESEC_RS03930 '		pyridoxal phosphate-dependent aminotransferase	-8.1648	15.6399	-9.65909	14.4049	-9.94262	14.4523
'SESEC_RS03935 '	asnS	asparagine--tRNA ligase	-2.48111	0	-1.91707	0	-2.21236	0
'SESEC_RS03940 '		ISL3-like element ISSeq1 family transposase	-0.666242	1.39613	-1.17297	3.77204	-1.3583	5.47077
'SESEC_RS03945 '		LPXTG cell wall anchor domain-containing protein	-0.964258	0.47799	-0.15592	1.39541	-0.895089	2.05327
'SESEC_RS03950 '	rapZ	RNase adapter RapZ	-1.86612	6.35009	-2.69494	9.51285	-4.81433	12.8679
'SESEC_RS03955 '		YvcK family protein	0.85716	1.958	0.589346	4.33569	0.32196	7.89435
'SESEC_RS03960 '	whiA	DNA-binding protein WhiA	-0.848583	2.85892	-2.67578	7.72037	-4.2169	10.9867
'SESEC_RS03965 '		C69 family dipeptidase	1.28016	2.78101	0.794409	5.29509	0.441321	7.59594
'SESEC_RS03970 '		zinc ABC transporter substrate-binding protein AdcA	0.752766	1.9422	0.224325	4.11743	-0.25099	6.17009
'SESEC_RS03975 '		GntR family transcriptional regulator	-1.31331	4.08841	-1.97654	7.13449	-3.13286	11.8403
'SESEC_RS03980 '		SIS domain-containing protein	-0.219126	5.03823	-1.05881	8.60294	-1.48569	10.2732
'SESEC_RS03985 '	lacD	tagatose-bisphosphate aldolase	-1.39419	4.75012	-2.71603	7.40021	-3.55996	10.5622
'SESEC_RS03990 '		GntR family transcriptional regulator	-0.363157	2.50942	-1.35479	4.63939	-2.34633	6.04618
'SESEC_RS03995 '		beta-galactosidase	1.33213	5.61987	1.51864	9.2956	1.32656	11.0426
'SESEC_RS04000 '		PTS sugar transporter subunit IIB	-0.360021	2.61552	-1.94521	4.17913	-1.75525	4.80453
'SESEC_RS04005 '		PTS mannose/fructose/sorbose/N-acetylgalactosamine transporter subunit IIC	-1.73471	3.99504	-2.10709	5.92681	-3.38369	7.35542
'SESEC_RS04010 '		PTS system mannose/fructose/sorbose family transporter subunit IID	-0.506836	4.1576	-0.817545	6.10049	-1.61141	8.34851
'SESEC_RS04015 '		sugar phosphotransferase system (PTS), fructose family, IIA component	-0.821031	1.66238	-3.41618	3.60681	-3.76069	3.57186
'SESEC_RS04020 '		type B 50S ribosomal protein L31	-1.1511	0	-1.29298	0	-1.69173	0
'SESEC_RS04025 '		bifunctional oligoribonuclease/PAP phosphatase NrnA	-3.15116	10.7747	-2.87738	11.8543	-3.83184	12.5061
'SESEC_RS04030 '		GNAT family N-acetyltransferase	-1.16792	1.4916	-1.5989	2.53159	-2.21027	4.03909
'SESEC_RS04035 '		adenosine deaminase	-1.29152	1.4696	-2.75582	4.46284	-3.53904	6.70301
'SESEC_RS04040 '		flavodoxin	-1.48544	2.38601	-3.54863	5.1435	-4.7791	6.51291
'SESEC_RS04050 '		chloride channel protein	-0.76656	3.35196	-2.09023	8.49252	-3.21981	13.5351
'SESEC_RS04055 '	rplS	50S ribosomal protein L19	-6.96447	0	-6.08577	0	-6.37338	0
'SESEC_RS04065 '		DNA/RNA non-specific endonuclease	1.22682	2.31097	0.73452	4.18844	0.434685	7.47012
'SESEC_RS04070 '		helix-turn-helix transcriptional regulator	-1.13692	0.778879	-3.00332	2.79776	-3.28252	2.96196
'SESEC_RS04075 '		DUF3169 family protein	-0.784343	9.8001	-1.98344	16.2173	-2.96091	18.0455
'SESEC_RS04080 '		chloride channel protein	-0.445687	3.8485	-1.45622	7.11293	-1.82427	10.3318
'SESEC_RS04085 '	nrdF	class 1b ribonucleoside-diphosphate reductase subunit beta	-2.23255	0.404189	-3.38849	0.950782	-4.1127	0.589826
'SESEC_RS04090 '	nrdE	class 1b ribonucleoside-diphosphate reductase subunit alpha	-3.34991	0	-5.846	0	-8.46031	0
'SESEC_RS04095 '	nrdH	glutaredoxin-like protein NrdH	NA	NA	NA	NA	NA	NA
'SESEC_RS04100 '		phosphocarrier protein HPr	NA	NA	NA	NA	NA	NA
'SESEC_RS04105 '	ptsP	phosphoenolpyruvate--protein phosphotransferase	-0.56295	0.468521	-1.91154	0.600574	-2.58552	0.681837
'SESEC_RS04110 '		NADP-dependent glyceraldehyde-3-phosphate dehydrogenase	-1.67321	0.144394	-4.8712	0.468521	-5.08009	0.468521
'SESEC_RS04115 '	tnpA	IS200/IS605 family transposase	-0.426535	1.43793	-0.377241	3.05609	-0.567727	5.35025
'SESEC_RS04120 '		FtsW/RodA/SpoVE family cell cycle protein	-0.93322	3.96057	-1.65333	6.78452	-2.65379	12.0155
'SESEC_RS04125 '		HAD-IA family hydrolase	-0.389511	1.70754	-2.34968	5.45919	-2.47116	6.68598
'SESEC_RS04130 '	gyrB	DNA topoisomerase (ATP-hydrolyzing) subunit B	-6.33029	0.468521	-5.4365	0.350016	-5.79071	0.350016
'SESEC_RS04135 '	ezrA	septation ring formation regulator EzrA	-0.877449	1.16509	-3.76599	2.55743	-3.21019	2.35929
'SESEC_RS04140 '		hypothetical protein	-1.94963	2.38894	-2.90646	3.26242	-4.35717	4.7386
'SESEC_RS04145 '		DUF1694 domain-containing protein	-0.899845	2.05476	-1.70482	3.76666	-2.27306	5.54507
'SESEC_RS04150 '		NA	-1.83321	0	-5.25803	0	-4.55181	0
'SESEC_RS04155 '		HAD family hydrolase	-1.02922	2.05156	-1.86055	3.44253	-2.6392	4.08368
'SESEC_RS04160 '		NA	-0.77085	0.991745	-0.838569	0.612793	-1.73227	1.08296
'SESEC_RS04165 '		endonuclease/exonuclease/phosphatase family protein	-0.352916	7.67592	-0.727832	13.7625	-1.26896	16.4258
'SESEC_RS04170 '		QueT transporter family protein	-1.92515	3.84446	-2.2653	4.82071	-3.58168	7.68686
'SESEC_RS04175 '	ligA	NAD-dependent DNA ligase LigA	NA	NA	NA	NA	NA	NA
'SESEC_RS04180 '		diacylglycerol kinase family lipid kinase	-3.04288	5.6857	-5.0555	8.57257	-7.2566	10.3612
'SESEC_RS04185 '	pulA	type I pullulanase	-0.185569	5.67258	-0.377783	10.0301	-0.910108	15.1833
'SESEC_RS04190 '	glgB	1,4-alpha-glucan branching protein GlgB	-1.2461	10.6686	-1.63189	14.898	-2.54886	18.8024
'SESEC_RS04195 '		glucose-1-phosphate adenylyltransferase	-1.13656	6.25018	-1.73258	8.10093	-2.15538	9.373
'SESEC_RS04200 '	glgD	glucose-1-phosphate adenylyltransferase subunit GlgD	-0.578535	4.996	-1.53687	6.85877	-2.13123	10.0707
'SESEC_RS04205 '	glgA	glycogen synthase GlgA	-0.428509	4.88346	-2.00154	9.76473	-2.61983	12.6892
'SESEC_RS04210 '		glycogen/starch/alpha-glucan phosphorylase	0.041792	4.90537	-0.139823	9.19864	-0.494179	11.8535
'SESEC_RS04215 '		F0F1 ATP synthase subunit C	-3.62285	0	-2.66827	0	-2.92415	0
'SESEC_RS04220 '	atpB	F0F1 ATP synthase subunit A	NA	NA	NA	NA	NA	NA
'SESEC_RS04225 '	atpF	F0F1 ATP synthase subunit B	NA	NA	NA	NA	NA	NA
'SESEC_RS04230 '		F0F1 ATP synthase subunit delta	-3.57682	0.455932	-4.41913	0.484568	-6.73026	0.554915
'SESEC_RS04235 '	atpA	F0F1 ATP synthase subunit alpha	NA	NA	NA	NA	NA	NA
'SESEC_RS04240 '		F0F1 ATP synthase subunit gamma	NA	NA	NA	NA	NA	NA
'SESEC_RS04245 '	atpD	F0F1 ATP synthase subunit beta	NA	NA	NA	NA	NA	NA
'SESEC_RS04250 '		F0F1 ATP synthase subunit epsilon	-0.446401	0.832495	-0.335841	0.527104	-1.538	0.630784
'SESEC_RS04255 '		DUF1146 family protein	-0.93029	1.17207	-0.826256	1.52681	-1.73223	3.06531
'SESEC_RS04260 '	murA	UDP-N-acetylglucosamine 1-carboxyvinyltransferase	-1.38352	4.91535	-1.7232	8.57347	-2.43187	11.8751
'SESEC_RS04265 '		DNA-directed RNA polymerase subunit beta	-1.83154	1.26065	-4.39553	3.08916	-4.0156	3.15971
'SESEC_RS04270 '		DNA/RNA non-specific endonuclease	0.468173	1.93307	0.318084	4.18024	0.245563	5.97003
'SESEC_RS04275 '	pheS	phenylalanine--tRNA ligase subunit alpha	-0.90925	0.165367	-2.76019	0.130768	-4.21452	0.191564
'SESEC_RS04280 '	pheT	phenylalanine--tRNA ligase subunit beta	1	0	NA	NA	NA	NA
'SESEC_RS04285 '		ABC transporter permease	0.898431	0.176091	0.304945	0.100544	0.0791596	0
'SESEC_RS04290 '		ABC transporter ATP-binding protein	-1.03176	4.20413	-0.896143	6.84454	-1.45826	9.98896
'SESEC_RS04295 '		YSIRK-type signal peptide-containing protein	-1.08114	2.1066	-1.46676	3.22662	-1.66661	4.68335
'SESEC_RS04300 '		TetR/AcrR family transcriptional regulator	-0.262396	2.21437	-0.312426	4.72683	-0.82051	7.48487
'SESEC_RS04305 '		Cna B-type domain-containing protein	-0.466098	2.12325	-1.87417	3.95561	-2.05062	5.17436
'SESEC_RS04310 '		isopeptide-forming domain-containing fimbrial protein	0.15983	4.21563	-0.00596235	8.11468	-0.63697	13.3382
'SESEC_RS04315 '		class C sortase	0.104734	7.29513	-0.243235	10.1949	-1.32905	11.9609
'SESEC_RS04320 '		IdeS/Mac family cysteine endopeptidase	0.29385	4.30889	0.0454938	5.55731	-0.127056	7.20696
'SESEC_RS04325 '		LPXTG cell wall anchor domain-containing protein	-0.701439	8.00858	-0.951201	10.9239	-1.92124	16.332
'SESEC_RS04330 '		DUF6036 family nucleotidyltransferase	-1.13382	5.58937	-1.03243	8.01785	-1.41808	10.6242
'SESEC_RS04335 '		hypothetical protein	0.21305	0.501161	-0.296035	1.86526	-0.883347	3.12195
'SESEC_RS04340 '		hypothetical protein	NA	NA	NA	NA	NA	NA
'SESEC_RS04345 '		IS1595 family transposase	-0.774679	1.10788	-1.37705	2.12759	-2.08676	3.74254
'SESEC_RS04355 '		pullulanase	0.000760226	7.77556	0.488369	15.2842	0.145168	18.5484
'SESEC_RS04360 '		RNA polymerase sigma factor	0.445283	2.25144	-0.145393	3.39653	-0.813124	5.93408
'SESEC_RS04365 '		zf-HC2 domain-containing protein	0.476892	1.56082	1.08461	2.40988	0.884859	3.23199
'SESEC_RS04370 '		polyphosphate polymerase domain-containing protein	-0.14037	1.37376	-1.19289	3.22719	-2.27672	5.44158
'SESEC_RS04375 '		DUF4956 domain-containing protein	-1.67473	3.73688	-2.01709	4.92892	-3.05371	6.40122
'SESEC_RS04380 '		CotH kinase family protein	-0.425179	7.38903	-1.2396	11.575	-1.88888	12.6934
'SESEC_RS04385 '		hypothetical protein	1.20276	6.87288	1.08663	11.5809	1.01749	16.5456
'SESEC_RS04390 '		glycosyltransferase family 2 protein	-0.273583	6.37576	-1.29978	6.7448	-2.23435	11.6936
'SESEC_RS04395 '	rexB	ATP-dependent nuclease subunit B	-5.6516	1.95775	-4.82419	1.14875	-5.02419	1.12899
'SESEC_RS04400 '	addA	helicase-exonuclease AddAB subunit AddA	-1.89985	0.872022	-3.72114	0.689796	-4.26659	0.646349
'SESEC_RS04405 '		aminotransferase	-0.715639	2.43575	-1.69775	5.34005	-2.59751	8.44249
'SESEC_RS04410 '		transporter substrate-binding domain-containing protein	-3.48695	13.0682	-4.30473	13.4089	-5.82311	14.8761
'SESEC_RS04415 '	rpsU	30S ribosomal protein S21	-3.46956	1	-3.22851	0.91364	-3.72757	0.970616
'SESEC_RS04420 '	mscL	large conductance mechanosensitive channel protein MscL	-1.70476	2.24768	-1.84448	2.9274	-2.94465	4.59835
'SESEC_RS04425 '	dnaG	DNA primase	2.96233	0.337242	-0.354608	0	-0.429215	0
'SESEC_RS04430 '	rpoD	RNA polymerase sigma factor RpoD	-3.82491	0	-2.69521	0	-3.03535	0
'SESEC_RS04435 '		metal-sulfur cluster assembly factor	0.533756	2.04792	0.128845	3.19129	-0.433803	3.68181
'SESEC_RS04440 '	rfbD	dTDP-4-dehydrorhamnose reductase	NA	NA	NA	NA	NA	NA
'SESEC_RS04445 '		DUF1972 domain-containing protein	NA	NA	NA	NA	NA	NA
'SESEC_RS04450 '		glycosyltransferase family 2 protein	NA	NA	NA	NA	NA	NA
'SESEC_RS04455 '		ABC transporter permease	NA	NA	NA	NA	NA	NA
'SESEC_RS04465 '		glycosyltransferase	NA	NA	NA	NA	NA	NA
'SESEC_RS04470 '		alpha-L-Rha alpha-1,2-L-rhamnosyltransferase	0.146804	0.182435	-2.93908	0.501689	-3.48911	0.631403
'SESEC_RS04475 '		glycosyltransferase family 2 protein	0.434734	3.20039	-0.36845	7.13543	-0.717751	7.3229
'SESEC_RS04480 '		DUF2304 domain-containing protein	-2.53902	3.17945	-4.90027	4.28157	-8.18308	5.14579
'SESEC_RS04485 '		lipopolysaccharide biosynthesis protein	NA	NA	NA	NA	NA	NA
'SESEC_RS04490 '		DUF2142 domain-containing protein	1.43479	0.158641	0.962542	0.155523	-0.721231	0.251812
'SESEC_RS04495 '		glycosyltransferase family 4 protein	-2.02462	1.04191	-5.49169	2.26267	-5.0124	2.1353
'SESEC_RS04500 '		sulfatase-like hydrolase/transferase	-0.12177	9.53518	-1.37392	17.6381	-2.46417	28.9283
'SESEC_RS04505 '	galE	UDP-glucose 4-epimerase GalE	-0.532071	4.68077	-1.5976	10.1317	-1.84355	13.5572
'SESEC_RS04510 '	pepT	peptidase T	-0.131155	3.03499	-0.0739115	3.59876	-0.382066	4.96358
'SESEC_RS04515 '		EbsA family protein	-0.407215	1.25881	-0.164544	1.06401	-0.0816699	1.48674
'SESEC_RS04520 '		ferredoxin	-1.10035	1.53331	-1.60241	1.9975	-2.7867	3.04452
'SESEC_RS04525 '		LysM peptidoglycan-binding domain-containing protein	-0.821652	2.85089	-2.48827	3.65104	-3.19339	3.934
'SESEC_RS04530 '	cmk	(d)CMP kinase	NA	NA	NA	NA	NA	NA
'SESEC_RS04535 '	infC	translation initiation factor IF-3	-1.70755	0	-2.05374	0	-6.90278	0
'SESEC_RS04540 '	rpmI	50S ribosomal protein L35	-0.610365	0.714845	-5.29841	3.48581	-5.30529	3.43426
'SESEC_RS04545 '	rplT	50S ribosomal protein L20	-0.330905	0.121095	0.343807	0.00290499	-1.4141	0.0409586
'SESEC_RS04550 '		NA	-2.13404	1.67205	-3.01243	2.79265	-5.2146	3.75186
'SESEC_RS04555 '		LPXTG cell wall anchor domain-containing protein	0.736554	2.99158	0.802941	5.20797	0.602857	6.3839
'SESEC_RS04560 '		LTA synthase family protein	-1.86396	0.668057	-3.25693	1.03882	-4.55374	1.34789
'SESEC_RS04565 '		class I SAM-dependent rRNA methyltransferase	0.068826	2.2392	-0.696356	6.63591	-1.46089	11.426
'SESEC_RS04570 '	aroD	type I 3-dehydroquinate dehydratase	-6.5119	4.88945	-5.67903	4.40774	-5.91992	4.3095
'SESEC_RS04575 '	aroC	chorismate synthase	-4.34843	12.2316	-5.69974	13.4775	-6.11156	14.1295
'SESEC_RS04580 '		YlbF/YmcA family competence regulator	-1.08283	1.31348	-1.39121	2.09089	-1.66347	2.83561
'SESEC_RS04585 '		NA	-0.922451	4.65639	-1.36654	7.21539	-1.95544	11.0834
'SESEC_RS04590 '		hypothetical protein	1.33291	0.800693	1.63001	2.13601	1.59318	2.25422
'SESEC_RS04595 '		cysteine desulfurase	-1.20134	2.05213	-2.33159	5.96909	-3.87197	9.99181
'SESEC_RS04600 '	thiI	tRNA 4-thiouridine(8) synthase ThiI	-0.719247	3.65972	-1.63818	8.37227	-2.42475	12.3083
'SESEC_RS04605 '		lipoprotein	1.47982	0.135644	-0.256947	0.766867	-1.67373	2.09624
'SESEC_RS04610 '		IdeS/Mac family cysteine endopeptidase	-1.33419	7.84585	-2.01901	12.5669	-2.39362	14.6038
'SESEC_RS04615 '		hypothetical protein	-2.03755	2.47181	-3.50317	3.83978	-5.7181	4.85135
'SESEC_RS04625 '		TVP38/TMEM64 family protein	-0.400345	2.04056	-1.10655	5.36663	-2.00938	7.17307
'SESEC_RS04630 '		hypothetical protein	1.18429	1.17079	-0.893776	2.63091	-2.68073	4.24308
'SESEC_RS04635 '		ABC transporter ATP-binding protein	-1.35783	3.06168	-4.58682	5.6488	-7.42886	6.26741
'SESEC_RS04640 '		NA	-1.5034	2.11389	-1.5596	2.35362	-2.58266	3.55405
'SESEC_RS04645 '		DNA polymerase III subunit alpha	2.13449	0.176091	-2.80988	0	-1.99076	0
'SESEC_RS04650 '	pfkA	6-phosphofructokinase	-4.02653	1.53123	-2.58103	1.05552	-2.4002	0.917728
'SESEC_RS04655 '	pyk	pyruvate kinase	-2.83134	0.4728	-2.16897	0.427903	-4.95682	0.468521
'SESEC_RS04660 '	lepB	signal peptidase I	-1.17439	2.90061	-2.08503	5.48301	-2.93105	9.19376
'SESEC_RS04665 '	glmS	glutamine--fructose-6-phosphate transaminase (isomerizing)	-1.68821	0.430292	-4.63251	0.78164	-4.91788	0.800428
'SESEC_RS04670 '		alkylphosphonate utilization protein	-0.92262	1.81027	-1.32359	2.36939	-2.39524	4.33551
'SESEC_RS04675 '		amino acid ABC transporter permease	-6.24713	16.6807	-6.79052	17.0106	-6.51341	17.1435
'SESEC_RS04680 '		amino acid ABC transporter ATP-binding protein	-4.86376	8.86303	-6.16611	9.68877	-7.23886	9.97777
'SESEC_RS04685 '		amino acid ABC transporter substrate-binding protein	-5.81916	17.1002	-8.31312	18.3621	-11.5922	18.6214
'SESEC_RS04690 '		cation diffusion facilitator family transporter	-2.16728	7.48972	-2.89476	10.1303	-3.28255	10.7105
'SESEC_RS04695 '		sodium:alanine symporter family protein	-2.19928	11.7824	-4.11822	16.7155	-5.33076	18.7845
'SESEC_RS04700 '	pcrA	DNA helicase PcrA	-0.584744	0.448324	-3.38723	3.15393	-4.34662	3.45837
'SESEC_RS04705 '		GlsB/YeaQ/YmgE family stress response membrane protein	-0.395772	0.369538	-1.33185	1.47943	-1.50459	1.72336
'SESEC_RS04710 '		NA	-1.31711	4.60504	-1.67187	5.98457	-2.16235	8.02508
'SESEC_RS04715 '		DUF2273 domain-containing protein	-2.08836	2.71341	-2.6496	3.41259	-3.37014	4.88805
'SESEC_RS04720 '		NA	-1.2367	1.95501	-1.67062	2.87851	-2.4682	4.77315
'SESEC_RS04725 '		CsbD family protein	0.312925	1.13069	-0.0663047	0.879792	-0.94179	1.82749
'SESEC_RS04730 '		NA	-1.25631	4.09289	-1.95999	4.89859	-2.44391	6.05482
'SESEC_RS04735 '		GntR family transcriptional regulator	0.873879	3.82067	-0.825881	4.44507	-3.16975	4.57595
'SESEC_RS04740 '		TetR/AcrR family transcriptional regulator	-1.06415	2.81737	-1.59641	4.48947	-1.88897	6.34953
'SESEC_RS04745 '		ABC transporter ATP-binding protein	-1.0319	4.73355	-2.08482	6.80838	-3.46189	9.05609
'SESEC_RS04750 '		ABC transporter permease	-1.17858	17.1218	-1.81286	23.8575	-2.89643	34.2566
'SESEC_RS04755 '		hypothetical protein	-1.79843	5.38926	-2.57168	7.13293	-3.32779	8.70335
'SESEC_RS04760 '		aromatic acid exporter family protein	-1.0737	6.42045	-1.34525	9.79518	-2.05286	11.0038
'SESEC_RS04765 '		DUF2130 domain-containing protein	-0.0829869	3.16031	-0.81501	7.09017	-1.63131	8.87496
'SESEC_RS04770 '	truB	tRNA pseudouridine(55) synthase TruB	-1.53516	4.42556	-2.29997	7.09181	-3.28787	9.29523
'SESEC_RS04775 '		bifunctional riboflavin kinase/FAD synthetase	-7.88073	8.25957	-7.0597	6.73264	-7.34653	7.02259
'SESEC_RS04780 '		Spx/MgsR family RNA polymerase-binding regulatory protein	-2.71642	0.854505	-3.32479	1.5198	-3.50248	1.59742
'SESEC_RS04785 '		UPF0223 family protein	-2.32706	2.25274	-2.57038	2.74228	-4.11001	4.28128
'SESEC_RS04790 '		inositol monophosphatase family protein	-0.804583	3.44571	-1.59214	5.33797	-3.02197	8.98364
'SESEC_RS04795 '		RsmF rRNA methyltransferase first C-terminal domain-containing protein	-3.05845	0	-2.33174	0	-2.5581	0
'SESEC_RS04800 '		phosphate ABC transporter substrate-binding protein PstS family protein	-1.46942	4.54052	-2.33256	7.96287	-3.60237	11.1555
'SESEC_RS04805 '	pstC	phosphate ABC transporter permease subunit PstC	-0.871035	4.34729	-1.85565	9.9694	-2.76971	12.5207
'SESEC_RS04810 '	pstA	phosphate ABC transporter permease PstA	-1.51879	5.2373	-2.66612	10.7394	-3.77621	14.2996
'SESEC_RS04815 '	pstB	phosphate ABC transporter ATP-binding protein PstB	-2.65795	10.2266	-3.78928	12.668	-5.79799	15.3862
'SESEC_RS04820 '	pstB	phosphate ABC transporter ATP-binding protein PstB	-1.8599	5.30671	-2.73881	8.11651	-3.71345	10.9254
'SESEC_RS04825 '	phoU	phosphate signaling complex protein PhoU	-3.03387	1.64675	-5.49773	1.97391	-2.92692	1.67975
'SESEC_RS04830 '		M1 family metallopeptidase	-0.889726	9.26082	-1.89357	17.3947	-2.36432	23.5622
'SESEC_RS04835 '		response regulator transcription factor	-0.500316	3.54132	-0.818802	5.89616	-1.29357	7.93448
'SESEC_RS04840 '		HAMP domain-containing histidine kinase	-0.755494	5.38028	-0.610618	8.70697	-1.07743	11.2199
'SESEC_RS04845 '		hypothetical protein	-0.973286	2.56682	-1.75585	3.39048	-2.47571	4.85775
'SESEC_RS04850 '		hypothetical protein	-0.159307	2.98054	-0.201815	3.44845	-1.06552	4.83851
'SESEC_RS04855 '		hypothetical protein	-2.16156	3.29482	-2.25661	3.5443	-3.1224	4.35327
'SESEC_RS04860 '		hypothetical protein	0.0391431	0.890183	-0.0944894	1.88384	-0.708992	3.47931
'SESEC_RS04865 '		hypothetical protein	-1.25066	2.19807	-1.99211	3.17191	-2.90559	4.87985
'SESEC_RS04870 '		hypothetical protein	-1.35927	4.76022	-1.54885	4.94154	-2.33367	6.77065
'SESEC_RS04875 '		hypothetical protein	-0.70821	1.07226	-1.93317	2.30116	-2.33342	2.82324
'SESEC_RS04880 '		hypothetical protein	-1.06181	4.92749	-1.85468	7.24384	-2.19399	7.86537
'SESEC_RS04885 '		hypothetical protein	-1.15639	1.38937	-2.05441	2.53254	-1.89914	2.59122
'SESEC_RS04890 '		hypothetical protein	-0.865622	2.07007	-2.06506	2.58757	-2.51768	3.0138
'SESEC_RS04895 '	rpsT	30S ribosomal protein S20	-2.64025	1.9307	-2.66897	2.07027	-4.23749	3.63478
'SESEC_RS04900 '	coaA	type I pantothenate kinase	-6.28353	0	-2.28313	0	-5.72522	0
'SESEC_RS04905 '		class I SAM-dependent methyltransferase	-0.897543	1.52608	-2.71808	5.0548	-3.00503	5.28742
'SESEC_RS04910 '		pyrimidine-nucleoside phosphorylase	-0.576167	3.17345	-1.29081	6.43016	-1.5462	8.63124
'SESEC_RS04915 '	deoC	deoxyribose-phosphate aldolase	-2.33174	5.27732	-4.76356	9.11595	-5.44348	10.1139
'SESEC_RS04920 '		cytidine deaminase	-1.96672	2.5936	-2.85295	3.86071	-3.75014	5.03973
'SESEC_RS04925 '		BMP family protein	-1.74061	5.50852	-3.50977	12.2075	-4.69922	16.1092
'SESEC_RS04930 '		ABC transporter ATP-binding protein	-1.29086	5.2426	-3.008	11.4423	-4.18793	14.1339
'SESEC_RS04935 '		ABC transporter permease	-2.15551	10.22	-4.45073	19.4916	-6.26864	22.1656
'SESEC_RS04940 '		ABC transporter permease	-1.47541	9.08216	-3.60378	15.607	-4.73257	18.626
'SESEC_RS04945 '		phospho-sugar mutase	-4.15108	0.106053	-6.01536	0.0933059	-8.34292	0.134699
'SESEC_RS04950 '		ECF transporter S component	-3.55216	7.07096	-6.91048	8.60199	-9.20181	8.76629
'SESEC_RS04955 '	coaC	phosphopantothenoylcysteine decarboxylase	-1.41925	2.96434	-2.69713	5.86519	-3.50652	7.18327
'SESEC_RS04960 '		phosphopantothenate--cysteine ligase	-3.84022	4.26218	-8.00326	6.43789	-8.31143	6.43933
'SESEC_RS04965 '		formate--tetrahydrofolate ligase	-0.975884	6.98399	-1.62298	11.1699	-2.45639	15.6739
'SESEC_RS04970 '		S8 family serine peptidase	-0.46498	6.10735	-0.309634	9.00074	-0.637863	14.764
'SESEC_RS04975 '	cls	cardiolipin synthase	0.384064	2.86288	-0.662383	6.51453	-1.93973	10.5166
'SESEC_RS04980 '		aspartate-semialdehyde dehydrogenase	-0.234319	3.87168	-0.377609	6.18807	-0.431805	9.03155
'SESEC_RS04985 '		hypothetical protein	-1.90502	2.82008	-2.48784	3.80516	-3.63726	5.1962
'SESEC_RS04990 '		PLP-dependent aminotransferase family protein	-1.76833	19.6325	-2.44911	18.7075	-3.35146	19.5761
'SESEC_RS04995 '		pyridoxamine kinase	-1.0871	5.2738	-1.20176	5.93004	-1.80759	7.44355
'SESEC_RS05000 '		ECF transporter S component	-2.82215	5.8005	-2.67898	5.69551	-4.07754	6.73592
'SESEC_RS05005 '		ATP-binding cassette domain-containing protein	0.907565	5.48514	0.960209	8.13515	0.83634	11.419
'SESEC_RS05010 '		hypothetical protein	-1.04567	1.0638	-3.09544	2.93107	-3.9035	3.5823
'SESEC_RS05015 '		diacylglycerol kinase family lipid kinase	-1.69007	5.15118	-2.52602	7.75034	-3.18683	10.177
'SESEC_RS05020 '		hemolysin III family protein	-0.092307	2.12853	-2.13818	5.12802	-3.29242	6.25847
'SESEC_RS05025 '		NA	-1.67597	2.84004	-2.20324	4.93323	-2.94129	6.87424
'SESEC_RS05030 '		class I SAM-dependent methyltransferase	-0.543801	1.55593	-1.15852	3.63919	-2.05906	5.18112
'SESEC_RS05035 '		cupin domain-containing protein	-0.656436	2.5398	-1.15438	3.25718	-1.25619	3.90678
'SESEC_RS05040 '		AraC family ligand binding domain-containing protein	-0.661453	0.850678	-1.01064	1.24489	-1.52139	2.43616
'SESEC_RS05045 '		response regulator transcription factor	0.0754038	2.15774	-0.290098	2.47159	-1.05606	3.1491
'SESEC_RS05050 '		ComC/BlpC family leader-containing pheromone/bacteriocin	-1.14009	1.0721	-1.95553	2.10306	-2.78381	2.81293
'SESEC_RS05055 '		ABC transporter ATP-binding protein	-0.0870434	4.07016	0.343295	5.58255	-0.316921	7.64248
'SESEC_RS05060 '		ABC transporter permease subunit	-0.653782	6.81879	-0.776741	11.254	-1.95287	15.9371
'SESEC_RS05065 '		Blp family class II bacteriocin	-0.145583	0.175419	-1.7312	1.16517	-2.57782	1.75478
'SESEC_RS05080 '		NA	-0.665218	1.99502	-1.38552	3.15047	-2.64175	4.75707
'SESEC_RS05090 '	ylqF	ribosome biogenesis GTPase YlqF	-2.9835	0.455932	-5.5784	0.451815	-5.85982	0.468521
'SESEC_RS05095 '		ribonuclease HII	-1.78726	4.93818	-1.99966	6.78925	-2.50836	8.27419
'SESEC_RS05100 '	dprA	DNA-processing protein DprA	-0.38886	5.3248	-0.886332	7.32416	-1.49967	7.61052
'SESEC_RS05105 '	topA	type I DNA topoisomerase	0.0949436	1.38916	-0.341223	1.4852	-1.34536	1.39082
'SESEC_RS05110 '		SatD family protein	2.58496	0	0	0	NA	NA
'SESEC_RS05115 '		DUF3307 domain-containing protein	-0.579519	3.94711	-1.02019	4.88121	-1.85778	6.58649
'SESEC_RS05120 '	trmFO	methylenetetrahydrofolate--tRNA-(uracil(54)- C(5))-methyltransferase (FADH(2)-oxidizing) TrmFO	-0.435009	4.45684	-0.571544	5.86694	-1.02368	8.54009
'SESEC_RS05125 '	citC	[citrate (pro-3S)-lyase] ligase	-0.966978	6.75185	-2.17236	11.7511	-3.03625	13.8635
'SESEC_RS05130 '		AbrB family transcriptional regulator	-0.287934	6.18225	-1.91668	8.28803	-3.86806	13.036
'SESEC_RS05135 '	citG	triphosphoribosyl-dephospho-CoA synthase CitG	1.3829	4.57508	1.44598	6.5392	1.15092	7.09193
'SESEC_RS05140 '		GntR family transcriptional regulator	-0.23936	2.94514	-0.875063	2.99422	-2.32266	6.14382
'SESEC_RS05145 '		CitMHS family transporter	-0.712785	7.42306	-1.86069	10.5008	-2.14736	13.216
'SESEC_RS05150 '		hypothetical protein	-1.991	3.32631	-2.4403	3.30052	-2.39615	3.63343
'SESEC_RS05155 '		acetyl-CoA carboxylase biotin carboxyl carrier protein subunit	0.257364	1.83262	-1.08356	2.4202	-1.93654	3.19259
'SESEC_RS05160 '		sodium ion-translocating decarboxylase subunit beta	0.376539	6.9536	-0.257564	9.12277	-0.771878	10.5289
'SESEC_RS05170 '	citD	citrate lyase acyl carrier protein	-2.35037	2.16391	-5.08698	3.5563	-7.17357	3.80423
'SESEC_RS05175 '	citE	citrate (pro-3S)-lyase subunit beta	-0.754163	3.98712	-2.00836	7.28364	-3.69933	10.0032
'SESEC_RS05180 '	citF	citrate lyase subunit alpha	-1.0093	9.63721	-2.19474	15.618	-3.65963	21.6636
'SESEC_RS05185 '	citX	citrate lyase holo-[acyl-carrier protein] synthase	-2.04562	3.55568	-3.02852	6.64739	-4.4458	7.8998
'SESEC_RS05190 '		oxaloacetate decarboxylase subunit alpha	-2.08998	9.33239	-3.78506	13.2907	-5.29395	15.6219
'SESEC_RS05195 '		PASTA domain-containing protein	-0.907905	2.27705	-0.986063	3.12477	-1.17527	4.46521
'SESEC_RS05200 '		ABC transporter ATP-binding protein	-1.42986	3.9596	-2.39009	4.76066	-2.29175	5.48456
'SESEC_RS05205 '		ABC transporter permease	-1.09297	16.4764	-0.356256	23.0249	-0.807441	27.7398
'SESEC_RS05210 '		response regulator transcription factor	0.731259	1.50392	-0.743299	5.47774	-1.50122	6.61317
'SESEC_RS05215 '		sensor histidine kinase	0.811203	2.58224	0.598298	5.93857	0.34292	7.17304
'SESEC_RS05220 '	xerS	tyrosine recombinase XerS	-1.16271	3.05924	-2.34637	3.91493	-3.86936	5.92929
'SESEC_RS05225 '		GtrA family protein	-1.07591	3.40142	-1.48828	5.55695	-1.94649	7.47383
'SESEC_RS05235 '		XRE family transcriptional regulator	-1.16906	5.3984	-1.523	6.47009	-2.15101	8.2342
'SESEC_RS05240 '		hypothetical protein	-0.214154	3.69	-1.02453	7.3779	-1.73225	10.0485
'SESEC_RS05245 '		DUF4868 domain-containing protein	-0.101795	2.33971	-0.67027	5.08215	-1.11496	7.46477
'SESEC_RS05250 '		hypothetical protein	-0.423441	3.26331	-0.680358	6.02909	-0.852833	7.73328
'SESEC_RS05260 '		hypothetical protein	-0.802828	5.15997	-1.4703	11.0006	-1.97594	15.3134
'SESEC_RS05265 '		restriction endonuclease subunit S	-0.343168	3.6732	-0.621526	6.57119	-1.73124	10.7612
'SESEC_RS05275 '		helix-turn-helix transcriptional regulator	-1.20633	1.93758	-1.34472	2.80466	-1.62645	3.30217
'SESEC_RS05280 '		relaxase/mobilization nuclease domain-containing protein	-0.127789	2.11255	-0.312351	4.1208	-1.15806	6.29526
'SESEC_RS05285 '		maturase	-0.371078	11.4327	-0.620603	16.5455	-1.09766	20.9679
'SESEC_RS05295 '		plasmid mobilization relaxosome protein MobC	-4.32697	5.19903	-5.33221	5.59579	-5.37968	5.65783
'SESEC_RS05300 '		virulence-associated E family protein	-0.705679	4.8088	-1.69625	7.9938	-1.96195	10.8914
'SESEC_RS05305 '		phage DNA-polymerase or DNA-primase	-0.538293	4.61035	-0.6889	5.82506	-0.728074	7.74372
'SESEC_RS05310 '		hypothetical protein	-0.958919	1.20714	-1.67269	2.82082	-4.16208	3.88942
'SESEC_RS05315 '		site-specific integrase	-1.77884	8.98837	-2.06938	10.5043	-3.65811	15.0424
'SESEC_RS05320 '		hypothetical protein	-2.30664	2.62756	-3.90035	3.63147	-5.56055	3.98876
'SESEC_RS05325 '		ISL3-like element ISSeq1 family transposase	-0.849754	1.69165	-1.37961	3.15851	-1.86612	6.16341
'SESEC_RS05330 '		DUF6076 domain-containing protein	-0.895607	8.45168	-1.35539	15.0146	-1.51422	19.8305
'SESEC_RS05340 '		hypothetical protein	0.0548841	5.84328	-0.945479	9.07039	-2.05812	14.9087
'SESEC_RS05345 '	guaA	glutamine-hydrolyzing GMP synthase	-7.19352	4.5003	-4.74033	3.45111	-6.63603	3.78231
'SESEC_RS05350 '		GntR family transcriptional regulator	-3.43534	5.68556	-5.82061	9.43268	-7.04671	10.4046
'SESEC_RS05355 '		putative DNA-binding protein	-1.22837	1.62963	-2.86051	4.87538	-3.50004	5.99008
'SESEC_RS05360 '	ffh	signal recognition particle protein	-1.8169	0.536107	-1.34235	0.505845	-4.81666	0.981577
'SESEC_RS05365 '		aminoacyltransferase	-0.943563	4.73798	-0.19016	6.98274	-0.480681	7.88727
'SESEC_RS05370 '		DUF1002 domain-containing protein	-1.27114	5.91636	-1.84561	9.01439	-2.75756	13.5116
'SESEC_RS05375 '		pneumococcal-type histidine triad protein	-0.683122	3.18779	-1.69616	4.18149	-2.45578	4.89217
'SESEC_RS05380 '		zinc ABC transporter substrate-binding protein	-0.93434	4.76052	-2.22761	8.41431	-2.87366	9.12411
'SESEC_RS05385 '		VOC family protein	0.155906	0.926297	-1.1366	2.38845	-3.00216	4.95402
'SESEC_RS05390 '		sortase	-1.78056	0.847341	-2.36047	1.16783	-3.63398	1.67244
'SESEC_RS05395 '	gyrA	DNA gyrase subunit A	-5.41074	1	-4.10314	0.863279	-8.19472	1
'SESEC_RS05400 '		L-lactate dehydrogenase	-4.08403	8.27991	-4.80436	9.19914	-5.84544	9.96347
'SESEC_RS05405 '		FAD-dependent oxidoreductase	-3.98453	17.5781	-5.19693	21.7239	-7.55139	23.8895
'SESEC_RS05410 '		lysozyme family protein	-0.68295	1.53612	-1.02316	4.05232	-1.21106	5.58989
'SESEC_RS05415 '		nucleoid-associated protein	-0.968541	4.63991	-1.85192	7.54227	-2.45486	10.7613
'SESEC_RS05420 '		serine hydroxymethyltransferase	-0.279022	4.5016	-1.09499	8.93509	-1.85672	11.0517
'SESEC_RS05425 '		GNAT family N-acetyltransferase	-1.71029	4.42516	-2.06534	5.47989	-2.8735	7.58428
'SESEC_RS05430 '		threonylcarbamoyl-AMP synthase	-3.99389	0	-4.08157	0	-4.42428	0
'SESEC_RS05435 '	prmC	peptide chain release factor N(5)-glutamine methyltransferase	-1.9188	8.41539	-4.82805	13.6129	-7.48343	15.0346
'SESEC_RS05440 '	prfA	peptide chain release factor 1	-0.793339	0.617926	-2.36275	1.16851	-3.03048	1.3077
'SESEC_RS05445 '		thymidine kinase	-0.909276	2.44203	-1.79772	4.65817	-2.78852	6.18633
'SESEC_RS05450 '		4-oxalocrotonate tautomerase	-1.94936	0.00392635	-1.35003	0.0362122	-1.56597	0.05061
'SESEC_RS05455 '		FAD:protein FMN transferase	-0.266894	2.24698	-1.90259	7.42852	-2.94858	10.6117
'SESEC_RS05460 '		NA	2.50824	1.7888	2.18721	3.6424	0.9027	4.74326
'SESEC_RS05465 '		NA	-0.375488	3.81456	-0.0623106	5.98533	-0.601445	8.31171
'SESEC_RS05470 '		ABC transporter permease/substrate-binding protein	-0.77184	7.6186	-1.52834	13.0472	-2.12957	15.2862
'SESEC_RS05475 '		ABC transporter ATP-binding protein	1.69034	3.60103	1.62851	4.57355	1.56024	4.91437
'SESEC_RS05480 '		hypothetical protein	-0.668843	4.0333	-1.61577	4.81384	-3.10382	9.43933
'SESEC_RS05485 '		SDR family NAD(P)-dependent oxidoreductase	-1.7423	5.0318	-3.04151	8.71795	-4.14636	10.7477
'SESEC_RS05490 '	pta	phosphate acetyltransferase	-1.87769	5.27701	-1.96601	5.74834	-3.63157	5.57881
'SESEC_RS05495 '		RluA family pseudouridine synthase	-1.24902	4.6975	-1.38575	6.16176	-2.00627	9.05106
'SESEC_RS05500 '		NAD kinase	NA	NA	NA	NA	NA	NA
'SESEC_RS05505 '		GTP pyrophosphokinase family protein	0.90297	0.255781	0.556323	1.14728	0.147666	2.28008
'SESEC_RS05510 '		CYTH domain-containing protein	-0.83354	2.7829	-1.67791	4.41735	-2.02709	5.24674
'SESEC_RS05515 '		ribose-phosphate diphosphokinase	NA	NA	NA	NA	NA	NA
'SESEC_RS05520 '		cysteine desulfurase	-5.41815	0.477121	-3.34065	0.443697	-4.82402	0.4728
'SESEC_RS05525 '		DUF1831 domain-containing protein	-1.77624	2.25071	-1.95813	3.13182	-2.5581	3.91263
'SESEC_RS05530 '		redox-sensing transcriptional repressor Rex	-2.60177	3.11082	-4.81888	4.89904	-8.43213	5.95748
'SESEC_RS05535 '		gamma-glutamyl-gamma-aminobutyrate hydrolase family protein	-0.711419	3.05412	-1.82413	5.4686	-2.62434	6.40541
'SESEC_RS05540 '	radC	DNA repair protein RadC	-0.570745	3.33917	-1.25571	6.18879	-1.69419	6.43077
'SESEC_RS05545 '		AI-2E family transporter	-1.20001	7.91477	-1.37064	10.1709	-1.88421	13.5176
'SESEC_RS05550 '		GDSL-type esterase/lipase family protein	-0.843483	3.47174	-1.77473	6.03752	-3.46773	9.27729
'SESEC_RS05555 '		ClC family H(+)/Cl(-) exchange transporter	-1.13803	5.62906	-1.51941	8.84071	-2.3884	13.9074
'SESEC_RS05560 '		ABC transporter substrate-binding protein	-2.39429	10.1874	-4.51615	17.1413	-5.62994	19.7206
'SESEC_RS05565 '		ABC transporter permease	-1.6226	5.93156	-3.97192	11.2239	-5.77352	12.9012
'SESEC_RS05570 '		ABC transporter permease	-2.1774	7.83337	-3.61446	11.4088	-5.16749	12.7886
'SESEC_RS05575 '		ABC transporter ATP-binding protein	-1.85902	8.9154	-2.35072	11.4442	-4.73888	13.0061
'SESEC_RS05580 '	murB	UDP-N-acetylmuramate dehydrogenase	-4.27841	0	-3.112	0	-3.75454	0
'SESEC_RS05585 '	folK	2-amino-4-hydroxy-6- hydroxymethyldihydropteridine diphosphokinase	-0.086138	0.579398	-1.1037	0.757023	-1.92978	1.26755
'SESEC_RS05590 '	folB	dihydroneopterin aldolase	NA	NA	NA	NA	NA	NA
'SESEC_RS05595 '	folP	dihydropteroate synthase	-5.07862	3.62499	-6.58247	3.25606	-6.88557	3.0501
'SESEC_RS05600 '	folE	GTP cyclohydrolase I FolE	-3.20631	1.06498	-6.45827	1.48886	-6.73824	1.29637
'SESEC_RS05605 '		bifunctional folylpolyglutamate synthase/dihydrofolate synthase	-0.419923	0.368846	-0.713472	0.399338	-2.04763	0.933408
'SESEC_RS05610 '	thrB	homoserine kinase	-0.746856	2.77977	-1.1151	3.6245	-1.78856	5.52973
'SESEC_RS05615 '		homoserine dehydrogenase	0.0508021	3.03201	-0.790241	6.60629	-1.25585	8.98134
'SESEC_RS05620 '		polysaccharide deacetylase family protein	-1.49293	6.88323	-1.90887	9.23444	-2.59781	11.9012
'SESEC_RS05625 '		DNA/RNA non-specific endonuclease	-0.804737	6.41566	-1.09316	7.48834	-1.87047	10.9925
'SESEC_RS05630 '	ndk	nucleoside-diphosphate kinase	0.176481	1.15007	-0.178655	1.78156	-0.730475	2.8873
'SESEC_RS05635 '		ATP-dependent Clp protease ATP-binding subunit	-0.633751	6.84269	-0.901114	11.8163	-1.49961	16.0305
'SESEC_RS05640 '		ISL3-like element ISSeq1 family transposase	-1.10502	2.7318	-1.48052	4.66508	-1.92985	5.84105
'SESEC_RS05645 '		leucine-rich repeat domain-containing protein	-0.545346	8.90122	-1.16753	16.8307	-1.83289	24.5362
'SESEC_RS05650 '	tnpA	IS200/IS605 family transposase	-0.814428	2.45472	-0.536822	5.12457	-0.673402	6.7888
'SESEC_RS05655 '	yihA	ribosome biogenesis GTP-binding protein YihA/YsxC	-1.0203	0.457708	-1.73088	0.629725	-2.47861	0.797434
'SESEC_RS05660 '	clpX	ATP-dependent Clp protease ATP-binding subunit ClpX	-2.59467	3.0671	-7.12846	5.56637	-7.38231	5.77292
'SESEC_RS05670 '		dihydrofolate reductase	3.16993	0	NA	NA	NA	NA
'SESEC_RS05675 '		thymidylate synthase	-0.692012	0.769932	-3.89969	5.60428	-8.97936	8.72926
'SESEC_RS05680 '		hydroxymethylglutaryl-CoA synthase	-4.32802	0	-3.2655	0	-3.66561	0
'SESEC_RS05685 '		hydroxymethylglutaryl-CoA reductase, degradative	-3.19381	0.0181814	-2.39661	0.0510982	-2.80309	0.0467237
'SESEC_RS05690 '	fni	type 2 isopentenyl-diphosphate Delta-isomerase	NA	NA	NA	NA	NA	NA
'SESEC_RS05695 '		phosphomevalonate kinase	NA	NA	NA	NA	NA	NA
'SESEC_RS05700 '	mvaD	diphosphomevalonate decarboxylase	NA	NA	NA	NA	NA	NA
'SESEC_RS05705 '	mvk	mevalonate kinase	-1.49471	0	-1.47218	0	-1.82344	0
'SESEC_RS05710 '		ABC transporter ATP-binding protein/permease	-0.430633	6.28056	-0.422815	10.726	-0.750743	17.1468
'SESEC_RS05715 '		ABC transporter ATP-binding protein/permease	-0.35287	6.38144	-0.992433	8.59816	-1.7044	10.9432
'SESEC_RS05720 '		5'-nucleotidase C-terminal domain-containing protein	-0.21507	2.47268	-0.180088	3.36903	-0.767558	7.38491
'SESEC_RS05725 '		peptide deformylase	-0.1499	0.958959	-1.15244	2.44482	-0.980344	3.29314
'SESEC_RS05730 '	gdhA	NADP-specific glutamate dehydrogenase	-0.920844	4.19025	-1.72168	8.39428	-2.46365	10.1381
'SESEC_RS05735 '		ABC transporter ATP-binding protein/permease	-1.72976	11.7628	-2.84849	21.5601	-4.2289	28.678
'SESEC_RS05740 '		ABC transporter ATP-binding protein/permease	-2.03999	11.5699	-3.3965	19.5382	-4.58273	22.609
'SESEC_RS05745 '		ABC-F family ATP-binding cassette domain-containing protein	-0.357988	3.44243	-1.09163	7.84519	-1.90869	14.0906
'SESEC_RS05750 '		CCA tRNA nucleotidyltransferase	-4.14891	0	-4.23135	0	-4.56665	0
'SESEC_RS05755 '		DegV family protein	-0.79103	3.4686	-1.01743	4.92871	-1.57565	6.91844
'SESEC_RS05760 '		DUF1149 family protein	2.73778	0.170541	2.59542	0.470825	1.27691	0.996945
'SESEC_RS05765 '		glycoside hydrolase family 73 protein	-0.857145	2.12374	-0.530032	3.21429	0.784352	5.03981
'SESEC_RS05770 '		ISL3-like element ISSeq1 family transposase	-0.605569	1.80682	-1.22056	4.23586	-1.64834	5.29155
'SESEC_RS05775 '		anion permease	-0.830394	9.96865	-1.02285	10.4791	-1.71203	16.4386
'SESEC_RS05785 '		hypothetical protein	-0.782653	0.243658	-1.51149	0.760006	-3.55776	0.9935
'SESEC_RS05795 '		hypothetical protein	-1.32721	2.31504	-2.04356	3.48201	-2.29683	3.8742
'SESEC_RS05800 '		helix-turn-helix transcriptional regulator	1.64903	1.71277	1.74325	2.9293	1.51663	3.68169
'SESEC_RS05805 '		glycoside hydrolase family 73 protein	-0.161621	3.34899	-0.18202	7.47385	-0.584178	10.4098
'SESEC_RS05810 '		fructose-specific PTS transporter subunit EIIC	-0.727742	4.0731	-1.71853	7.25336	-2.41777	11.039
'SESEC_RS05815 '	pfkB	1-phosphofructokinase	-0.501995	1.79345	-1.52538	2.86023	-2.31145	3.85292
'SESEC_RS05820 '		2-dehydropantoate 2-reductase	-1.31825	3.32554	-1.73112	5.30447	-2.18402	7.18745
'SESEC_RS05825 '		PTS transporter subunit IIC	-0.864665	2.04647	-1.22077	3.75392	-1.74303	6.06597
'SESEC_RS05830 '		NAD(P)/FAD-dependent oxidoreductase	-1.45479	7.09456	-1.58958	10.8695	-1.92041	13.3786
'SESEC_RS05835 '	trmD	tRNA (guanosine(37)-N1)-methyltransferase TrmD	2.57421	0.00729924	3.62338	0	3.0215	0
'SESEC_RS05840 '	rimM	ribosome maturation factor RimM	NA	NA	NA	NA	NA	NA
'SESEC_RS05860 '		ISL3-like element ISSeq1 family transposase	-0.631656	1.86551	-1.13422	3.52221	-1.52386	5.10492
'SESEC_RS05865 '		KH domain-containing protein	-3.75711	3.32381	-5.92916	3.27954	-6.2194	3.20323
'SESEC_RS05870 '	rpsP	30S ribosomal protein S16	-1.15233	0	-1.33548	0	-1.7146	0
'SESEC_RS05875 '		VTT domain-containing protein	-0.898981	5.11782	-1.95294	8.08007	-2.50063	10.9624
'SESEC_RS05880 '		ABC transporter permease	-1.61427	9.02741	-3.78361	17.6935	-6.02226	22.5693
'SESEC_RS05885 '		ABC transporter ATP-binding protein	-0.783053	2.60754	-2.28902	5.7338	-3.98882	9.56521
'SESEC_RS05890 '		efflux RND transporter periplasmic adaptor subunit	-1.45503	6.1819	-3.10417	14.6826	-4.52552	19.2444
'SESEC_RS05895 '	carB	carbamoyl-phosphate synthase large subunit	0.00780598	11.4256	-0.102386	15.148	-0.812166	22.5444
'SESEC_RS05900 '		carbamoyl phosphate synthase small subunit	0.566742	4.85821	0.162633	6.50922	-0.739195	8.39177
'SESEC_RS05905 '		aspartate carbamoyltransferase catalytic subunit	0.172107	4.19067	-1.33051	6.76566	-2.16138	9.38628
'SESEC_RS05910 '		NCS2 family nucleobase:cation symporter	-1.21159	6.41887	-2.76784	12.1366	-2.83528	12.7968
'SESEC_RS05915 '	pyrR	bifunctional pyr operon transcriptional regulator/uracil phosphoribosyltransferase PyrR	-2.59984	7.38535	-4.93251	11.6489	-5.96258	12.362
'SESEC_RS05920 '		TVP38/TMEM64 family protein	-0.974726	2.89102	-1.61856	4.69517	-2.2336	6.25271
'SESEC_RS05925 '		RluA family pseudouridine synthase	-1.18107	5.26296	-4.39016	10.1254	-6.65942	11.6418
'SESEC_RS05930 '	lspA	signal peptidase II	-0.472182	3.146	-2.78954	6.66768	-4.84794	9.25579
'SESEC_RS05935 '		LysR family transcriptional regulator	1.76424	0.69897	1.28365	0	0.342338	0
'SESEC_RS05940 '	rpmA	50S ribosomal protein L27	-7.83471	0	-6.99178	0	-7.26657	0
'SESEC_RS05945 '		ribosomal-processing cysteine protease Prp	NA	NA	NA	NA	NA	NA
'SESEC_RS05950 '	rplU	50S ribosomal protein L21	NA	NA	NA	NA	NA	NA
'SESEC_RS05955 '		CapA family protein	-0.635624	3.06851	-1.11066	6.68129	-1.9284	10.4036
'SESEC_RS05960 '		DUF3862 domain-containing protein	-1.15478	1.71651	-0.766742	3.15958	0.0963395	4.13035
'SESEC_RS05965 '		MFS transporter	-0.339002	2.61732	-0.639725	4.85658	-1.13564	7.21459
'SESEC_RS05970 '		hypothetical protein	-2.60331	2.12746	-2.7688	2.67242	-1.96122	1.91712
'SESEC_RS05975 '		Rgg/GadR/MutR family transcriptional regulator	-0.586363	2.69141	-1.37117	5.32904	-2.63866	8.85444
'SESEC_RS05995 '	rpsA	30S ribosomal protein S1	-1.01261	0.39794	-2.22848	0.69897	-3.64848	0.718209
'SESEC_RS06010 '		DUF2969 domain-containing protein	-5.80925	1.54407	-4.87039	1.41373	-5.18339	1.284
'SESEC_RS06015 '		branched-chain amino acid aminotransferase	-1.47156	5.33991	-2.09905	7.43714	-2.6257	12.0776
'SESEC_RS06020 '	parC	DNA topoisomerase IV subunit A	-2.22332	0.605048	-5.01762	0.995679	-3.39462	0.982967
'SESEC_RS06025 '		hypothetical protein	-0.408532	1.59221	-0.93169	3.77117	-1.71888	6.28576
'SESEC_RS06030 '	parE	DNA topoisomerase IV subunit B	-1.94826	0.424043	-2.84974	0.447737	-2.24372	0.424043
'SESEC_RS06035 '	plsY	glycerol-3-phosphate 1-O-acyltransferase PlsY	-4.91518	0	-3.90276	0	-4.22616	0
'SESEC_RS06040 '		dihydroorotase	0.0691797	1.72632	-0.41205	4.71199	-1.55745	7.82244
'SESEC_RS06045 '		uracil-DNA glycosylase	-0.737674	2.27511	-0.825772	3.515	-2.28645	4.70653
'SESEC_RS06050 '		GNAT family N-acetyltransferase	-0.271013	0.132962	-0.999492	0.566592	-2.19961	1.52731
'SESEC_RS06055 '		amino acid ABC transporter permease	-0.830366	2.08471	-1.20802	3.78015	-2.20817	6.6861
'SESEC_RS06060 '		transporter substrate-binding domain-containing protein	-0.179596	1.34606	-0.566317	2.98204	-0.922101	4.33441
'SESEC_RS06065 '		amidase	-0.817616	3.22825	-1.70996	6.44621	-2.56065	10.4138
'SESEC_RS06070 '		GNAT family N-acetyltransferase	-0.380717	2.16874	-0.660982	4.75294	-1.5365	7.38256
'SESEC_RS06075 '	pyrE	orotate phosphoribosyltransferase	-0.956552	1.92057	-1.44585	2.37613	-2.22278	4.55142
'SESEC_RS06080 '	pyrF	orotidine-5'-phosphate decarboxylase	0.051226	1.05575	-1.38992	3.01802	-2.74216	5.6993
'SESEC_RS06085 '		hypothetical protein	2.49905	0.658621	3.0848	0.429458	2.25612	0.0263095
'SESEC_RS06090 '		LysR family transcriptional regulator	-5.61962	18.7202	-5.48679	17.6199	-8.31267	18.4797
'SESEC_RS06095 '		hypothetical protein	-0.39402	2.87558	-0.88658	4.82929	-1.51807	7.11054
'SESEC_RS06100 '		purine-nucleoside phosphorylase	-1.29374	4.71166	-2.83589	8.0197	-4.66995	10.7795
'SESEC_RS06105 '		NA	-2.06896	2.18625	-2.24395	2.43697	-2.66181	2.93667
'SESEC_RS06110 '		phosphopentomutase	-0.635634	3.94066	-1.07544	6.52267	-1.87122	8.55572
'SESEC_RS06115 '	rpiA	ribose-5-phosphate isomerase RpiA	-0.174898	0.136677	-0.376427	0.0933059	-0.48261	0.104209
'SESEC_RS06120 '		DUF4176 domain-containing protein	-1.31454	1.87189	-2.25507	2.43674	-3.83583	4.03758
'SESEC_RS06125 '		hypothetical protein	0.897163	2.39813	0.553936	4.43694	0.452014	4.77468
'SESEC_RS06130 '		hypothetical protein	-0.0645952	3.37666	-0.863363	7.62429	-1.11721	9.65545
'SESEC_RS06135 '		T7SS effector LXG polymorphic toxin	0.613382	4.07152	0.205112	5.69235	-0.0604122	9.36685
'SESEC_RS06140 '		hypothetical protein	-0.892461	1.90097	-1.96154	2.67663	-2.19312	2.75584
'SESEC_RS06145 '		TIGR04197 family type VII secretion effector	-1.23216	0.610677	-1.51008	0.89996	-3.29297	2.57176
'SESEC_RS06150 '		DUF4176 domain-containing protein	-1.80425	1.66876	-2.08744	2.24923	-3.2519	3.26387
'SESEC_RS06155 '		hypothetical protein	-1.15339	4.57193	-2.40348	6.28865	-3.4604	8.54715
'SESEC_RS06160 '		hypothetical protein	-1.75027	1.23237	-2.04093	1.91603	-5.47383	3.6874
'SESEC_RS06165 '	mnmE	tRNA uridine-5-carboxymethylaminomethyl(34) synthesis GTPase MnmE	-2.54801	9.48079	-3.62253	10.8694	-4.3031	11.1092
'SESEC_RS06170 '	pepV	dipeptidase PepV	-1.41229	4.33751	-2.33307	11.3418	-3.45917	17.3416
'SESEC_RS06175 '		nitroreductase family protein	-1.55802	3.72174	-3.44507	8.98122	-5.93268	12.1889
'SESEC_RS06180 '	uvrC	excinuclease ABC subunit UvrC	-1.17114	4.77483	-2.29886	7.79797	-3.91558	12.4941
'SESEC_RS06185 '		extracellular solute-binding protein	-0.364685	3.57328	-1.43474	6.09629	-1.81498	8.39595
'SESEC_RS06190 '		helix-turn-helix domain-containing protein	-1.82044	4.10103	-1.53317	5.33353	-2.38852	6.22825
'SESEC_RS06195 '		sensor histidine kinase	-2.16146	8.85387	-3.20856	11.1366	-4.71452	15.2564
'SESEC_RS06200 '		PTS system mannose/fructose/sorbose family transporter subunit IID	-0.875489	3.36781	-2.40332	6.10226	-2.89443	6.48219
'SESEC_RS06205 '		PTS mannose/fructose/sorbose/N-acetylgalactosamine transporter subunit IIC	-1.31643	3.903	-2.29481	5.40453	-2.87303	6.32333
'SESEC_RS06210 '		PTS sugar transporter subunit IIB	-4.39702	4.65302	-7.16135	5.35109	-9.01345	5.69229
'SESEC_RS06215 '		PTS mannose/fructose family IIA component	2.31273	0.944431	1.21494	1.86023	0.828048	2.39361
'SESEC_RS06220 '		YeiH family protein	-2.06762	5.87916	-2.11109	6.534	-3.15543	9.81109
'SESEC_RS06225 '	msrB	peptide-methionine (R)-S-oxide reductase MsrB	-0.987973	1.29572	-1.90941	2.70516	-2.12867	2.78343
'SESEC_RS06230 '		NA	0.238388	0.692837	-1.23379	1.772	-2.35059	2.20632
'SESEC_RS06235 '	lepA	translation elongation factor 4	-1.90832	7.59869	-3.02348	12.9944	-4.19445	17.6404
'SESEC_RS06240 '	tnpA	IS200/IS605 family transposase	-0.554574	1.6682	-0.455478	3.36389	-0.650347	4.97117
'SESEC_RS06245 '	rplL	50S ribosomal protein L7/L12	-0.868806	0	-3.12508	0	-4.70554	0
'SESEC_RS06250 '	rplJ	50S ribosomal protein L10	NA	NA	NA	NA	NA	NA
'SESEC_RS06255 '		TIGR01906 family membrane protein	-0.0613802	2.28878	-0.000665435	3.25427	-0.274051	4.21627
'SESEC_RS06260 '		TIGR01457 family HAD-type hydrolase	-1.71753	6.37388	-2.61736	9.71983	-3.43617	13.1594
'SESEC_RS06265 '		thioesterase	-1.66262	6.14363	-2.98237	10.8715	-3.87294	14.6308
'SESEC_RS06270 '	hemW	radical SAM family heme chaperone HemW	-0.866045	4.95122	-2.23037	10.985	-3.10999	14.2215
'SESEC_RS06275 '		GNAT family N-acetyltransferase	-1.26517	2.91066	-2.29724	5.2949	-3.68884	8.41045
'SESEC_RS06280 '	glmM	phosphoglucosamine mutase	-7.10605	0.477121	-6.28827	0.477121	-6.56478	0.477121
'SESEC_RS06285 '		CdaR family protein	-1.4415	4.31773	-2.13361	7.74437	-3.07344	11.532
'SESEC_RS06290 '	cdaA	diadenylate cyclase CdaA	3.16993	0	1.58496	0	NA	NA
'SESEC_RS06295 '		Mur ligase family protein	NA	NA	NA	NA	NA	NA
'SESEC_RS06300 '		type 1 glutamine amidotransferase	-1.45758	0.747224	-2.62087	1.02886	-3.59807	1.0922
'SESEC_RS06305 '		lipoate--protein ligase	-6.20172	1.45593	-5.34318	1.17146	-5.60811	1.10028
'SESEC_RS06310 '	lpdA	dihydrolipoyl dehydrogenase	-6.85137	0.477121	-6.01966	0.342944	-6.28098	0.420216
'SESEC_RS06315 '		dihydrolipoamide acetyltransferase	-3.79528	0	-0.586683	0	-1.08983	0
'SESEC_RS06320 '		alpha-ketoacid dehydrogenase subunit beta	-2.70039	0	-2.00112	0	-2.5405	0
'SESEC_RS06325 '		thiamine pyrophosphate-dependent dehydrogenase E1 component subunit alpha	-1.16794	0.155967	-3.74293	0.405239	-3.83322	0.390761
'SESEC_RS06330 '		ABC-F family ATP-binding cassette domain-containing protein	-1.20997	7.37596	-2.09314	14.0957	-3.00895	18.6053
'SESEC_RS06335 '		esterase family protein	-1.06147	3.93539	-1.7917	7.07604	-2.56123	11.0136
'SESEC_RS06340 '		ribonuclease J	-1.09688	0	-1.29055	0	-1.76534	0
'SESEC_RS06345 '		ABC transporter ATP-binding protein	-10.2489	11.5804	-10.4322	11.3899	-10.711	11.4475
'SESEC_RS06350 '		ABC transporter permease	-9.65058	22.7547	-10.1649	22.2191	-11.4493	22.4215
'SESEC_RS06355 '		ABC transporter substrate-binding protein	-6.31238	15.5041	-6.96824	15.1786	-6.6089	15.02
'SESEC_RS06360 '		fibronectin-binding domain-containing protein	-0.840491	6.31798	-2.18016	12.8716	-3.40928	16.6031
'SESEC_RS06365 '		tetratricopeptide repeat protein	-1.05169	4.67867	-1.85896	9.72239	-2.50052	12.4272
'SESEC_RS06370 '		AI-2E family transporter	-1.75083	7.39255	-3.41461	12.5862	-3.53631	16.1853
'SESEC_RS06375 '		8-oxo-dGTP diphosphatase	0.876126	0.78573	0.122532	1.91816	-0.811958	2.65476
'SESEC_RS06380 '	rfbB	dTDP-glucose 4,6-dehydratase	-2.61798	0	-2.08737	0	-2.33492	0
'SESEC_RS06385 '		dTDP-4-dehydrorhamnose 3,5-epimerase family protein	-6.71504	0.477121	-5.86378	0.477121	-6.07649	0.477121
'SESEC_RS06390 '	rfbA	glucose-1-phosphate thymidylyltransferase RfbA	NA	NA	NA	NA	NA	NA
'SESEC_RS06395 '		FAD-binding oxidoreductase	-0.403834	4.15307	-0.492572	5.8162	-0.917065	9.42259
'SESEC_RS06400 '		Nif3-like dinuclear metal center hexameric protein	-0.854767	2.0683	-1.4693	4.95995	-2.11656	6.4466
'SESEC_RS06405 '		tRNA (adenine(22)-N(1))-methyltransferase TrmK	-1.2764	0.169625	-2.98154	0.241593	-5.46001	0.330993
'SESEC_RS06410 '	nth	endonuclease III	-1.22165	2.46788	-1.56129	2.65841	-2.44852	4.79764
'SESEC_RS06415 '		DnaD domain-containing protein	-1.04179	0	-2.93614	0	-4.22248	0
'SESEC_RS06420 '		adenine phosphoribosyltransferase	-0.983693	3.11403	-1.85212	4.60822	-3.16151	8.12192
'SESEC_RS06425 '		TIGR02328 family protein	0.0548792	2.23816	-0.77893	3.4659	-2.19423	5.18052
'SESEC_RS06430 '	recJ	single-stranded-DNA-specific exonuclease RecJ	-0.0484676	4.9414	-0.799998	11.9378	-1.92169	18.0815
'SESEC_RS06435 '		SDR family oxidoreductase	-0.876406	2.30958	-1.17713	3.67368	-2.16465	5.99486
'SESEC_RS06440 '	rnz	ribonuclease Z	-2.16336	0.138665	0.451624	0	-0.313084	0.0604807
'SESEC_RS06445 '		hypothetical protein	-1.82767	2.90154	-2.44799	4.75187	-3.83963	7.5868
'SESEC_RS06450 '	hflX	GTPase HflX	0.659953	2.53567	0.247941	4.8712	-0.257151	9.02711
'SESEC_RS06455 '	miaA	tRNA (adenosine(37)-N6)-dimethylallyltransferase MiaA	-1.08976	2.79372	-4.68886	8.31179	-7.30227	9.08158
'SESEC_RS06465 '	glgP	glycogen/starch/alpha-glucan family phosphorylase	-0.539239	4.51103	-0.848088	7.90252	-1.34797	13.3273
'SESEC_RS06470 '		NA	-1.39499	7.50041	-3.61248	16.7112	-6.06684	20.4499
'SESEC_RS06475 '		LacI family transcriptional regulator	-1.903	8.67694	-3.8505	12.6395	-4.31691	13.902
'SESEC_RS06480 '		NA	-0.435249	5.76843	-0.836979	8.5983	-1.4254	10.8018
'SESEC_RS06485 '		sugar ABC transporter permease	0.117029	4.98572	-0.87122	9.16858	-2.05677	14.0429
'SESEC_RS06490 '		sugar ABC transporter permease	1.3345	1.76975	0.80195	4.45619	-0.0490716	6.01559
'SESEC_RS06495 '		maltodextrose utilization protein MalA	-0.208701	3.35227	-0.736392	5.19947	-1.77515	7.51518
'SESEC_RS06500 '		sugar ABC transporter permease	-1.45473	4.33378	-1.52321	4.84686	-2.7564	5.66949
'SESEC_RS06505 '		sugar ABC transporter permease	-1.03981	6.60316	-2.06937	10.3773	-2.45816	11.4357
'SESEC_RS06510 '		alpha-amylase family glycosyl hydrolase	-1.40142	12.4788	-2.07586	17.5702	-2.92468	23.58
'SESEC_RS06515 '		glycoside hydrolase family 13 protein	-0.530322	5.81358	-0.806415	10.3606	-1.49099	16.6841
'SESEC_RS06520 '		NA	-1.84393	7.54479	-2.48462	9.14938	-2.88119	11.6783
'SESEC_RS06525 '		alpha/beta hydrolase	-0.843704	2.39188	-1.66379	5.54747	-2.39538	9.15298
'SESEC_RS06530 '	dltD	D-alanyl-lipoteichoic acid biosynthesis protein DltD	0.127155	3.53342	-0.548396	4.95475	-1.22385	7.42318
'SESEC_RS06535 '	dltC	D-alanine--poly(phosphoribitol) ligase subunit DltC	-1.19032	2.96548	-1.80727	3.33083	-1.50295	3.46628
'SESEC_RS06540 '	dltB	D-alanyl-lipoteichoic acid biosynthesis protein DltB	-0.676904	3.7935	-0.582931	5.89073	-1.01766	7.74822
'SESEC_RS06545 '	dltA	D-alanine--poly(phosphoribitol) ligase subunit DltA	-0.523745	4.07875	-0.837919	6.57275	-1.10381	6.81368
'SESEC_RS06550 '		teichoic acid D-Ala incorporation-associated protein DltX	-2.23391	1.01707	-3.18788	2.16774	-3.97729	2.7528
'SESEC_RS06555 '	uvrB	excinuclease ABC subunit B	-0.206107	3.56839	-0.81976	6.56817	-1.57379	9.77491
'SESEC_RS06565 '		amino acid ABC transporter ATP-binding protein	-2.36103	0.51239	-4.11568	0.411915	-7.44777	0.725842
'SESEC_RS06570 '		PTS transporter subunit EIIC	0.981081	7.11984	1.00559	7.82029	1.08497	9.03287
'SESEC_RS06575 '		DUF3284 domain-containing protein	-1.66177	2.43812	-2.29989	4.03817	-2.20768	3.72516
'SESEC_RS06580 '		PTS lactose/cellobiose transporter subunit IIA	-0.896761	0.81876	-0.684026	1.68802	-1.61926	2.28401
'SESEC_RS06585 '		PTS sugar transporter subunit IIB	0.0379606	0.173792	-0.475267	0.707373	-0.702978	0.593978
'SESEC_RS06590 '		BglG family transcription antiterminator	-0.093206	5.2406	-0.583675	8.36675	-0.720512	11.668
'SESEC_RS06595 '		DUF871 domain-containing protein	-0.123354	3.50171	-0.592499	5.89692	-0.696317	7.78948
'SESEC_RS06600 '		glycoside hydrolase family 1 protein	0.726755	6.21102	0.063299	7.94006	0.8848	8.62116
'SESEC_RS06605 '	pnuC	nicotinamide riboside transporter PnuC	0.14126	3.64476	-0.224023	6.13833	-0.900826	7.50767
'SESEC_RS06615 '	obgE	GTPase ObgE	-0.783143	0	-1.21424	0.09691	-4.56195	0.477121
'SESEC_RS06620 '		aminopeptidase	-0.656983	1.91896	-0.860123	3.6339	-1.40002	5.56568
'SESEC_RS06625 '		rRNA pseudouridine synthase	0.837957	0.513736	0.769943	1.78342	0.0353729	2.47182
'SESEC_RS06630 '		thioesterase family protein	-1.4765	1.35982	-2.09286	1.49166	-3.32295	2.77498
'SESEC_RS06635 '		MFS transporter	-1.09026	3.4638	-1.99265	6.97152	-3.30226	11.1789
'SESEC_RS06640 '		DUF1846 domain-containing protein	-0.179614	3.17327	-0.499023	5.81077	-1.13595	9.69794
'SESEC_RS06645 '		PaaI family thioesterase	-0.728939	2.16616	-1.33767	3.36435	-1.98679	4.27353
'SESEC_RS06650 '		GNAT family N-acetyltransferase	-0.698653	3.57791	-1.85567	5.09977	-2.58456	6.94487
'SESEC_RS06655 '		HAD family phosphatase	-0.607754	1.98172	-0.745024	3.61166	-1.44107	4.87728
'SESEC_RS06660 '		hypothetical protein	0.276231	0.253847	-0.131355	1.12866	-0.605667	2.05214
'SESEC_RS06670 '		bifunctional 4-hydroxy-2-oxoglutarate aldolase/2-dehydro-3-deoxy-phosphogluconate aldolase	-0.543591	2.19315	0.0759055	4.30024	-0.763017	4.67111
'SESEC_RS06675 '		sugar kinase	-0.871825	5.42089	-1.56136	6.39094	-2.0291	7.89718
'SESEC_RS06680 '		RpiB/LacA/LacB family sugar-phosphate isomerase	0.100362	1.62075	-1.12763	2.19033	-2.15772	3.73582
'SESEC_RS06685 '		gluconate 5-dehydrogenase	-1.01193	1.97476	-0.879556	3.28198	-1.91577	5.25856
'SESEC_RS06690 '		PTS sugar transporter subunit IIA	-1.04468	1.46794	-0.912664	2.10107	-1.24554	2.55973
'SESEC_RS06695 '		glycoside hydrolase family 88 protein	-1.1747	4.96519	-1.86759	6.17228	-2.47995	8.92386
'SESEC_RS06700 '		PTS system mannose/fructose/N-acetylgalactosamine-transporter subunit IIB	-2.82321	3.42547	-2.16154	2.782	-3.78949	3.48527
'SESEC_RS06705 '		PTS mannose/fructose/sorbose/N-acetylgalactosamine transporter subunit IIC	-1.50777	5.8367	-2.8724	7.12896	-3.18578	7.58072
'SESEC_RS06710 '		PTS system mannose/fructose/sorbose family transporter subunit IID	-1.17964	3.48146	-2.15548	4.86144	-3.56889	7.83802
'SESEC_RS06715 '		LacI family DNA-binding transcriptional regulator	-1.67184	5.3853	-2.11552	7.80791	-3.23956	12.0228
'SESEC_RS06720 '		hypothetical protein	-0.120673	0.636284	0.289865	0.893535	0.0783744	0.97734
'SESEC_RS06725 '		hypothetical protein	-0.672144	0.607867	-0.778104	0.80169	-1.23999	1.08038
'SESEC_RS06730 '		polymorphic toxin type 44 domain-containing protein	-0.198581	1.54727	-0.542931	4.07282	-1.1522	7.20431
'SESEC_RS06735 '		hypothetical protein	-0.32239	2.75373	-1.09268	6.4197	-1.69669	8.80102
'SESEC_RS06740 '		cation-translocating P-type ATPase	-5.56167	1.53334	-4.6157	1.03914	-4.94701	1.04232
'SESEC_RS06745 '		DUF1934 domain-containing protein	0.53407	0.831035	0.0334593	1.48361	-0.810249	1.81943
'SESEC_RS06750 '		HD domain-containing protein	0.734207	4.36911	0.351193	7.53693	-0.155412	12.1779
'SESEC_RS06755 '	yidA	sugar-phosphatase	-1.99281	2.76483	-3.78155	6.88989	-6.12998	10.4098
'SESEC_RS06760 '		lipid II:glycine glycyltransferase FemX	-0.219805	0.00877392	-0.572425	0.0688813	-4.09028	0.477121
'SESEC_RS06765 '		aminoacyltransferase	-4.38385	0.298144	-7.345	0.443697	-7.64526	0.468521
'SESEC_RS06770 '		NA	-2.14489	0	-3.00947	0	-1.33596	0
'SESEC_RS06775 '	tuf	elongation factor Tu	-2.5851	0	-2.03677	0	-2.15771	0
'SESEC_RS06780 '		NA	-0.381571	10.9778	-0.393338	15.5777	-0.540501	21.3896
'SESEC_RS06785 '		anti sigma factor C-terminal domain-containing protein	-4.13015	16.6987	-5.66002	19.486	-6.66523	20.679
'SESEC_RS06790 '		sigma-70 family RNA polymerase sigma factor	-0.769006	1.70668	-1.50002	3.0952	-1.57081	3.12428
'SESEC_RS06795 '		Imm59 family immunity protein	-0.529818	1.47431	-1.01984	3.85019	-1.15717	4.41735
'SESEC_RS06800 '		glycohydrolase toxin TNT-related protein	-0.738093	1.18121	-1.2305	2.33208	-1.94892	3.79883
'SESEC_RS06810 '		hypothetical protein	-0.482864	2.56805	-0.855967	3.19036	-1.41428	3.11353
'SESEC_RS06815 '		Imm63 family immunity protein	0.601919	0.829456	0.138947	1.49716	-0.799781	2.86361
'SESEC_RS06845 '		HAD family hydrolase	-0.775765	4.24659	-1.79453	7.27815	-2.88509	9.28449
'SESEC_RS06855 '	lysS	lysine--tRNA ligase	-0.604349	0	0.64503	0	-0.59266	0
'SESEC_RS06865 '		YdbC family protein	-1.51298	0.481622	-1.69498	0.687601	-2.58665	1.39271
'SESEC_RS06870 '		hypothetical protein	-0.47263	1.53712	-0.422039	1.54624	-1.13688	2.16212
'SESEC_RS06875 '		U32 family peptidase	-1.1802	4.0705	-1.37591	5.92699	-1.92905	7.71251
'SESEC_RS06880 '		U32 family peptidase	-0.709899	3.95689	-1.02606	6.04833	-1.90568	9.4722
'SESEC_RS06890 '		YtxH domain-containing protein	-1.12022	1.43606	-2.50469	2.43872	-2.95106	2.3708
'SESEC_RS06895 '		DUF948 domain-containing protein	-1.00222	2.87044	-2.34833	3.37206	-7.20735	5.18716
'SESEC_RS06900 '	lgt	prolipoprotein diacylglyceryl transferase	-0.34673	6.6637	-2.33588	9.15224	-3.9284	10.5923
'SESEC_RS06905 '	hprK	HPr(Ser) kinase/phosphatase	2.36644	0	1.66133	0	0.113109	0.00582954
'SESEC_RS06910 '		NA	-1.73296	1.35792	-4.11504	3.71838	-5.5257	4.1068
'SESEC_RS06915 '		SprT family protein	-1.0977	1.56939	-0.622705	1.84309	-0.836447	2.13297
'SESEC_RS06920 '		RNA-binding transcriptional accessory protein	0.220705	3.86935	0.0933211	8.78195	-0.52516	13.66
'SESEC_RS06925 '		hypothetical protein	-2.16945	1.66099	-5.04777	3.61816	-3.6676	3.09221
'SESEC_RS06930 '	pstB	phosphate ABC transporter ATP-binding protein PstB	-1.37273	2.78095	-2.79137	5.49159	-3.86538	7.78122
'SESEC_RS06935 '	pstA	phosphate ABC transporter permease PstA	-0.954409	2.60574	-0.706368	3.74438	-1.83747	5.14344
'SESEC_RS06940 '	pstC	phosphate ABC transporter permease subunit PstC	-0.639883	3.06165	-1.39344	3.44674	-1.85919	5.41021
'SESEC_RS06945 '		substrate-binding domain-containing protein	-0.138355	2.79168	-0.60953	5.06928	-0.975176	5.12611
'SESEC_RS06950 '		ATP-binding protein	0.212213	3.13763	-0.357696	6.56014	-0.726072	10.4312
'SESEC_RS06955 '		response regulator transcription factor	-0.922501	5.7752	-0.897944	7.11944	-1.4657	8.55577
'SESEC_RS06965 '		permease	-5.99592	16.3096	-6.7748	16.7561	-9.06466	17.7945
'SESEC_RS06970 '		TIGR03943 family protein	-5.53504	19.694	-7.529	22.1478	-6.74992	21.7447
'SESEC_RS06975 '		glycoside hydrolase family 1 protein	-0.214359	4.44435	-1.23621	8.41512	-1.46428	9.11034
'SESEC_RS06980 '		PTS beta-glucoside transporter subunit IIBCA	0.335892	3.94079	0.125586	7.12833	-0.211126	9.26135
'SESEC_RS06985 '		PRD domain-containing protein	-2.34194	9.63511	-2.35917	8.28726	-3.16448	10.1978
'SESEC_RS06990 '	ftsY	signal recognition particle-docking protein FtsY	-0.314624	0.124443	-2.44537	0.798213	-7.74347	1.49035
'SESEC_RS06995 '		Cof-type HAD-IIB family hydrolase	-0.42216	1.63686	-0.636326	2.56884	-1.83679	5.70729
'SESEC_RS07000 '		Cof-type HAD-IIB family hydrolase	-0.234761	1.85835	-0.914167	3.62436	-1.4718	4.67654
'SESEC_RS07005 '		hypothetical protein	-0.760703	2.83824	-1.28109	5.11854	-2.18043	6.20067
'SESEC_RS07010 '		ATP-binding cassette domain-containing protein	-0.484466	3.59373	-1.44883	8.08663	-2.05584	9.0866
'SESEC_RS07015 '		membrane protein	-0.609319	7.43016	-1.13292	12.4755	-0.790577	16.7027
'SESEC_RS07020 '		hypothetical protein	-1.52837	2.8548	-2.51959	4.45888	-4.23844	6.18439
'SESEC_RS07025 '		hypothetical protein	-1.4742	1.37342	-3.22183	1.95738	-6.24711	3.94584
'SESEC_RS07030 '		hypothetical protein	-0.94072	7.69127	-1.18427	12.1011	-1.57436	14.0332
'SESEC_RS07035 '		hypothetical protein	-0.562396	1.7618	-1.04998	2.81334	-0.578569	3.555
'SESEC_RS07045 '		hypothetical protein	-0.793022	1.49119	-1.98134	3.67628	-3.45301	4.6495
'SESEC_RS07050 '		hypothetical protein	1.12645	0.883096	1.46004	1.36108	1.36119	2.18219
'SESEC_RS07055 '	smc	chromosome segregation protein SMC	-1.21054	17.3552	-3.12581	37.2804	-4.41922	47.0475
'SESEC_RS07060 '	rnc	ribonuclease III	-0.00134763	0.305019	-4.9927	0.731266	-5.26519	0.794074
'SESEC_RS07065 '		helix-turn-helix domain-containing protein	0.126261	3.90007	-0.294957	8.92159	-0.905658	13.8363
'SESEC_RS07070 '		NA	-1.79591	2.25053	-0.552265	1.71134	-1.47681	2.16333
'SESEC_RS07075 '		MBL fold metallo-hydrolase	-1.58592	4.59902	-2.21495	6.32281	-3.14209	9.51359
'SESEC_RS07080 '	vicK	cell wall metabolism sensor histidine kinase VicK	-3.88151	12.2636	-7.13821	17.1672	-10.7448	17.6959
'SESEC_RS07085 '	yycF	response regulator YycF	NA	NA	NA	NA	NA	NA
'SESEC_RS07090 '		DUF3114 domain-containing protein	0.351488	5.81651	0.432404	7.41265	0.200144	9.44893
'SESEC_RS07095 '		AMP-binding protein	0.407393	2.56293	-0.0684885	5.33244	-0.345977	7.61366
'SESEC_RS07100 '		acetyl-CoA C-acyltransferase	-0.375666	3.10115	-1.00692	6.00498	-1.70555	6.79958
'SESEC_RS07105 '		hypothetical protein	-2.10074	4.80518	-3.51167	6.4245	-4.21346	7.05717
'SESEC_RS07110 '		ABC transporter permease	-0.245678	3.47189	-0.778148	5.48646	-1.57762	7.69376
'SESEC_RS07115 '		ABC-2 family transporter protein	0.448943	2.68735	0.0519124	3.64138	-0.360548	6.55588
'SESEC_RS07120 '		ATP-binding cassette domain-containing protein	-0.449146	2.15839	-1.18121	4.84046	-1.74005	5.94532
'SESEC_RS07125 '		hypothetical protein	-2.0353	6.99727	-3.34947	11.7214	-3.90349	13.4481
'SESEC_RS07130 '		lantibiotic transporter	-1.86101	10.6233	-2.71385	13.6914	-3.99117	16.8757
'SESEC_RS07135 '		ATP-binding cassette domain-containing protein	-1.35885	3.26831	-1.86631	4.48738	-2.69638	6.79921
'SESEC_RS07140 '		sensor histidine kinase	-0.47639	8.74121	-0.687387	13.1421	-1.45779	18.6916
'SESEC_RS07145 '		response regulator transcription factor	-0.848035	5.81765	-1.55796	8.65048	-2.47548	11.3265
'SESEC_RS07150 '		S8 family serine peptidase	-0.717756	13.6441	-1.18936	17.5451	-1.36413	20.5517
'SESEC_RS07160 '	thrS	threonine--tRNA ligase	1.06217	0	2.38839	0	2.46564	0
'SESEC_RS07165 '		glycosyltransferase family 4 protein	-1.21442	0.304518	-5.62798	0.952076	-5.90481	0.980192
'SESEC_RS07170 '		glycosyltransferase	NA	NA	NA	NA	NA	NA
'SESEC_RS07175 '		alpha-amylase	-0.518091	6.87393	-0.556804	7.4004	-1.59666	9.35598
'SESEC_RS07180 '	ccpA	catabolite control protein A	-3.10465	0.950844	-3.7164	0.886269	-5.11286	1.36381
'SESEC_RS07185 '		Xaa-Pro peptidase family protein	-1.74337	6.40709	-1.71761	8.92206	-2.385	10.7206
'SESEC_RS07190 '		NA	0.198388	1.00893	-0.602936	1.10539	-1.44734	1.6238
'SESEC_RS07195 '		ABC transporter ATP-binding protein/permease	0.147235	12.1122	0.95595	14.1881	0.685739	19.2239
'SESEC_RS07200 '		Rgg/GadR/MutR family transcriptional regulator	-0.337456	5.46152	0.257623	8.26303	0.136967	11.5453
'SESEC_RS07205 '		NAD(P)H-dependent oxidoreductase	-1.655	2.67553	-1.97775	4.25857	-2.43705	5.05956
'SESEC_RS07210 '		glycosyltransferase family 2 protein	-1.83432	4.71397	-2.35802	7.37907	-3.96428	11.7375
'SESEC_RS07215 '		NA	-0.246821	1.16523	-0.0721697	0.757446	0.060667	0.975481
'SESEC_RS07220 '	smpB	SsrA-binding protein SmpB	NA	NA	NA	NA	NA	NA
'SESEC_RS07225 '	rnr	ribonuclease R	-0.651217	2.53587	-1.0945	6.20832	-1.89291	11.7554
'SESEC_RS07230 '	secG	preprotein translocase subunit SecG	-3.859	0.176091	-4.31109	0.187087	-5.2054	0.315753
'SESEC_RS07235 '		thioester-forming surface-anchored protein	-1.82158	11.3712	-2.86072	15.5686	-3.24522	19.7583
'SESEC_RS07240 '		thioester-forming surface-anchored protein	-1.45323	8.72616	-1.93396	11.8873	-2.7699	15.3086
'SESEC_RS07245 '	coaE	dephospho-CoA kinase	-0.948748	0.382401	-2.9334	1.26991	-4.2756	1.47588
'SESEC_RS07250 '	mutM	DNA-formamidopyrimidine glycosylase	-1.90275	4.52555	-2.33456	6.72666	-3.01745	7.92742
'SESEC_RS07255 '		beta-galactosidase	-1.38416	7.74406	-1.6775	9.92338	-2.41064	14.2865
'SESEC_RS07260 '		family 16 glycosylhydrolase	-1.22324	24.1037	-1.50105	33.7525	-1.98129	41.4549
'SESEC_RS07265 '		PTS sugar transporter subunit IIC	-1.20415	7.09498	-1.30992	8.97988	-2.00979	10.6545
'SESEC_RS07270 '		PTS sugar transporter subunit IIC	-0.740298	6.25019	-1.34219	10.3512	-1.82532	12.3945
'SESEC_RS07275 '		PTS lactose/cellobiose transporter subunit IIA	-0.301324	1.6568	-0.875714	3.17082	-1.00002	3.34401
'SESEC_RS07280 '		PTS sugar transporter subunit IIB	-1.12462	1.84108	-1.18906	1.61108	-1.74917	1.89539
'SESEC_RS07285 '		hypothetical protein	-2.49534	6.10865	-2.92041	6.7802	-3.53904	7.99505
'SESEC_RS07290 '		ROK family transcriptional regulator	-1.53896	5.7652	-2.81331	10.942	-4.3427	15.5789
'SESEC_RS07305 '		recombinase family protein	-0.311537	11.134	1.47655	16.2055	0.953033	19.5563
'SESEC_RS07315 '		ISL3-like element ISSeq1 family transposase	-1.37812	4.48137	-1.79326	6.42105	-2.16295	7.52292
'SESEC_RS07320 '		hypothetical protein	-1.31513	1.39833	-3.33923	2.11565	-4.50032	2.2773
'SESEC_RS07325 '		AAA family ATPase	-1.03938	15.9139	-1.54396	27.0425	-1.7973	36.1363
'SESEC_RS07330 '		hypothetical protein	-1.28023	3.75211	-1.8863	6.46646	-3.19143	9.10861
'SESEC_RS07335 '		hypothetical protein	-1.57443	9.37713	-2.42611	15.1652	-3.12405	22.427
'SESEC_RS07340 '		zeta toxin family protein	-1.2637	4.67785	-1.79838	7.51547	-2.43962	10.2095
'SESEC_RS07345 '		helix-turn-helix domain-containing protein	-3.25027	2.08498	-0.962866	1.35728	-0.487022	1.27722
'SESEC_RS07350 '		hypothetical protein	-3.17156	3.50782	-3.89525	4.02841	-3.2551	4.10173
'SESEC_RS07355 '		DUF5945 family protein	-1.96759	1.89752	-2.51884	2.25397	-2.96372	2.59318
'SESEC_RS07360 '		DUF5965 family protein	-1.32722	0.910383	-3.09557	1.71536	-2.97557	2.31621
'SESEC_RS07370 '		hypothetical protein	-1.41844	4.8142	-1.60009	5.68553	-2.38431	7.39446
'SESEC_RS07375 '		ABC transporter ATP-binding protein/permease	-2.17623	15.1194	-2.91216	19.4295	-4.65311	25.9674
'SESEC_RS07380 '		radical SAM protein	-1.43752	8.42901	-2.47155	12.1197	-3.48414	16.2005
'SESEC_RS07385 '		radical SAM protein	-0.741402	10.6441	-0.512929	11.8422	-1.2677	15.1478
'SESEC_RS07390 '		PqqD family protein	0.475947	1.66604	0.974081	2.85183	0.94028	3.7605
'SESEC_RS07395 '		Rgg/GadR/MutR family transcriptional regulator	-1.44267	7.19602	-1.62404	8.9336	-2.06446	11.0191
'SESEC_RS07400 '		DUF5966 family protein	-0.87879	1.91505	-1.37623	2.24224	-2.02871	3.89424
'SESEC_RS07405 '		DUF5962 family protein	-2.16742	3.97166	-1.57944	3.75854	-3.22171	5.36741
'SESEC_RS07425 '		hypothetical protein	0.490201	1.72219	-0.442414	2.4343	-0.549136	3.1778
'SESEC_RS07430 '		NA	-0.927733	14.0243	-1.69251	15.3897	-2.11896	20.4404
'SESEC_RS07435 '		hypothetical protein	-1.30626	6.3959	-1.6374	7.57421	-1.98442	8.27604
'SESEC_RS07440 '		ISL3-like element ISSeq1 family transposase	-1.40488	3.56717	-1.89691	5.7918	-2.29385	7.34543
'SESEC_RS07445 '		CHAP domain-containing protein	-1.21133	2.96592	-1.58758	3.45015	-1.07499	3.87824
'SESEC_RS07450 '		nucleotidyl transferase AbiEii/AbiGii toxin family protein	1.18628	2.21525	1.18504	3.4067	1.15986	5.56927
'SESEC_RS07455 '		type IV toxin-antitoxin system AbiEi family antitoxin domain-containing protein	-3.69883	0	-2.51613	0	-2.81029	0
'SESEC_RS07465 '		hypothetical protein	-0.021787	5.0553	2.40858	7.13029	1.84192	8.62937
'SESEC_RS07470 '	ltrA	group II intron reverse transcriptase/maturase	-1.17197	7.88317	-1.23946	9.51357	-2.00637	12.373
'SESEC_RS07475 '		type VI secretion protein	-1.77231	8.63049	-1.6861	9.41025	-2.55174	13.2132
'SESEC_RS07480 '		PrgI family protein	-1.78703	2.25263	-2.67454	3.57882	-3.89828	4.80542
'SESEC_RS07485 '		type IV secretion system protein	-1.29744	3.64718	-1.6493	4.68487	-1.84129	5.35189
'SESEC_RS07490 '		hypothetical protein	-2.7766	2.49412	-3.29512	2.68026	-4.76969	3.39587
'SESEC_RS07495 '		NA	-0.0630992	1.17978	-0.130207	0.727641	-1.14934	1.5602
'SESEC_RS07500 '	ltrA	group II intron reverse transcriptase/maturase	-0.420751	8.04415	-0.708954	13.1636	-1.35803	19.9749
'SESEC_RS07505 '		NA	-0.220746	3.242	-0.380617	5.69296	-0.913565	7.51383
'SESEC_RS07515 '		CPBP family intramembrane metalloprotease	-3.81398	5.44576	-4.87969	7.23294	-5.98942	7.85967
'SESEC_RS07520 '		hypothetical protein	-1.55887	1.34639	-2.76859	2.1409	-3.46519	2.51353
'SESEC_RS07525 '		hypothetical protein	-3.81753	4.5007	-4.70618	4.84737	-5.97346	5.17932
'SESEC_RS07530 '		hypothetical protein	-2.26793	3.20791	-4.10285	5.39685	-4.18678	5.38464
'SESEC_RS07540 '		replication initiator protein A	-0.952358	5.89405	-0.156221	6.1597	-0.337243	6.06857
'SESEC_RS07545 '		hypothetical protein	0.081663	0.341993	-1.10975	1.18976	-1.99442	2.0114
'SESEC_RS07550 '		NA	-0.949612	0.308126	-0.994755	1.31938	-1.54716	1.4379
'SESEC_RS07555 '		GntP family permease	-0.409197	8.56043	-0.351034	11.5699	-0.690176	15.3553
'SESEC_RS07560 '		3-hydroxybutyrate dehydrogenase	-0.827829	2.46407	-1.60101	4.22929	-2.61411	5.20154
'SESEC_RS07565 '		3-oxoacid CoA-transferase subunit B	0.297931	1.5764	0.376642	1.29812	-0.89683	1.78272
'SESEC_RS07570 '		CoA transferase subunit A	-1.38739	1.45381	-2.80484	4.08022	-3.41816	4.53965
'SESEC_RS07575 '		LysR family transcriptional regulator	0.775929	8.11199	1.00395	7.04026	0.607786	8.72748
'SESEC_RS07580 '		hypothetical protein	-0.405323	3.38765	-1.43182	5.85087	-1.75949	6.66312
'SESEC_RS07590 '	tnpA	IS200/IS605 family transposase	-0.644711	1.80119	-0.447404	3.74471	-0.510142	5.52879
'SESEC_RS07595 '	era	GTPase Era	-3.0398	1.54407	-7.34996	1.54407	-7.62084	1.54407
'SESEC_RS07600 '		diacylglycerol kinase	-2.73508	0	-2.17398	0	-2.48973	0
'SESEC_RS07605 '	ybeY	rRNA maturation RNase YbeY	NA	NA	NA	NA	NA	NA
'SESEC_RS07610 '		GNAT family N-acetyltransferase	-0.790196	2.2643	-1.01516	3.68878	-1.48369	4.49393
'SESEC_RS07615 '		uracil-DNA glycosylase family protein	-0.398269	1.41565	-1.46879	2.63097	-2.14248	3.56943
'SESEC_RS07620 '		PhoH family protein	-0.880487	3.40252	-1.02104	4.89002	-1.60923	7.08951
'SESEC_RS07625 '		YozE family protein	-1.44698	1.9596	-2.621	3.39812	-3.47983	4.09575
'SESEC_RS07630 '	msrA	peptide-methionine (S)-S-oxide reductase MsrA	-0.771904	2.39189	-1.17086	3.69759	-1.83955	4.50592
'SESEC_RS07635 '		S1 RNA-binding domain-containing protein	-1.12525	4.00504	-1.97125	7.40351	-3.44873	11.7414
'SESEC_RS07640 '	frr	ribosome recycling factor	-3.66527	0	-6.63822	0	-6.89358	0
'SESEC_RS07645 '	pyrH	UMP kinase	-3.96667	0	-2.71805	0	-3.10301	0
'SESEC_RS07650 '		dipeptide/oligopeptide/nickel ABC transporter ATP-binding protein	-1.70225	2.30567	-2.70978	5.5538	-3.17754	5.50185
'SESEC_RS07655 '		ATP-binding cassette domain-containing protein	-1.29534	5.6185	-1.65588	7.3939	-2.242	8.08529
'SESEC_RS07660 '		ABC transporter permease	-0.582017	2.91762	-2.36287	8.93263	-3.23981	10.7644
'SESEC_RS07665 '		ABC transporter permease	0.598774	2.35362	0.19592	5.2006	-0.0733473	7.60923
'SESEC_RS07670 '	nikA	nickel ABC transporter substrate-binding protein	-0.364518	7.44602	-0.782719	11.3232	-1.75071	12.96
'SESEC_RS07675 '		thioester-forming surface-anchored protein	0.588804	8.71972	0.603628	15.1743	0.410206	16.6825
'SESEC_RS07680 '	rplA	50S ribosomal protein L1	-0.576556	0.176091	-1.9923	0.460088	-3.05876	0.477121
'SESEC_RS07685 '	rplK	50S ribosomal protein L11	NA	NA	NA	NA	NA	NA
'SESEC_RS07690 '		LacI family transcriptional regulator	-1.52995	4.33951	-2.77631	9.55433	-4.24086	13.4505
'SESEC_RS07695 '		DUF3397 domain-containing protein	-0.514501	2.0234	-1.64657	4.15456	-2.18313	4.89495
'SESEC_RS07700 '		DNA translocase FtsK	0.276861	0.104262	-1.0008	0.363512	-1.26274	0.34445
'SESEC_RS07705 '		peptidylprolyl isomerase	-1.73391	5.33428	-2.05647	6.76906	-2.63899	9.12379
'SESEC_RS07710 '		metal ABC transporter permease	-3.64736	8.25073	-6.28553	11.0741	-9.16445	11.9147
'SESEC_RS07715 '		metal ABC transporter ATP-binding protein	-1.07822	4.71163	-2.25786	8.61552	-4.11847	10.3375
'SESEC_RS07720 '		metal ABC transporter substrate-binding protein	-2.61357	5.4237	-4.58865	9.02575	-9.56101	11.1248
'SESEC_RS07725 '		metal-dependent transcriptional regulator	-2.07863	6.01348	-4.41351	11.331	-4.98069	11.7148
'SESEC_RS07730 '		5'-methylthioadenosine/adenosylhomocysteine nucleosidase	NA	NA	NA	NA	NA	NA
'SESEC_RS07735 '	macP	cell wall synthase accessory phosphoprotein MacP	-0.981574	1.1501	-0.575477	1.60385	-3.90184	2.85113
'SESEC_RS07740 '		NUDIX hydrolase	0.0945926	2.74424	-1.36722	5.86022	-2.21915	7.89929
'SESEC_RS07745 '	glmU	bifunctional UDP-N-acetylglucosamine diphosphorylase/glucosamine-1-phosphate N-acetyltransferase GlmU	-1.08125	4.98479	-1.5904	7.70208	-2.32091	12.5047
'SESEC_RS07750 '		Gfo/Idh/MocA family oxidoreductase	-1.06268	2.26836	-1.56299	3.93068	-2.08006	6.84356
'SESEC_RS07755 '		ASCH domain-containing protein	-0.374825	2.29247	-0.646884	2.56975	-1.61508	4.75606
'SESEC_RS07760 '		3-oxoacyl-ACP reductase	1.6151	1.90352	1.78908	3.41338	1.79369	5.32065
'SESEC_RS07765 '		DUF2829 domain-containing protein	-1.33319	0.506354	-1.92535	0.748883	-2.77777	1.08838
'SESEC_RS07770 '		hypothetical protein	-1.54455	5.18097	-1.99885	7.18177	-2.9122	11.6591
'SESEC_RS07785 '		L,D-transpeptidase	0.0789448	1.30403	-0.476805	2.70868	-1.5019	4.13218
'SESEC_RS07790 '		valine--tRNA ligase	-2.3506	1	-6.29612	1	-3.98994	1
'SESEC_RS07795 '		hypothetical protein	0.261858	3.09315	1.2387	5.34104	0.0659089	7.37394
'SESEC_RS07800 '		GNAT family N-acetyltransferase	-0.429829	2.37995	-0.525473	3.47554	-0.928702	5.25521
'SESEC_RS07805 '		hypothetical protein	-1.54742	2.62736	-1.90098	3.94106	-2.59219	5.04397
'SESEC_RS07810 '		DUF1912 family protein	-3.18164	2.123	-3.32019	1.97939	-3.67558	2.28118
'SESEC_RS07820 '		bifunctional 3-deoxy-7-phosphoheptulonate synthase/chorismate mutase	-3.20728	11.7476	-4.4711	13.5822	-5.56748	14.9117
'SESEC_RS07825 '	aroB	3-dehydroquinate synthase	-3.16917	12.7242	-3.95143	15.0829	-4.36591	16.2717
'SESEC_RS07830 '		nucleoside phosphorylase	-0.693681	2.53872	-1.10425	4.79121	-1.69611	6.85844
'SESEC_RS07835 '		shikimate dehydrogenase	-1.89747	9.24742	-2.76946	10.1198	-2.89359	10.7038
'SESEC_RS07840 '		DUF4982 domain-containing protein	0.0471063	11.1488	-0.347091	17.0779	-0.6466	22.3739
'SESEC_RS07845 '		response regulator transcription factor	-0.767507	7.51609	-1.30645	9.36613	-1.75518	13.7201
'SESEC_RS07850 '		sensor histidine kinase	-0.398703	8.31524	-1.23248	11.6223	-2.12528	17.5676
'SESEC_RS07855 '		DUF624 domain-containing protein	-1.05437	1.66823	-2.25735	3.53167	-2.33545	4.44429
'SESEC_RS07860 '		ABC transporter substrate-binding protein	-0.779982	4.04085	-0.936168	5.95895	-1.5171	7.72588
'SESEC_RS07865 '		carbohydrate ABC transporter permease	-1.39791	4.24946	-1.6037	5.69126	-2.70271	8.37177
'SESEC_RS07870 '		sugar ABC transporter permease	-0.250242	4.98288	-1.45208	10.2564	-1.67609	10.0795
'SESEC_RS07875 '		ROK family protein	0.30097	1.93374	-0.00297175	4.08095	-0.378316	6.25044
'SESEC_RS07880 '		GH92 family glycosyl hydrolase	-0.680215	10.6892	-1.54313	13.1417	-2.6433	17.2737
'SESEC_RS07885 '		LacI family transcriptional regulator	-0.429967	5.23672	-1.21747	8.51413	-2.02025	10.833
'SESEC_RS07890 '		NA	-0.844436	5.43739	-1.44321	8.68665	-1.98064	11.1131
'SESEC_RS07895 '		NA	-0.763537	5.25977	-1.06087	8.53518	-1.51043	9.90668
'SESEC_RS07900 '		glycoside hydrolase family 125 protein	-0.569982	3.67966	-1.42803	5.61118	-2.74983	9.31851
'SESEC_RS07905 '		NA	-0.311364	10.8871	-0.591885	14.442	-0.86429	18.9879
'SESEC_RS07910 '		ATP-binding cassette domain-containing protein	-0.596305	1.51051	-0.390622	2.69909	-1.32916	4.41305
'SESEC_RS07915 '		ABC transporter permease	-0.870213	8.48414	-1.72787	11.3632	-2.7667	16.2429
'SESEC_RS07920 '		GNAT family N-acetyltransferase	-0.746922	2.08681	-1.7418	4.24619	-2.74869	6.25065
'SESEC_RS07925 '		hypothetical protein	-0.390916	1.36296	-0.785833	3.31222	-1.21026	2.76458
'SESEC_RS07930 '		Blp family class II bacteriocin	-0.827698	2.04705	-1.17082	2.43666	-2.44429	2.58972
'SESEC_RS07935 '		bacteriocin immunity protein	1.48591	0.637671	1.13521	1.78983	0.986117	2.08395
'SESEC_RS07940 '		garvicin Q family class II bacteriocin	-3.19988	5.54498	-4.04534	6.20297	-3.74995	5.96155
'SESEC_RS07945 '		bacteriocin immunity protein	-0.492252	0.494792	-0.468031	0.832692	-1.71291	1.76362
'SESEC_RS07950 '		leucocin A/sakacin P family class II bacteriocin	0.322524	1.58062	-0.459147	2.89564	-1.21733	2.93377
'SESEC_RS07955 '		peptide cleavage/export ABC transporter	-0.473012	8.53393	-0.913255	11.6384	-1.21293	15.1801
'SESEC_RS07960 '		bacteriocin secretion accessory protein	1.35355	5.24383	1.40335	6.77547	1.27739	11.0574
'SESEC_RS07965 '		ComC/BlpC family leader-containing pheromone/bacteriocin	1.57565	0.304851	1.72684	0.287032	1.01048	0.281575
'SESEC_RS07970 '		NA	0.671172	5.21148	0.747328	9.18234	0.472704	14.0671
'SESEC_RS07975 '		response regulator transcription factor	-0.747656	2.70846	-1.53769	4.48182	-1.09638	5.58422
'SESEC_RS07980 '		class IIb bacteriocin, lactobin A/cerein 7B family	-1.8713	0.996474	-1.86999	1.33769	-2.63466	1.72379
'SESEC_RS07985 '		Blp family class II bacteriocin	-1.0948	1.33436	-1.55225	2.8691	-2.15006	3.03381
'SESEC_RS07990 '	rlmD	23S rRNA (uracil(1939)-C(5))-methyltransferase RlmD	-0.556129	5.77977	-1.25528	8.8485	-2.33697	12.4354
'SESEC_RS07995 '		helix-hairpin-helix domain-containing protein	-0.228575	5.31895	-0.648101	10.4725	-1.30547	14.0045
'SESEC_RS08000 '	recX	recombination regulator RecX	-0.947882	3.42014	-2.35001	6.52896	-2.5244	6.62042
'SESEC_RS08005 '		DUF402 domain-containing protein	-0.864348	1.31524	-2.87973	5.15289	-4.27515	7.17736
'SESEC_RS08010 '		DUF960 domain-containing protein	0.0197923	0.573042	-1.60602	1.27359	-1.74254	1.64398
'SESEC_RS08015 '		ISL3-like element ISSeq1 family transposase	-0.208835	1.03283	-0.809574	2.78516	-0.980251	5.14144
'SESEC_RS08075 '		NA	-0.334408	1.48515	-0.845234	2.18136	-1.47452	3.80212
'SESEC_RS08080 '		ComF family protein	-0.723328	3.92667	-0.776409	5.41047	-1.83873	7.43197
'SESEC_RS08085 '		DEAD/DEAH box helicase	-0.691337	3.55556	-1.57645	5.13841	-2.52648	7.27083
'SESEC_RS08090 '		YigZ family protein	0.433273	0.139938	-0.266825	1.18064	-1.39696	3.37509
'SESEC_RS08095 '	cysK	cysteine synthase A	1.87726	1.59306	2.19545	3.56181	1.87993	5.21728
'SESEC_RS08100 '		S1 RNA-binding domain-containing protein	-1.87214	3.33657	-2.08874	3.67494	-3.00153	4.48721
'SESEC_RS08105 '		Cof-type HAD-IIB family hydrolase	0.168197	1.886	-0.530216	4.66595	-1.50128	10.5533
'SESEC_RS08110 '		response regulator transcription factor	1.58488	2.93476	0.608	3.49738	-0.0774294	3.05609
'SESEC_RS08115 '		sensor histidine kinase	0.187621	1.80648	-0.416961	3.82634	-1.92176	7.11174
'SESEC_RS08120 '	liaF	cell wall-active antibiotics response protein LiaF	-1.09282	3.54943	-2.7056	8.70306	-3.87785	11.1256
'SESEC_RS08125 '		ISL3-like element ISSeq1 family transposase	-0.18318	1.13279	-0.807874	2.83649	-1.12035	4.62355
'SESEC_RS08135 '		Stp1/IreP family PP2C-type Ser/Thr phosphatase	-2.64604	0.381987	-1.82869	0.130864	-2.12084	0.168122
'SESEC_RS08140 '	rsmB	16S rRNA (cytosine(967)-C(5))-methyltransferase RsmB	-0.209174	2.82432	-0.611337	4.66754	-1.08904	7.46405
'SESEC_RS08145 '	fmt	methionyl-tRNA formyltransferase	-1.16769	0	-1.31286	0	-1.79268	0
'SESEC_RS08150 '		primosomal protein N'	1.72799	1.26773	0.676919	1.43343	-1.10352	1.93077
'SESEC_RS08155 '	rpoZ	DNA-directed RNA polymerase subunit omega	-0.266271	1.02633	-1.76808	3.12904	-4.00833	4.91177
'SESEC_RS08160 '	gmk	guanylate kinase	-1.9782	0.238778	-1.67163	0.107448	-0.970337	0.0393707
'SESEC_RS08165 '		ribonuclease Y	-2.52359	0	-2.67305	0	-5.19808	0
'SESEC_RS08170 '		S-ribosylhomocysteine lyase	0.515912	0.0203484	0.152902	0.400371	-1.07451	1.5519
'SESEC_RS08175 '		cell division site-positioning protein MapZ family protein	0.506479	1.04443	-1.28749	5.22328	-2.49702	9.36577
'SESEC_RS08180 '		class I SAM-dependent RNA methyltransferase	0.263295	2.69248	-0.279722	4.43262	-0.575451	7.19975
'SESEC_RS08185 '	gpsB	cell division regulator GpsB	0.291902	0	-0.159619	0	-0.340996	0
'SESEC_RS08190 '		DUF1273 domain-containing protein	-0.499629	1.49695	-1.23294	2.67991	-2.03642	3.2819
'SESEC_RS08195 '	recU	Holliday junction resolvase RecU	-0.78955	2.28557	-2.10151	4.34611	-3.43774	6.55206
'SESEC_RS08200 '	pbp1a	penicillin-binding protein PBP1A	1.057	0.556086	0.746225	1.22296	0.460143	1.65834
'SESEC_RS08205 '		NA	-0.270741	2.74433	-0.697243	4.57509	-1.32559	7.83173
'SESEC_RS08210 '	nadE	ammonia-dependent NAD(+) synthetase	NA	NA	NA	NA	NA	NA
'SESEC_RS08215 '		nicotinate phosphoribosyltransferase	NA	NA	NA	NA	NA	NA
'SESEC_RS08220 '		amino acid permease	-0.0105458	2.53537	-0.331874	5.21263	-0.973982	7.60861
'SESEC_RS08225 '	trxB	thioredoxin-disulfide reductase	-0.994745	0.335015	-0.652871	0.305437	-1.66309	0.758738
'SESEC_RS08230 '		DUF4059 family protein	2.43274	0	1.99283	0	-1.56353	0
'SESEC_RS08235 '		amino acid ABC transporter ATP-binding protein	-1.89962	1.82005	-2.66419	2.03749	-4.05288	2.40778
'SESEC_RS08240 '		amino acid ABC transporter permease	-3.94153	2.89322	-6.21371	3.76545	-6.50912	4.19409
'SESEC_RS08245 '		NA	-0.24711	4.17359	-0.615837	8.61919	-0.861572	9.91002
'SESEC_RS08250 '		hypothetical protein	-0.450445	2.00991	-0.220892	1.76997	-0.702527	2.29338
'SESEC_RS08255 '		DEAD/DEAH box helicase	-3.09364	0	-3.82643	0	-4.154	0
'SESEC_RS08260 '	mraY	phospho-N-acetylmuramoyl-pentapeptide- transferase	-3.91068	0	-5.68672	0	-5.90745	0
'SESEC_RS08265 '	pbp2X	penicillin-binding protein PBP2X	NA	NA	NA	NA	NA	NA
'SESEC_RS08270 '	ftsL	cell division protein FtsL	NA	NA	NA	NA	1	0
'SESEC_RS08275 '	rsmH	16S rRNA (cytosine(1402)-N(4))-methyltransferase RsmH	0.388637	4.15099	-0.141159	6.25509	-1.53335	8.03955
'SESEC_RS08280 '		hypothetical protein	0.767428	0.652919	0.12593	1.74275	-0.365452	3.1357
'SESEC_RS08285 '		glutamate-5-semialdehyde dehydrogenase	-3.40727	16.6679	-4.12318	16.0639	-4.34509	15.8238
'SESEC_RS08290 '	proB	glutamate 5-kinase	-6.48446	10.6217	-9.46971	10.3776	-9.745	10.238
'SESEC_RS08295 '		hypothetical protein	0.265181	4.59676	-0.96979	7.2333	-1.5262	10.7555
'SESEC_RS08300 '		hypothetical protein	0.423267	1.90487	-0.483972	8.09885	-1.21558	11.0417
'SESEC_RS08305 '		ABC transporter ATP-binding protein	-0.998192	2.21824	-1.69269	3.7908	-2.8753	5.75081
'SESEC_RS08310 '		bacteriocin immunity protein	-2.20685	1.92881	-1.66318	2.07473	-3.54198	3.06024
'SESEC_RS08315 '		LPXTG cell wall anchor domain-containing protein	-1.40359	3.03765	-2.0708	3.93427	-3.05109	4.92609
'SESEC_RS08320 '	tkt	transketolase	-0.114452	1.25544	-0.774703	0.790975	-1.52821	0.761004
'SESEC_RS08325 '	fsa	fructose-6-phosphate aldolase	0.0484067	0.921191	-0.345725	1.30181	-0.501743	2.33089
'SESEC_RS08330 '	glpK	glycerol kinase GlpK	0.100242	2.13013	-0.0969417	4.07932	-0.958622	6.59665
'SESEC_RS08335 '		PepSY domain-containing protein	-0.230407	0.649257	-0.292304	0.640494	-0.591359	1.27106
'SESEC_RS08340 '		NA	-0.0357102	2.31123	-0.352124	3.53101	-0.393787	4.08635
'SESEC_RS08345 '		bacteriocin	-0.320361	2.128	-0.424714	2.41265	-1.02899	3.04297
'SESEC_RS08350 '		Blp family class II bacteriocin	-0.131084	1.0926	-1.16826	2.1196	-2.77774	2.49897
'SESEC_RS08355 '	rsmI	16S rRNA (cytidine(1402)-2'-O)-methyltransferase	0.535812	1.80981	-0.458917	4.46884	-1.06485	6.26918
'SESEC_RS08360 '	yabA	DNA replication initiation control protein YabA	1.0268	0.388732	-0.648104	0.321092	-1.3316	0.360941
'SESEC_RS08365 '		signal peptidase II	-0.446276	1.58433	-0.82962	3.38822	-1.9868	6.07487
'SESEC_RS08370 '		DNA polymerase III subunit delta'	NA	NA	NA	NA	NA	NA
'SESEC_RS08375 '	tmk	dTMP kinase	-3.39058	0	-2.46506	0	-2.73709	0
'SESEC_RS08380 '		YlbG family protein	0.334031	0.207237	-1.05046	1.79207	-3.08078	4.3014
'SESEC_RS08385 '		YlbF family regulator	-0.232508	0.881729	-0.965618	2.14023	-1.45053	3.01149
'SESEC_RS08390 '		ATP-dependent Clp protease proteolytic subunit	-1.10577	0.164944	-1.07023	0.283997	-2.6039	0.428291
'SESEC_RS08395 '	upp	uracil phosphoribosyltransferase	-0.599969	2.17188	-0.734303	2.44044	-1.24143	3.79064
'SESEC_RS08400 '		polysaccharide biosynthesis protein	4.12687	0.477121	2.99178	0.477121	0.226001	0.100544
'SESEC_RS08405 '		UDP-N-acetylmuramoyl-L-alanyl-D-glutamate--L- lysine ligase	-0.955938	0.0656459	-1.06376	0.178206	-1.47261	0.291458
'SESEC_RS08410 '		ABC transporter ATP-binding protein	-0.30375	2.70366	-0.461869	4.20757	-1.00275	5.95585
'SESEC_RS08415 '		iron-hydroxamate ABC transporter substrate-binding protein	0.0710783	0.618219	-0.270661	1.35497	-0.820969	3.37297
'SESEC_RS08420 '		iron ABC transporter permease	0.351099	2.15913	-0.271274	3.53015	-0.705122	7.0349
'SESEC_RS08425 '		iron ABC transporter permease	0.287254	1.52699	-0.446002	4.48935	-0.841152	5.13398
'SESEC_RS08430 '		DUF1803 domain-containing protein	0.342821	0.189779	-0.214864	3.12876	-1.02983	4.385
'SESEC_RS08435 '		manganese-dependent inorganic pyrophosphatase	-0.0850231	0.0933059	-1.78223	0.390761	-4.85561	0.477121
'SESEC_RS08440 '	pflA	pyruvate formate lyase-activating protein	0.0810186	1.25611	-0.471966	2.90095	-1.24157	5.47473
'SESEC_RS08445 '		hemolysin family protein	-0.0801083	1.48632	-0.138702	3.65399	-0.485859	7.11011
'SESEC_RS08450 '		class I SAM-dependent methyltransferase	-0.639725	2.29283	-0.847278	3.87273	-1.53242	5.3015
'SESEC_RS08460 '		TIGR01212 family radical SAM protein	1.46019	2.59355	1.6181	4.60289	1.239	6.27161
'SESEC_RS08465 '		phosphatase PAP2 family protein	-0.885725	2.43857	-1.28489	3.51331	-1.96278	4.85336
'SESEC_RS08470 '		ECF transporter S component	-0.514622	0.109898	-0.927344	0.363257	-1.66979	0.831325
'SESEC_RS08475 '		hypothetical protein	0.0959158	1.33207	-1.00699	2.09838	-1.40528	2.79556
'SESEC_RS08480 '		hypothetical protein	-0.488114	0.798898	-1.24584	1.93577	-1.41333	1.87537
'SESEC_RS08485 '		hypothetical protein	-0.269451	3.37832	-0.866598	4.94795	-1.46151	6.00587
'SESEC_RS08490 '		hypothetical protein	-1.32911	3.45847	-1.68253	4.87787	-3.32374	6.98682
'SESEC_RS08495 '		hypothetical protein	-1.01259	1.51409	-1.01271	2.0492	-1.35006	3.00509
'SESEC_RS08500 '		hypothetical protein	-0.795037	2.45579	-1.50748	3.92648	-1.88974	5.41137
'SESEC_RS08505 '		hypothetical protein	-0.557373	0.683211	-1.1003	1.46105	-1.60319	2.09765
'SESEC_RS08510 '		hypothetical protein	0.0870625	1.57265	-0.608055	2.70503	-1.45054	3.95815
'SESEC_RS08515 '		tRNA (cytidine(34)-2'-O)-methyltransferase	0.0501812	1.04091	-0.883224	3.66453	-1.02793	4.05278
'SESEC_RS08520 '	yidD	membrane protein insertion efficiency factor YidD	1.52535	0.357409	0.0752661	1.02761	-0.531828	1.38444
'SESEC_RS08525 '		rRNA pseudouridine synthase	-1.98006	5.79056	-2.54858	6.81105	-3.34546	8.76191
'SESEC_RS08530 '		segregation/condensation protein B	-2.26661	4.7678	-5.03225	9.06133	-6.88468	10.0087
'SESEC_RS08535 '		segregation/condensation protein A	-0.469893	4.06611	-0.3554	7.74519	-1.80012	10.1772
'SESEC_RS08540 '	xerD	site-specific tyrosine recombinase XerD	-0.450881	2.71709	-0.982346	4.24392	-1.41225	5.7121
'SESEC_RS08545 '		CBS domain-containing protein	0.160534	1.67766	0.090603	2.7114	-0.83204	4.25891
'SESEC_RS08550 '		metallophosphoesterase	-1.10826	2.15673	-1.42361	4.25166	-1.94377	4.84752
'SESEC_RS08555 '		nucleoside-triphosphate diphosphatase	-0.531242	1.24998	-1.49723	3.71643	-2.57427	6.3709
'SESEC_RS08560 '	racE	glutamate racemase	-2.08488	0	-4.61505	0	-6.93599	0
'SESEC_RS08565 '		YneF family protein	1.46125	0	0.935844	0	-0.0268908	0.0621479
'SESEC_RS08570 '		NA	1.18681	0.949743	1.17714	1.73082	0.89645	1.55613
'SESEC_RS08575 '		Bax inhibitor-1/YccA family protein	-0.288926	1.51181	-0.715231	2.55319	-1.10715	3.35009
'SESEC_RS08580 '		HD domain-containing protein	-0.417264	1.8545	-0.98803	3.28318	-1.25569	4.05142
'SESEC_RS08585 '		RNA methyltransferase	0.105426	0.549356	-0.217724	1.85503	-0.884837	3.27338
'SESEC_RS08590 '		ISAs1 family transposase	-0.303702	1.37848	-1.15607	4.24481	-1.57775	6.16648
'SESEC_RS08595 '		acylphosphatase	0.554741	0.606816	-0.266958	1.88864	-0.550507	2.33615
'SESEC_RS08600 '	yidC	membrane protein insertase YidC	-0.926903	0.215077	-2.89648	0.520473	-5.81056	0.912455
'SESEC_RS08605 '	greA	transcription elongation factor GreA	-0.980495	1.45743	0.471868	0.772316	0.415728	0.774837
'SESEC_RS08610 '	mltG	endolytic transglycosylase MltG	-0.511934	0.0530356	-2.15992	2.71253	-2.98628	4.69871
'SESEC_RS08615 '		GNAT family N-acetyltransferase	-0.551722	0.944482	-1.56392	2.07708	-2.38692	4.66413
'SESEC_RS08620 '	murC	UDP-N-acetylmuramate--L-alanine ligase	1.63544	0.522879	1.319	0.176091	0.324517	0
'SESEC_RS08625 '		hypothetical protein	-0.228025	1.62278	-0.806447	2.89163	-1.90065	5.43617
'SESEC_RS08630 '		SNF2 family helicase	-0.247701	6.9979	-1.07853	17.3272	-1.91759	26.4553
'SESEC_RS08635 '	der	ribosome biogenesis GTPase Der	-1.92004	0.17177	-3.49249	0.121095	-6.1158	0.30686
'SESEC_RS08640 '	dnaI	primosomal protein DnaI	-4.33	0	-3.36245	0	-3.64486	0
'SESEC_RS08645 '		helicase loader	NA	NA	NA	NA	NA	NA
'SESEC_RS08650 '	nrdR	transcriptional regulator NrdR	-1.52022	3.71526	-4.90859	6.11593	-5.55435	6.67908
'SESEC_RS08655 '		HAMP domain-containing histidine kinase	-0.550526	3.90002	-1.633	8.1202	-2.856	12.7519
'SESEC_RS08660 '	covR	two-component system response regulator CovR	-0.58522	0.809557	-1.76128	1.78994	-1.89044	1.91117
'SESEC_RS08665 '		YceD family protein	-5.4475	1.87662	-3.43412	1.15333	-4.82934	1.43592
'SESEC_RS08670 '	htpX	zinc metalloprotease HtpX	-0.172315	1.67656	-1.39763	5.28116	-1.33208	7.083
'SESEC_RS08675 '		LemA family protein	-0.348361	2.91149	-0.123805	4.40526	-0.840838	5.43885
'SESEC_RS08680 '	rsmG	16S rRNA (guanine(527)-N(7))-methyltransferase RsmG	-0.991612	3.45921	-2.10129	5.29032	-3.64733	8.49423
'SESEC_RS08685 '	ktrB	potassium uptake transporter channel subunit KtrB	-0.547179	3.13009	-3.63521	3.17471	-6.25085	3.67572
'SESEC_RS08690 '	ktrA	potassium uptake transporter gating subunit KtrA	-0.743648	3.79918	-0.0884541	2.9279	-1.15224	3.09705
'SESEC_RS08695 '	sstT	serine/threonine transporter SstT	-7.43786	5.78582	-6.57862	4.90491	-6.8523	4.88898
'SESEC_RS08700 '	brnQ	branched-chain amino acid transport system II carrier protein	-4.51776	22.9494	-7.78282	28.1755	-9.1012	29.5827
'SESEC_RS08705 '		ABC transporter permease	-5.83801	10.1489	-9.72563	10.2277	-7.20631	9.97913
'SESEC_RS08710 '		methionine ABC transporter ATP-binding protein	-10.9657	18.558	-10.1537	17.8663	-10.4478	17.9283
'SESEC_RS08715 '		M20/M25/M40 family metallo-hydrolase	-1.07544	7.15136	-2.20168	12.9421	-4.05182	18.8408
'SESEC_RS08720 '		MetQ/NlpA family ABC transporter substrate-binding protein	-10.167	13.5337	-9.34304	12.5985	-6.4636	11.9632
'SESEC_RS08725 '		amino acid ABC transporter substrate-binding protein	-1.41578	3.39351	-2.32617	6.27675	-2.90323	8.49627
'SESEC_RS08730 '		YebC/PmpR family DNA-binding transcriptional regulator	0.0598205	5.02281	-1.24336	7.80913	-2.21272	8.07326
'SESEC_RS08735 '		MerR family transcriptional regulator	-0.0462698	3.39391	-0.568865	4.62462	-1.16089	8.28069
'SESEC_RS08740 '		nucleotidyltransferase	0.0332964	1.84253	-0.781609	4.95961	-1.82653	5.78655
'SESEC_RS08745 '		class I SAM-dependent methyltransferase	-0.9906	3.79668	-0.841461	4.50501	-1.27073	5.59766
'SESEC_RS08750 '	rsfS	ribosome silencing factor	0.88834	0.536739	0.301296	0.863811	-0.209674	1.31338
'SESEC_RS08755 '	yqeK	bis(5'-nucleosyl)-tetraphosphatase (symmetrical) YqeK	-2.88943	9.47127	-3.70217	10.8305	-5.20322	12.8255
'SESEC_RS08760 '		nicotinate-nucleotide adenylyltransferase	-1.02124	0.191886	-3.40319	0.566573	-4.69762	0.876304
'SESEC_RS08765 '	yhbY	ribosome assembly RNA-binding protein YhbY	-1.34783	2.21572	-2.58204	4.09038	-3.63655	5.22361
'SESEC_RS08770 '	yqeH	ribosome biogenesis GTPase YqeH	1.75908	0	1.86088	0	0.953275	0
'SESEC_RS08775 '		YqeG family HAD IIIA-type phosphatase	NA	NA	NA	NA	NA	NA
'SESEC_RS08780 '		hypothetical protein	0.462898	0.26449	0.174343	1.20138	-0.554366	2.09166
'SESEC_RS08790 '		ISL3-like element ISSeq1 family transposase	-1.0457	1.19537	-1.11093	3.17103	-1.76791	4.48994
'SESEC_RS08820 '		ATP-binding cassette domain-containing protein	2.63898	1.32014	2.57897	0.307531	2.24595	0.317082
'SESEC_RS08825 '		ABC transporter ATP-binding protein	8.04439	2.10037	6.37504	1	5.70044	0
'SESEC_RS08830 '		ABC transporter permease	6.4046	5.63678	6.76801	4.38632	6.01078	4.11236
'SESEC_RS08835 '		ABC transporter permease	5.81261	5.67445	5.92721	1.95573	5.46811	1.66944
'SESEC_RS08840 '		NA	4.41153	3.91084	5.10947	4.4577	4.98926	2.37204
'SESEC_RS08845 '	pbp3	D-alanyl-D-alanine carboxypeptidase PBP3	-1.04325	4.98554	-1.52235	8.82695	-2.41972	11.5716
'SESEC_RS08850 '	pbp3	D-alanyl-D-alanine carboxypeptidase PBP3	1.82516	4.20514	0.740046	4.51449	-0.265744	5.09483
'SESEC_RS08855 '		serine hydrolase	1.16279	1.55666	1.42523	4.79049	1.2831	6.80858
'SESEC_RS08860 '	sufB	Fe-S cluster assembly protein SufB	-0.796833	4.15095	-1.27744	7.44557	-2.51129	12.6823
'SESEC_RS08865 '		SUF system NifU family Fe-S cluster assembly protein	-0.934366	0.75763	-1.82988	1.81859	-2.69819	2.84593
'SESEC_RS08870 '		cysteine desulfurase	-0.354936	4.16552	-0.920186	8.38049	-1.75496	14.0879
'SESEC_RS08875 '	sufD	Fe-S cluster assembly protein SufD	-0.755161	3.60118	-1.86322	8.2473	-3.22219	13.288
'SESEC_RS08880 '	sufC	Fe-S cluster assembly ATPase SufC	-0.984347	2.51021	-1.77587	5.56992	-2.41162	6.70282
'SESEC_RS08885 '		undecaprenyl/decaprenyl-phosphate alpha-N-acetylglucosaminyl 1-phosphate transferase	-2.06575	0	-1.59281	0	-1.85346	0
'SESEC_RS08890 '	mecA	adaptor protein MecA	NA	NA	NA	NA	NA	NA
'SESEC_RS08895 '		undecaprenyl-diphosphate phosphatase	0.0755939	2.83195	-0.768927	4.08198	-2.33208	6.4624
'SESEC_RS08900 '		ABC transporter substrate-binding protein/permease	-10.2788	23.9974	-11.7872	22.7574	-12.072	22.8207
'SESEC_RS08905 '		amino acid ABC transporter ATP-binding protein	-3.9532	6.94147	-3.87272	6.33957	-6.78463	7.2051
'SESEC_RS08910 '		SPFH domain-containing protein	-0.476717	2.45378	-1.58875	6.60031	-2.45036	10.4739
'SESEC_RS08915 '		DAK2 domain-containing protein	NA	NA	NA	NA	NA	NA
'SESEC_RS08920 '		Asp23/Gls24 family envelope stress response protein	-8.40582	4.40388	-7.58723	3.6229	-7.8424	3.6398
'SESEC_RS08925 '	rpmB	50S ribosomal protein L28	-1.25025	2.05782	-3.97234	3.33702	-4.98568	3.93162
'SESEC_RS08930 '		ISLre2 family transposase	0.368434	4.49313	-0.172958	6.64116	-1.0564	10.6386
'SESEC_RS08935 '		hypothetical protein	-2.11186	0.982725	-3.20556	1.42778	-6.8433	2.37587
'SESEC_RS08940 '		site-specific DNA-methyltransferase	0.63787	5.11475	0.572661	6.4742	0.280979	8.78668
'SESEC_RS08945 '		relaxase/mobilization nuclease domain-containing protein	-0.291639	5.49633	-0.604912	7.96498	-1.53157	11.3334
'SESEC_RS08950 '		plasmid mobilization relaxosome protein MobC	1.06002	0.685794	-0.0312735	0.430885	-1.24359	1.98157
'SESEC_RS08960 '		hypothetical protein	0.0396906	0.811605	-0.739932	1.13064	-0.332857	1.20702
'SESEC_RS08965 '		PBECR4 domain-containing protein	1.17878	13.81	0.706315	17.9691	0.162533	22.3067
'SESEC_RS08970 '		type IV secretory system conjugative DNA transfer family protein	-0.663849	10.3292	-1.48018	14.1593	-1.56386	17.8286
'SESEC_RS08975 '		DUF3801 domain-containing protein	1.36062	0.933436	-0.0330289	1.34775	-0.309321	2.01665
'SESEC_RS08980 '		hypothetical protein	-1.31753	4.09794	-1.38227	4.38116	-1.67266	6.41983
'SESEC_RS08985 '		hypothetical protein	-2.09622	1.7329	-2.221	1.95428	-3.85851	3.1717
'SESEC_RS08990 '		hypothetical protein	0.0994992	5.70918	-0.70365	6.25222	-1.51131	7.55667
'SESEC_RS08995 '		phage tail tip lysozyme	-0.840387	16.2123	-1.06355	20.3113	-1.50492	24.2661
'SESEC_RS09005 '		NA	-0.492808	2.34202	-0.992488	2.80223	-1.50075	4.29515
'SESEC_RS09010 '		DUF87 domain-containing protein	-0.17102	7.38401	-0.591354	11.5782	-1.3209	15.9551
'SESEC_RS09015 '		hypothetical protein	-1.77873	2.09927	-2.04412	3.08759	-1.63156	2.8082
'SESEC_RS09025 '		hypothetical protein	-0.566798	5.69414	-0.0975234	6.72041	-1.21111	8.14207
'SESEC_RS09030 '		hypothetical protein	-0.500887	1.89376	-1.00065	2.53288	-1.2101	3.70914
'SESEC_RS09035 '		hypothetical protein	3.05164	1.08312	1.65482	1.03252	1.01011	1.60747
'SESEC_RS09040 '		LPXTG cell wall anchor domain-containing protein	-0.164262	15.9114	-0.94865	26.5197	-1.1372	33.4609
'SESEC_RS09045 '		LPXTG cell wall anchor domain-containing protein	-0.697189	2.04103	-1.12425	1.39383	-2.20465	2.68425
'SESEC_RS09050 '		hypothetical protein	1.41008	2.15863	0.291726	2.17851	-0.58393	2.11909
'SESEC_RS09055 '		C39 family peptidase	0.064508	7.51204	-0.468383	8.75575	-1.13233	11.1537
'SESEC_RS09060 '	ssb	single-stranded DNA-binding protein	-0.423878	0.622112	-1.58521	1.34855	-2.11606	1.5137
'SESEC_RS09065 '		replication initiator protein A	3.75454	3.30479	4.34455	4.10818	4.08757	6.50913
'SESEC_RS09070 '		hypothetical protein	-0.347235	1.35242	-1.25442	1.28179	-3.1479	3.07837
'SESEC_RS09075 '		NA	-0.455611	2.05053	-2.87284	2.83585	-3.91374	3.58849
'SESEC_RS09080 '		hypothetical protein	0.439043	1.10696	0.0265476	2.4002	-1.31858	3.60072
'SESEC_RS09085 '		fructose-bisphosphate aldolase	-2.86487	0	-0.547805	0	-1.04705	0
'SESEC_RS09095 '		alpha/beta hydrolase	0.45538	1.84955	0.63357	3.05403	0.432389	5.65523
'SESEC_RS09100 '		CTP synthase	-10.2355	26.5117	-12.417	26.063	-12.7076	26.0399
'SESEC_RS09105 '	rpoE	DNA-directed RNA polymerase subunit delta	-2.96564	0.644795	-5.02249	0.78214	-3.56886	0.605382
'SESEC_RS09110 '	tig	trigger factor	0.717928	0.130511	0.265556	1.71422	-0.52589	3.92107
'SESEC_RS09115 '		alpha-amylase family protein	-0.793105	6.09215	-0.642678	9.03898	-1.19752	13.7056
'SESEC_RS09120 '		mechanosensitive ion channel family protein	-0.457775	1.23453	-1.35622	2.63297	-1.9752	3.75825
'SESEC_RS09125 '		TIGR01440 family protein	-1.0116	2.65443	-1.23807	3.20946	-1.57504	5.57323
'SESEC_RS09135 '		bifunctional hydroxymethylpyrimidine kinase/phosphomethylpyrimidine kinase	1.36991	3.90758	1.15447	2.51976	0.675464	1.28106
'SESEC_RS09140 '	truA	tRNA pseudouridine(38-40) synthase TruA	-0.580461	1.8946	-1.64632	3.64524	-3.41742	6.654
'SESEC_RS09145 '		aspartate kinase	-0.0679089	4.16399	-0.734591	6.96189	-1.45826	10.4656
'SESEC_RS09150 '		hypothetical protein	0.519769	0.394628	0.207922	1.14288	-0.494195	2.29708
'SESEC_RS09190 '		pneumococcal-type histidine triad protein	0.0979528	8.40488	-0.340055	11.8799	-0.67654	15.8445
'SESEC_RS09195 '		zinc ABC transporter substrate-binding protein	0.19776	3.35199	0.165102	5.03525	-0.833641	7.96611
'SESEC_RS09200 '		cell surface-anchored protein	-0.107677	6.36569	-0.252642	9.28111	-0.526392	11.5186
'SESEC_RS09205 '		LacI family DNA-binding transcriptional regulator	-0.793838	1.45321	-0.950896	1.86291	-1.45369	3.08135
'SESEC_RS09210 '		galactokinase	-0.640719	3.04797	-1.07516	4.48292	-1.86248	7.44859
'SESEC_RS09215 '	galT	UDP-glucose--hexose-1-phosphate uridylyltransferase	-0.786649	3.50894	-1.70478	4.6658	-3.05314	6.91061
'SESEC_RS09220 '	galE	UDP-glucose 4-epimerase GalE	0.228846	7.54216	-0.128877	9.99381	-1.01039	13.8272
'SESEC_RS09225 '		galactose mutarotase	-1.81219	2.17382	-2.42359	3.57562	-2.23304	4.28188
'SESEC_RS09230 '		toll/interleukin-1 receptor domain-containing protein	0.0415743	3.78476	-0.53261	7.17737	-1.3261	9.44861
'SESEC_RS09245 '		ScaI family restriction endonuclease	-0.487754	2.0231	-1.09181	4.21513	-1.82738	7.53311
'SESEC_RS09250 '		helix-turn-helix transcriptional regulator	-0.996932	0.949211	-0.331886	0.520795	-1.6151	1.16967
'SESEC_RS09255 '		site-specific DNA-methyltransferase	1.21578	0	-1.88724	0	-2.30215	0
'SESEC_RS09260 '		hypothetical protein	-0.378081	4.00604	-0.705908	7.31801	-1.30527	11.6929
'SESEC_RS09265 '		hypothetical protein	-0.460522	0.883047	-1.18006	1.61406	-2.47642	3.72712
'SESEC_RS09270 '		hypothetical protein	0.533574	1.56567	-0.130414	1.36548	-1.02901	2.29519
'SESEC_RS09275 '		cell division protein FtsK	0.300752	0.410887	-0.280969	0.827893	-1.05828	1.70561
'SESEC_RS09280 '		plasmid replication protein Rep	-0.510203	5.23565	-0.940106	12.2698	-1.46638	17.3153
'SESEC_RS09285 '		helix-turn-helix domain-containing protein	-0.217504	3.44206	-0.7242	5.98404	-1.5224	9.87394
'SESEC_RS09290 '	rpsI	30S ribosomal protein S9	3.15349	0.0464208	2.4604	0.432846	1.27329	0.661234
'SESEC_RS09300 '	rplM	50S ribosomal protein L13	-2.83678	0.368953	-2.22179	0.195396	-2.30116	0.171184
'SESEC_RS09305 '		DegV family protein	NA	NA	NA	NA	NA	NA
'SESEC_RS09310 '		NYN domain-containing protein	-0.122697	1.99893	-0.391653	3.80843	-0.398034	4.65178
'SESEC_RS09315 '	rlmB	23S rRNA (guanosine(2251)-2'-O)-methyltransferase RlmB	-0.608085	3.83749	-1.27244	5.92197	-2.37537	7.55665
'SESEC_RS09320 '		hypothetical protein	-0.530207	2.68726	-0.506192	5.65417	-1.70558	7.22945
'SESEC_RS09325 '		Mini-ribonuclease 3	-0.778092	4.14046	-1.06514	3.94388	-1.88487	7.03976
'SESEC_RS09330 '	cysS	cysteine--tRNA ligase	-1.65642	3.13342	-2.45151	4.98359	-3.79503	6.70445
'SESEC_RS09335 '	cysE	serine O-acetyltransferase	0.174073	0	-2.86324	0	-3.24749	0
'SESEC_RS09340 '		hypothetical protein	-3.04985	0	-4.81675	0	-4.96879	0
'SESEC_RS09345 '	pnp	polyribonucleotide nucleotidyltransferase	-0.784205	2.03664	-1.28881	3.15337	-1.65861	5.12659
'SESEC_RS09350 '		IS3 family transposase	-0.0307691	1.36806	-0.351936	2.8241	-0.913514	6.18812
'SESEC_RS09365 '	rpsO	30S ribosomal protein S15	-6.48198	0.90078	-5.5657	0.666217	-5.917	0.688953
'SESEC_RS09370 '		TQXA domain-containing protein	1.72968	4.40448	1.497	7.02007	0.976506	7.37474
'SESEC_RS09375 '	def	peptide deformylase	-1.6993	0.305771	-3.00944	0.481298	-5.62548	0.772358
'SESEC_RS09380 '		NAD(P)H-dependent oxidoreductase	-0.0143742	0.908698	-0.927064	2.55105	-1.49306	3.54083
'SESEC_RS09385 '		MarR family transcriptional regulator	-0.444166	0.418335	-0.929316	0.534417	-1.35	1.23027
'SESEC_RS09390 '		PolC-type DNA polymerase III	-2.65425	0	-2.00578	0	-2.32521	0
'SESEC_RS09395 '		nucleotidyltransferase family protein	-0.413853	0.945108	-1.64082	3.42584	-2.24767	4.70489
'SESEC_RS09400 '		proline--tRNA ligase	NA	NA	0	0	NA	NA
'SESEC_RS09405 '	rseP	RIP metalloprotease RseP	-3.38163	11.3778	-6.9263	17.3826	-9.53737	18.4031
'SESEC_RS09410 '		phosphatidate cytidylyltransferase	-1.54133	0	-4.79416	0	-5.09841	0
'SESEC_RS09415 '		isoprenyl transferase	NA	NA	NA	NA	NA	NA
'SESEC_RS09420 '	yajC	preprotein translocase subunit YajC	-1.17058	1.46467	-2.31578	2.77573	-2.66902	2.82907
'SESEC_RS09425 '	traF	conjugal transfer protein TraF	0.734476	1.22309	0.594344	1.68527	0.283013	2.53079
'SESEC_RS09430 '		alpha-glucosidase	-0.599122	4.24078	-0.969611	6.01298	-1.08968	7.18681
'SESEC_RS09435 '	ugpC	sn-glycerol-3-phosphate ABC transporter ATP-binding protein UgpC	-0.19165	0.694675	-1.05762	3.24446	-2.19168	5.84345
'SESEC_RS09445 '		streptokinase	1.18111	4.0599	0.913386	7.28519	0.557552	9.67935
'SESEC_RS09450 '	dtd	D-aminoacyl-tRNA deacylase	0.271961	0.503551	-0.359813	1.38839	-0.53216	1.95033
'SESEC_RS09455 '		bifunctional (p)ppGpp synthetase/guanosine-3',5'-bis(diphosphate) 3'-pyrophosphohydrolase	-0.350419	5.27836	-1.70703	10.0219	-3.25906	12.5318
'SESEC_RS09460 '		NA	-1.2551	8.6878	1.80542	10.5968	3.66141	12.9962
'SESEC_RS09465 '	sezV	surface antigen transcriptional activator SezV	-2.69593	11.0482	-1.05578	10.4682	-0.322955	11.4515
'SESEC_RS09470 '	nrdI	class Ib ribonucleoside-diphosphate reductase assembly flavoprotein NrdI	-2.40503	3.86403	-3.22025	4.43662	-2.56379	4.4344
'SESEC_RS09475 '		endonuclease/exonuclease/phosphatase family protein	-0.366679	1.05913	-1.77683	3.9593	-2.49125	5.4149
'SESEC_RS09480 '		PTS transporter subunit IIBC	0.246136	2.87843	-0.596491	5.26019	-1.0367	8.86506
'SESEC_RS09485 '		LacI family DNA-binding transcriptional regulator	0.599582	0.331377	-0.209128	2.27373	-1.16198	4.28497
'SESEC_RS09490 '		winged helix-turn-helix transcriptional regulator	-0.348954	3.17313	-0.657756	4.63299	-1.32685	8.03171
'SESEC_RS09495 '		MFS transporter	0.992991	3.66254	0.686146	4.02187	0.432721	7.15326
'SESEC_RS09500 '		16S rRNA (uracil(1498)-N(3))-methyltransferase	-0.378072	2.77362	-1.04844	4.91542	-1.71537	6.47117
'SESEC_RS09505 '	prmA	50S ribosomal protein L11 methyltransferase	1.2587	1.39767	0.937391	2.8599	-0.0127746	4.23472
'SESEC_RS09510 '		pneumococcal-type histidine triad protein	-1.58025	14.8001	-2.61778	20.6231	-2.59612	23.4478
'SESEC_RS09515 '		NUDIX hydrolase	-0.208719	1.45427	-0.912598	2.29239	-1.07899	2.23122
'SESEC_RS09520 '		ASCH domain-containing protein	0.295973	1.82049	-0.571401	2.45654	-1.21832	2.56653
'SESEC_RS09525 '		DUF3013 family protein	-0.654637	2.29412	-1.46752	3.7549	-1.93866	5.21828
'SESEC_RS09530 '	pabB	aminodeoxychorismate synthase component I	-3.08059	18.6051	-3.66972	23.0466	-5.12489	27.944
'SESEC_RS09535 '		aminodeoxychorismate/anthranilate synthase component II	-1.44384	4.64418	-2.88282	8.44553	-4.23743	8.93711
'SESEC_RS09540 '		replication-associated recombination protein A	0.078074	2.31198	-0.281509	5.16842	-1.05364	6.80908
'SESEC_RS09555 '		Rgg/GadR/MutR family transcriptional regulator	-0.180137	4.80712	-0.583257	7.26233	-1.34716	11.1239
'SESEC_RS09560 '		hypothetical protein	-1.83957	3.42996	-3.331	3.71866	-5.0063	4.69151
'SESEC_RS09565 '		MFS transporter	-0.304898	4.79565	-0.99269	11.4123	-1.77656	17.5591
'SESEC_RS09570 '		DNA topology modulation protein	0.0164674	0.919346	-0.0377997	1.5794	-1.25328	4.3809
'SESEC_RS09580 '		ISL3-like element ISSeq1 family transposase	-0.198895	1.32557	-0.666668	2.56307	-1.03293	4.40119
'SESEC_RS09585 '		LPXTG cell wall anchor domain-containing protein	-0.154218	4.99138	-1.06165	8.87844	-1.49772	9.49702
'SESEC_RS09590 '		LPXTG cell wall anchor domain-containing protein	0.916419	0.215379	0.393239	1.27486	-0.195849	2.0651
'SESEC_RS09595 '		histidine phosphatase family protein	-1.72873	2.88835	-1.33323	5.68251	-2.62867	6.9888
'SESEC_RS09600 '		LD-carboxypeptidase	0.514132	1.81419	0.237127	2.99417	-0.793483	4.92099
'SESEC_RS09605 '		glycerol dehydrogenase	-1.26002	4.06302	-1.52571	5.13185	-3.17836	7.13195
'SESEC_RS09610 '		fructose-6-phosphate aldolase	0.349049	2.14386	-0.235063	2.9333	-0.894779	3.12643
'SESEC_RS09615 '		glycyl radical protein	0.712313	7.7906	0.830477	12.7259	0.764421	14.573
'SESEC_RS09620 '		PTS sugar transporter subunit IIC	-1.87873	7.23913	-3.01091	9.76646	-5.61337	13.6189
'SESEC_RS09625 '		PTS sugar transporter subunit IIB	-0.461615	1.30349	-0.984364	1.80385	-2.59091	3.17577
'SESEC_RS09630 '		PTS lactose/cellobiose transporter subunit IIA	0.483701	1.93584	-0.595822	2.59077	-0.488685	2.73784
'SESEC_RS09635 '		sugar-binding transcriptional regulator	0.577959	3.83459	0.494808	5.49124	0.110861	6.23997
'SESEC_RS09640 '		DeoR/GlpR family DNA-binding transcription regulator	-0.716624	2.39607	-1.73695	5.11653	-2.52003	8.14236
'SESEC_RS09645 '		glycyl-radical enzyme activating protein	0.492467	2.71379	-1.16958	3.5332	-2.24786	3.67285
'SESEC_RS09650 '		adenylosuccinate synthase	-0.42812	5.40088	-0.93583	4.11104	-1.18649	3.90893
'SESEC_RS09655 '		hypothetical protein	-0.756878	4.1282	-1.31962	5.69128	-1.80719	7.88491
'SESEC_RS09660 '		toxic anion resistance protein	0.218853	2.65512	-0.446567	4.05598	-1.04214	6.73195
'SESEC_RS09665 '		fibrinogen-binding adhesin SdrG C-terminal domain-containing protein	-0.426727	9.53067	-0.735379	17.8306	-1.24586	26.2987
'SESEC_RS09670 '		class C sortase	-0.143111	2.37777	-0.709284	5.13986	-0.756459	7.57939
'SESEC_RS09675 '		class C sortase	0.205706	1.88402	-0.0675963	4.31137	-0.668132	6.11098
'SESEC_RS09680 '		LPXTG cell wall anchor domain-containing protein	0.496375	1.52778	0.365875	3.46273	0.134967	5.21509
'SESEC_RS09685 '		SpaH/EbpB family LPXTG-anchored major pilin	-0.00358503	4.07012	-0.347412	8.40029	-0.751137	14.0838
'SESEC_RS09690 '		YSIRK-targeted surface antigen transcriptional regulator	-0.0694294	3.63408	0.270567	6.0102	0.0309848	10.446
'SESEC_RS09695 '	hslO	Hsp33 family molecular chaperone HslO	-1.33555	3.87244	-2.27126	7.31345	-3.34895	9.38617
'SESEC_RS09700 '	dusB	tRNA dihydrouridine synthase DusB	-0.366304	1.8924	-1.31059	5.19314	-1.96396	6.65252
'SESEC_RS09705 '		deoxynucleoside kinase	-1.1445	2.43232	-1.70961	3.71351	-2.04847	5.61018
'SESEC_RS09710 '		hypothetical protein	0.351516	0.948835	-0.365296	4.37202	-1.04497	7.58375
'SESEC_RS09715 '		ABC transporter ATP-binding protein	-8.64851	12.2367	-5.10062	10.86	-8.6944	11.7394
'SESEC_RS09720 '		ABC transporter permease	-4.99129	15.5547	-8.50408	16.6827	-10.7758	16.9393
'SESEC_RS09725 '		ABC transporter substrate-binding protein	-0.0887346	3.56249	-0.444558	6.11999	-0.843959	8.65303
'SESEC_RS09730 '		ABC transporter substrate-binding protein	-1.90219	7.99105	-4.48773	11.9509	-5.6332	13.2083
'SESEC_RS09740 '		single-stranded DNA-binding protein	-0.16776	2.7392	-0.124722	2.31052	-0.840623	2.18231
'SESEC_RS09745 '		class I SAM-dependent methyltransferase	-0.78644	1.83683	-0.804334	3.96863	-1.28894	4.71793
'SESEC_RS09750 '		DUF4479 and tRNA-binding domain-containing protein	0.262794	0.092271	-0.453794	1.25435	-1.07628	1.74659
'SESEC_RS09755 '		thioredoxin family protein	0.0819579	0.636646	0.058335	1.38568	-0.363797	2.23589
'SESEC_RS09760 '		DUF4651 domain-containing protein	0.218894	0.379114	0.29018	1.24005	0.200916	1.48244
'SESEC_RS09765 '	pepA	glutamyl aminopeptidase	-1.0845	5.95402	-1.8804	9.39457	-2.71054	11.0114
'SESEC_RS09770 '	proC	pyrroline-5-carboxylate reductase	-9.35535	16.1768	-11.3483	16.1314	-11.6354	16.0567
'SESEC_RS09775 '		hypothetical protein	0.363424	0.480367	-0.304921	0.728554	-1.97469	1.95433
'SESEC_RS09780 '		CPBP family intramembrane metalloprotease	-0.824043	2.13889	-1.54031	3.88039	-3.10746	6.42174
'SESEC_RS09785 '		hypothetical protein	-0.228487	1.7706	-0.353479	1.90995	-0.953981	3.90724
'SESEC_RS09790 '		helix-turn-helix transcriptional regulator	-1.35581	2.38074	-1.30711	2.14723	-1.92843	3.00183
'SESEC_RS09795 '	yaaA	peroxide stress protein YaaA	2.46736	3.59891	2.60991	3.86077	2.2296	3.82568
'SESEC_RS09800 '	nrdG	anaerobic ribonucleoside-triphosphate reductase activating protein	-0.475296	4.33501	-0.647057	6.06539	-0.949502	6.99085
'SESEC_RS09805 '		GNAT family N-acetyltransferase	-1.59837	3.3149	-1.91516	4.62194	-3.35021	5.99623
'SESEC_RS09810 '		Gfo/Idh/MocA family oxidoreductase	1.72549	1.91111	1.41222	3.8472	1.03645	5.88627
'SESEC_RS09815 '	nrdD	anaerobic ribonucleoside-triphosphate reductase	-0.23045	4.45637	-0.668637	10.7608	-1.25976	15.1734
'SESEC_RS09820 '		DUF2079 domain-containing protein	0.799271	2.10123	-1.6752	6.72004	-4.15913	12.4949
'SESEC_RS09825 '		DUF1292 domain-containing protein	-3.70967	1.23443	-3.42373	2.04036	-3.39237	1.86449
'SESEC_RS09830 '	ruvX	Holliday junction resolvase RuvX	-4.0179	0.281222	-4.88076	0.401574	-7.49947	0.468521
'SESEC_RS09835 '		IreB family regulatory phosphoprotein	-4.74547	2.39747	-4.8256	1.82819	-5.06628	1.79043
'SESEC_RS09840 '	spx	transcriptional regulator Spx	-2.25803	4.82744	-2.74397	6.97954	-3.51964	7.24412
'SESEC_RS09850 '		competence/damage-inducible protein A	-0.0556391	4.64632	-0.285049	6.20382	-1.04037	6.73504
'SESEC_RS09855 '		hypothetical protein	0.367587	0.588372	-0.461963	1.36145	-1.11672	2.21627
'SESEC_RS09860 '		phosphlipase A2 SlaA	-1.10651	6.24212	-1.89813	6.95154	-2.22228	8.55367
'SESEC_RS09865 '		helix-turn-helix domain-containing protein	-0.0189327	3.76024	0.540433	5.18066	-0.179824	6.77676
'SESEC_RS09870 '		DNA-3-methyladenine glycosylase I	-0.206454	1.56125	0.478704	2.01172	-0.477973	3.31163
'SESEC_RS09875 '	ruvA	Holliday junction branch migration protein RuvA	-0.56196	1.76472	-4.55597	5.07399	-4.07456	4.91025
'SESEC_RS09880 '		MFS transporter	-0.906796	6.10859	-1.39564	11.0235	-1.92079	14.3068
'SESEC_RS09885 '	mutL	DNA mismatch repair endonuclease MutL	-0.338617	4.50196	-0.246283	9.45537	-0.443533	13.4058
'SESEC_RS09890 '	mutS	DNA mismatch repair protein MutS	-0.422118	8.14421	-1.5559	13.8134	-2.35331	17.4172
'SESEC_RS09895 '		YlbF family regulator	-0.202464	0.453521	-1.33342	1.55252	-1.69021	2.74119
'SESEC_RS09900 '	argR	arginine repressor	-1.43408	1.89613	-2.17181	2.94447	-2.85213	4.36809
'SESEC_RS09905 '	argS	arginine--tRNA ligase	-1.07122	0.0227338	-4.61892	0.274088	-3.92227	0.236572
'SESEC_RS09910 '		ATP-binding cassette domain-containing protein	0.761227	5.26436	0.623427	8.20658	0.342741	8.2447
'SESEC_RS09915 '		YitT family protein	-0.26482	5.01294	-1.53097	8.17639	-2.31784	10.9535
'SESEC_RS09920 '		YitT family protein	-1.2619	5.45464	-1.96287	9.29606	-2.78184	12.6091
'SESEC_RS09925 '		YitT family protein	-2.34802	10.0968	-3.90651	13.7346	-4.71875	15.5983
'SESEC_RS09930 '	aspS	aspartate--tRNA ligase	-1.12822	0.318759	-5.70697	0.477121	-5.9892	0.477121
'SESEC_RS09935 '	hisS	histidine--tRNA ligase	-5.12381	0	-4.18255	0	-4.45132	0
'SESEC_RS09940 '		hypothetical protein	-0.169126	6.52659	-0.238021	7.58539	-0.845644	11.7241
'SESEC_RS09945 '	rpmF	50S ribosomal protein L32	1.11759	0	-3.1879	0	-3.41029	0
'SESEC_RS09950 '		DUF4065 domain-containing protein	-0.553669	0.464887	-1.0521	0.414378	-1.17503	0.336165
'SESEC_RS09955 '		hypothetical protein	-1.0721	5.57829	-1.32036	7.39618	-1.87653	9.33501
'SESEC_RS09960 '		LPXTG cell wall anchor domain-containing protein	-1.31358	7.54257	-2.62206	12.0251	-3.89418	15.755
'SESEC_RS09965 '		histidine kinase	-1.55696	11.979	-2.40883	17.7573	-2.50017	19.7973
'SESEC_RS09970 '		response regulator transcription factor	-1.45026	3.58016	-1.03384	3.23535	1.13668	4.52303
'SESEC_RS09975 '		avirulence AvrD-like protein	-0.655583	4.06079	-0.413385	7.54168	-1.0482	8.64797
'SESEC_RS09980 '		AAA family ATPase	-0.926795	4.26401	-1.31892	4.85037	-2.72757	6.01555
'SESEC_RS09985 '		ABC transporter ATP-binding protein	-1.88959	3.5849	-2.18186	4.79908	-1.84819	4.2671
'SESEC_RS09990 '		ABC transporter permease	-1.40253	11.8317	-1.92858	17.5622	-2.61183	21.0179
'SESEC_RS09995 '		LPXTG cell wall anchor domain-containing protein	-1.09802	7.55557	-2.0197	12.1057	-2.64637	13.6719
'SESEC_RS10000 '		DUF368 domain-containing protein	-2.75737	1	-2.70128	1	-3.46134	1
'SESEC_RS10005 '		NUDIX domain-containing protein	-2.02509	3.22411	-1.27398	4.2601	-2.70852	4.73732
'SESEC_RS10020 '		PadR family transcriptional regulator	-1.94584	4.86022	-2.20954	5.34102	-2.60677	6.21356
'SESEC_RS10025 '		DUF4097 family beta strand repeat-containing protein	-1.10847	2.35557	-1.9586	3.28917	-2.73972	4.16125
'SESEC_RS10030 '		DUF4097 family beta strand repeat-containing protein	-0.580364	6.31788	-1.58848	6.91669	-2.99322	10.1794
'SESEC_RS10035 '		YhgE/Pip domain-containing protein	-1.83429	14.849	-1.86323	15.1712	-2.20299	17.5783
'SESEC_RS10040 '		TetR/AcrR family transcriptional regulator	-2.16325	3.00412	-2.68811	3.55619	-5.6092	7.09177
'SESEC_RS10045 '	rpsD	30S ribosomal protein S4	-1.26429	0	-4.02316	0	-4.21816	0
'SESEC_RS10050 '		Veg family protein	NA	NA	NA	NA	NA	NA
'SESEC_RS10055 '	dnaB	replicative DNA helicase	NA	NA	NA	NA	NA	NA
'SESEC_RS10060 '	rplI	50S ribosomal protein L9	-5.40379	2.06658	-4.57381	1.31918	-4.84609	1.33976
'SESEC_RS10065 '		DHH family phosphoesterase	-4.33743	35.38	-8.16108	44.8542	-12.7633	45.7725
'SESEC_RS10070 '	mnmG	tRNA uridine-5-carboxymethylaminomethyl(34) synthesis enzyme MnmG	-2.00554	10.4521	-4.95546	16.8713	-5.3569	16.882
'SESEC_RS10075 '		NUDIX domain-containing protein	-1.66794	4.92733	-2.1522	6.27158	-2.71434	7.84506
'SESEC_RS10080 '	mnmA	tRNA 2-thiouridine(34) synthase MnmA	-5.83833	0	-4.93514	0	-5.27611	0
'SESEC_RS10085 '	sdaAB	L-serine ammonia-lyase, iron-sulfur-dependent subunit beta	-1.55411	4.70459	-2.84381	5.51431	-2.62106	5.78926
'SESEC_RS10090 '	sdaAA	L-serine ammonia-lyase, iron-sulfur-dependent, subunit alpha	-1.26094	2.55255	-2.37692	4.51627	-3.0775	4.90439
'SESEC_RS10095 '		HAD hydrolase-like protein	-0.7866	3.58013	-0.875253	5.55488	-1.06253	6.87847
'SESEC_RS10100 '		transglycosylase SLT domain-containing protein	-1.82861	4.79683	-3.63608	8.06019	-4.62481	9.83229
'SESEC_RS10105 '		energy-coupling factor transporter transmembrane protein EcfT	-4.12634	0.709965	-3.13644	0.466397	-5.22365	0.861171
'SESEC_RS10110 '		energy-coupling factor transporter ATPase	-6.06399	0.477121	-5.21865	0.468521	-2.87928	0.286509
'SESEC_RS10115 '		energy-coupling factor transporter ATPase	-6.11478	0.460088	-5.25172	0.390761	-5.55735	0.363178
'SESEC_RS10120 '	pgsA	CDP-diacylglycerol--glycerol-3-phosphate 3-phosphatidyltransferase	-1.221	0	-1.3056	0	-1.66465	0
'SESEC_RS10125 '		helix-turn-helix domain-containing protein	-1.0766	3.37043	-2.06837	8.46498	-3.01174	11.0115
'SESEC_RS10130 '		insulinase family protein	-1.26979	5.03343	-1.86873	7.83183	-2.02398	9.55007
'SESEC_RS10135 '		insulinase family protein	-2.20399	7.3922	-2.02777	10.9084	-2.68713	13.0651
'SESEC_RS10140 '	yaaA	S4 domain-containing protein YaaA	-1.60973	2.23918	-2.88627	4.67357	-2.89983	4.81674
'SESEC_RS10145 '	recF	DNA replication/repair protein RecF	-2.05948	5.1589	-4.42902	8.84574	-8.50845	10.3467
'SESEC_RS10150 '		GRP family sugar transporter	-1.87563	5.57016	-2.43771	7.03665	-2.47557	7.88579
'SESEC_RS10160 '		DUF1310 family protein	-1.63856	3.26364	-2.52341	4.73387	-2.77722	5.19654
'SESEC_RS10165 '		DUF1310 family protein	-2.10679	3.96087	-1.25055	3.46602	-2.1531	4.77328
'SESEC_RS10170 '	guaB	IMP dehydrogenase	-2.15378	0.69897	-3.40224	0.91364	-3.69719	0.966576
'SESEC_RS10175 '	trpS	tryptophan--tRNA ligase	-2.35346	0	-1.94763	0	-2.23715	0
'SESEC_RS10180 '		YitT family protein	0.00321439	3.29368	-0.41918	4.81698	-1.26231	8.30915
'SESEC_RS10185 '		ATP-binding cassette domain-containing protein	-1.63772	8.52282	-3.34076	15.4088	-3.54538	16.999
'SESEC_RS10190 '		YfhO family protein	-1.00531	15.8986	-1.43325	22.8195	-1.82636	29.1075
'SESEC_RS10215 '		trypsin-like peptidase domain-containing protein	0.0901316	5.28821	0.0787804	8.48326	-0.125405	11.4087
'SESEC_RS10220 '		ParB/RepB/Spo0J family partition protein	-1.81993	4.57938	-1.57743	6.5626	-2.11433	7.97448
'SESEC_RS10245 '		NA	-0.766802	4.16466	-1.45774	7.07157	-2.14693	9.49326
'SESEC_RS10270 '		NA	-1.17183	1.17462	-1.71723	2.68949	-3.37362	3.04727
'SESEC_RS10275 '		helix-turn-helix domain-containing protein	-0.189697	1.9427	-0.896672	3.51012	-1.63295	5.28152
'SESEC_RS10280 '		type Z 30S ribosomal protein S14	NA	NA	NA	NA	NA	NA
'SESEC_RS10285 '	rpmJ	50S ribosomal protein L36	NA	NA	NA	NA	NA	NA
'SESEC_RS10290 '		NA	-1.82566	0.987766	-5.66608	1.21637	-5.94157	1.27223
'SESEC_RS10295 '		NA	-0.740876	1.53697	-1.36639	2.50727	-1.80921	3.44456
'SESEC_RS10305 '		exported protein	-0.0379584	3.06543	-0.412179	7.04425	-0.808618	10.9001
'SESEC_RS10310 '	rpmG	50S ribosomal protein L33	-2.31611	2.57405	-3.20338	2.82441	-3.15463	2.88352
'SESEC_RS10315 '		NA	0.312359	0.121553	-0.195146	0.321172	-0.870234	1.08192
'SESEC_RS10320 '		NA	0.693842	0.0440452	0.401653	0.0379397	-0.350569	0.353851
'SESEC_RS10325 '		CHY zinc finger protein	0.0446305	0.619892	-0.740876	1.22916	-1.21635	1.49155
'SESEC_RS10345 '		streptolysin S family TOMM toxin	-0.187689	0.229559	-0.419791	0.685697	-0.529959	1.06261
'SESEC_RS10355 '		glycohydrolase toxin TNT-related protein	-1.50387	2.04397	-1.98501	2.45538	-2.8929	3.02251
'SESEC_RS10370 '		NA	-0.317649	0.789526	-1.12594	1.87549	-2.05675	2.8495
'SESEC_RS10375 '		NA	-0.950096	0.546863	-2.70994	1.10177	-3.18189	1.43411
'SESEC_RS10385 '		NA	-2.75637	0.92997	-5.39357	1.42022	-5.53789	1.36733
'SESEC_RS10395 '		NA	-1.77334	0.840729	-2.44193	1.25043	-2.48886	1.54565
'SESEC_RS10400 '		NA	-0.622571	0.579709	-0.795639	0.763108	-1.40385	1.2991
'SESEC_RS10410 '		lactococcin 972 family bacteriocin	0.39265	0.57806	-0.191489	0.576445	-0.56804	0.892669
'SESEC_RS10430 '		NA	-0.535709	1.03392	-1.46517	2.00785	-2.47929	3.5277
'SESEC_RS10435 '		DUF3042 family protein	-0.107926	0.31474	-1.19824	1.11763	-1.4394	1.22617
'SESEC_RS10440 '		DUF4044 domain-containing protein	NA	NA	NA	NA	NA	NA
'SESEC_RS10445 '		NA	-1.17239	1.0216	-1.43633	1.36313	-2.02045	2.09545
'SESEC_RS10455 '	rpmG	50S ribosomal protein L33	0.307967	0.712529	-0.678273	1.46347	-2.06034	1.50783
'SESEC_RS10460 '		NA	-3.29407	0.477121	-6.79311	0.477121	-7.02782	0.477121
'SESEC_RS10475 '		NA	-1.44754	1.66502	-2.41786	3.15107	-3.23133	3.98756
'SESEC_RS10480 '		NA	-0.559571	1.05544	-1.06542	1.96583	-1.51309	3.45491
'SESEC_RS10485 '		bacteriocin BlpN	-2.1713	1.92124	-4.38312	3.03108	-4.09925	3.32162
'SESEC_RS10495 '		NA	1.25407	0.729919	0.824725	0.626654	0.608701	0.975365
'SESEC_RS10500 '		NA	-0.010093	0.33924	-1.03836	0.253502	-4.29039	1.02585
'SESEC_RS10515 '		NA	-5.35941	1	-4.49495	0.943095	-4.74754	0.943095
'SESEC_RS10520 '	rpmG	50S ribosomal protein L33	-0.718888	1.27867	-1.38449	1.83085	-1.83226	2.1745

## Sheet: S2 Top 30 down-regulated DEGs
	Table S2. the top 30 transposon insertion mutants significantly underrepresented in the third round of screening.
		Locus_tag	Gene	Description	Log10 pvalue	Log2 Foldchange
	ABC Transporter System	SESEC_RS02945		amino acid ABC transporter permease	9.82989	-9.84649
		SESEC_RS04685		amino acid ABC transporter substrate-binding protein	18.6214	-11.5922
		SESEC_RS06345		ABC transporter ATP-binding protein	11.4475	-10.711
		SESEC_RS06350		ABC transporter permease	22.4215	-11.4493
		SESEC_RS06965		permease	17.7945	-9.06466
		SESEC_RS07710		metal ABC transporter permease	11.9147	-9.16445
		SESEC_RS07720		metal ABC transporter substrate-binding protein	11.1248	-9.56101
		SESEC_RS08700	brnQ	branched-chain amino acid transport system II carrier protein	29.5827	-9.1012
		SESEC_RS08710		methionine ABC transporter ATP-binding protein	17.9283	-10.4478
		SESEC_RS08900		ABC transporter substrate-binding protein/permease	22.8207	-12.072
		SESEC_RS09720		ABC transporter permease	16.9393	-10.7758
*	PTS	SESEC_RS02090	manY	PTS mannose/fructose/sorbose transporter subunit IIC	11.6153	-9.38285
		SESEC_RS03860	ppc	phosphoenolpyruvate carboxylase	37.6678	-10.3355
*		SESEC_RS06210		PTS sugar transporter subunit IIB	5.69229	-9.01345
*	Proline Synthesis	SESEC_RS08290	proB	glutamate 5-kinase	10.238	-9.745
*		SESEC_RS09770	proC	pyrroline-5-carboxylate reductase	16.0567	-11.6354
	TF	SESEC_RS02010	MarR	MarR family transcriptional regulator	9.94145	-10.318
		SESEC_RS03760		helix-turn-helix transcriptional regulator	8.39757	-11.864
		SESEC_RS07080	vicK	cell wall metabolism sensor histidine kinase VicK	17.6959	-10.7448
	Other	SESEC_RS00655		hypothetical protein	33.5045	-11.0188
		SESEC_RS01915		pyridoxal phosphate-dependent aminotransferase	13.4911	-9.51559
		SESEC_RS02970	xseA	exodeoxyribonuclease VII large subunit	8.35047	-8.90005
		SESEC_RS03425		DUF4135 domain-containing protein	30.3372	-11.7046
		SESEC_RS03430		DUF4135 domain-containing protein	32.8503	-8.82361
		SESEC_RS03930		pyridoxal phosphate-dependent aminotransferase	14.4523	-9.94262
		SESEC_RS04950		ECF transporter S component	8.76629	-9.20181
		SESEC_RS05675		thymidylate synthase	8.72926	-8.97936
		SESEC_RS09100		CTP synthase	26.0399	-12.7076
		SESEC_RS09405	rseP	RIP metalloprotease RseP	18.4031	-9.53737
		SESEC_RS10065		DHH family phosphoesterase	45.7725	-12.7633
	Note: -log10 p-value > 3; asterisks denoting genes for further study

## Sheet: S3 TPM
Table S3. TPM value of PTS in CDM with 2 g/L glucose
	SEZ 2-1	SEZ 2-2
SESEC_RS00725	3.82725	2.36817
SESEC_RS00730	1.87457	4.17683
SESEC_RS00930	60.2474	230.901
SESEC_RS00935	317.513	293.611
SESEC_RS00940	203.712	288.186
SESEC_RS01095	6.57499	7.47566
SESEC_RS01100	6.7556	15.0894
SESEC_RS01105	24.9016	22.9351
SESEC_RS01295	1.62441	4.5802
SESEC_RS01300	3.10367	2.68421
SESEC_RS01805	1.49343	5.94259
manZ SESEC_RS02085	172.555	386.877
manY SESEC_RS02090	160.581	292.685
manX SESEC_RS02095	142.828	278.477
SESEC_RS02275	0.621159	0.336309
SESEC_RS02280	0.158326	0.39278
SESEC_RS04000	9.25866	7.08158
SESEC_RS04005	10.6292	17.5713
SESEC_RS04010	7.94783	12.2352
SESEC_RS04015	16.4352	13.7832
SESEC_RS05805	21.7196	55.6061
SESEC_RS05825	56.401	38.3988
SESEC_RS06200	1.38175	3.99184
SESEC_RS06205	1.82016	3.51056
SESEC_RS06210	2.43549	3.39098
SESEC_RS06215	9.96796	5.36957
SESEC_RS06570	0.452448	1.05689
SESEC_RS06580	0.312428	0.124915
SESEC_RS06585	0.465869	0.504463
SESEC_RS06690	0.878752	0.434186
SESEC_RS06700	1.03255	0.600816
SESEC_RS06705	0.38926	0.564998
SESEC_RS06710	0.686081	0.99567
SESEC_RS06980	0.824619	10.5942
SESEC_RS07265	0.373777	1.16587
SESEC_RS07270	0.537441	1.05964
SESEC_RS07275	3.27171	2.26872
SESEC_RS07280	1.79382	0.725919
ptsG SESEC_RS09480	14.4213	32.3517
SESEC_RS09620	0.840288	2.35586
SESEC_RS09625	0.474959	0.237702
SESEC_RS09630	0.0978027	0.228816

## Sheet: S4 RNA-seq
Table S4. RNA-seq
Group	∆manY vs. WT 1 g/L		∆manY vs. WT 10 g/L		∆relQ vs. WT 10 g/L
Gene Local Tag	log2FoldChange	pvalue	log2FoldChange	pvalue	log2FoldChange	pvalue
SESEC_RS00005	3.51407	7.41847e-13	0.0935477	0.847364	-2.0609	2.27586e-05
SESEC_RS00010	3.65728	2.98937e-07	-0.373428	0.596832	-1.57821	0.0255579
SESEC_RS00015	-1.41481	0.173412	0.513837	0.564823	-0.72647	0.435206
SESEC_RS00020	-1.03701	0.227112	-0.714172	0.395608	-1.3881	0.0991174
SESEC_RS00025	-0.622265	0.0481476	-0.433571	0.169078	2.31929	1.61046e-13
SESEC_RS00030	-1.3038	0.255869	-3.19038	0.0263264	-0.710921	0.502108
SESEC_RS00035	-2.8554	5.74235e-11	-1.25528	0.00635974	0.539634	0.216477
SESEC_RS00045	-0.707052	0.434916	0.524905	0.570534	1.0633	0.227371
SESEC_RS00050	-0.646735	0.458982	-1.44739	0.0525286	0.140848	0.834689
SESEC_RS00055	-0.0380134	0.959401	0.424509	0.570136	1.23073	0.0980106
SESEC_RS00060	1.06764	0.253363	2.32424	0.0177812	4.08624	2.7183e-05
SESEC_RS00065	2.86128	0.00303169	1.4177	0.141633	0.246269	0.798552
SESEC_RS00070	1.76453	1.44952e-18	-0.448679	0.0253604	-0.806876	5.79492e-05
SESEC_RS00075	0.920969	0.0157508	0.818553	0.03687	1.63819	2.16501e-05
SESEC_RS00185	0.204391	0.709845	1.10421	0.0677501	3.14049	6.32991e-08
SESEC_RS00190	-1.10615	0.0281841	-0.0965435	0.875776	2.75134	4.28654e-07
SESEC_RS00195	1.19005	0.000773048	-0.668411	0.0589731	-0.467212	0.186817
SESEC_RS00200	-1.4786	0.000102298	-1.3407	0.000445845	2.63534	3.4584e-12
SESEC_RS00205	-0.958851	0.143484	0.98195	0.142762	1.11715	0.0939563
SESEC_RS00210	-0.0454432	0.843947	-0.155439	0.505228	1.56875	1.31491e-11
SESEC_RS00215	-0.466428	0.485308	-0.624821	0.436141	1.62276	0.00894132
SESEC_RS00220	-0.859212	0.150933	-0.726575	0.243554	-0.0538211	0.927204
SESEC_RS00225	-2.36118	9.69809e-23	-0.753825	0.00157353	-0.465285	0.0477967
SESEC_RS00230	-3.11055	2.85734e-24	-0.795919	0.00669607	-0.246194	0.392805
SESEC_RS00235	-2.10861	2.2687e-07	-0.799456	0.0516122	-0.243442	0.539044
SESEC_RS00240	-1.1276	0.0323288	0.681409	0.213854	1.03759	0.0536968
SESEC_RS00245	-2.18103	9.37116e-21	-0.0504242	0.827729	1.13238	6.16519e-07
SESEC_RS00250	-2.54179	1.2454e-08	-1.66394	0.00032977	-0.787425	0.0753749
SESEC_RS00255	-1.60702	2.86525e-06	-0.940751	0.00747077	-0.600179	0.0811833
SESEC_RS00260	-2.10921	1.33548e-07	-2.23059	7.08018e-07	-0.358034	0.352806
SESEC_RS00265	-2.15757	2.16152e-17	-0.739828	0.00227278	-0.608283	0.0104731
SESEC_RS00270	-0.672442	0.258941	0.520561	0.345035	-1.27592	0.0305681
SESEC_RS00275	0.791136	0.00671325	0.215208	0.460886	-1.7682	1.4042e-09
SESEC_RS00280	-0.68648	0.110417	0.0597617	0.889423	0.752776	0.0778882
SESEC_RS00285	1.17158	3.57338e-05	0.00815331	0.977043	-0.301393	0.287415
SESEC_RS00290	0.0521082	0.85324	-0.094365	0.736509	-0.449765	0.108675
SESEC_RS00295	-0.211845	0.542583	-0.632113	0.0687281	0.405825	0.24202
SESEC_RS00300	-0.919702	0.019909	-0.780829	0.0481612	0.756662	0.0552211
SESEC_RS00305	4.97828	3.02097e-07	-0.0699455	0.942662	-0.498881	0.607938
SESEC_RS00310	0.429606	0.341419	1.72035	0.000145359	-0.191793	0.672222
SESEC_RS00315	2.72144	1.24322e-07	1.53254	0.00295959	0.0936495	0.855947
SESEC_RS00325	1.4248	2.14936e-19	0.507715	0.00130099	-1.32345	5.77886e-17
SESEC_RS00330	-0.383245	0.141003	0.0105824	0.967557	-0.74035	0.00443881
SESEC_RS00335	-0.124457	0.753824	0.0467589	0.90661	3.79248	1.12581e-21
SESEC_RS00340	-0.304347	0.45775	-0.7524	0.0671133	2.83422	4.64422e-12
SESEC_RS00345	-0.485959	0.320684	-0.840544	0.0871424	2.22637	5.41627e-06
SESEC_RS00350	-0.550582	0.329575	-1.05853	0.101435	1.6153	0.00445897
SESEC_RS00355	-1.30409	0.00497382	-0.282785	0.543159	2.68293	7.63707e-09
SESEC_RS00360	-1.18081	0.016582	-0.0939967	0.849286	2.95662	2.06788e-09
SESEC_RS00365	-1.14595	0.00452413	0.846505	0.0477951	2.84841	1.11316e-11
SESEC_RS00370	-1.65248	0.000150509	0.0965832	0.82565	3.34441	1.98574e-14
SESEC_RS00375	-1.45559	0.00064113	0.0909194	0.832242	3.43157	1.01546e-15
SESEC_RS00380	-1.49889	0.000243373	0.101871	0.822361	3.526	1.77762e-16
SESEC_RS00385	-1.24971	0.00222342	0.504321	0.265956	3.38769	4.5931e-15
SESEC_RS00390	-1.81644	2.35e-06	0.117673	0.760638	1.95007	4.23534e-07
SESEC_RS00395	-1.4864	0.000272113	-0.0968283	0.817713	1.36678	0.000980593
SESEC_RS00400	-1.48831	0.00147723	1.05105	0.0253428	3.56502	3.08152e-14
SESEC_RS00405	-1.74974	0.00160982	0.130947	0.830101	2.39143	4.3671e-05
SESEC_RS00410	-2.06905	1.23367e-05	1.39406	0.00508819	4.47931	7.25317e-20
SESEC_RS00415	-2.36697	8.05485e-05	0.707821	0.238787	3.21285	8.84702e-08
SESEC_RS00420	-2.59054	2.51814e-13	0.546824	0.124447	2.8892	4.09938e-16
SESEC_RS00425	-2.03455	4.69867e-05	1.77698	0.000471814	4.34333	9.78381e-18
SESEC_RS00430	-2.2703	5.37149e-11	0.745483	0.0321402	3.43632	4.30241e-23
SESEC_RS00435	-2.66203	1.06173e-09	0.710268	0.104645	3.53167	6.58467e-16
SESEC_RS00440	-1.95242	1.09542e-06	0.736772	0.0747254	5.1128	4.95783e-36
SESEC_RS00445	0.377858	0.443485	0.33242	0.561829	1.83065	0.000542917
SESEC_RS00450	1.15048	0.118648	1.3982	0.0580028	2.10854	0.00424285
SESEC_RS00455	0.758606	0.0338715	0.102313	0.774866	1.12	0.0016909
SESEC_RS00460	1.12751	0.0497935	1.14788	0.0460416	2.66007	3.67434e-06
SESEC_RS00465	0.771335	0.0243036	0.486026	0.161206	1.54234	6.8954e-06
SESEC_RS00470	-1.07619	0.0265146	-0.623694	0.208618	1.97033	4.70946e-05
SESEC_RS00475	-3.22848	0.00347284	-1.05951	0.226822	-0.0627899	0.936923
SESEC_RS00565	0.91628	0.359097	-0.828495	0.463515	0.643578	0.539145
SESEC_RS00575	-2.82685	9.14728e-05	-1.13586	0.120527	-1.63447	0.0251341
SESEC_RS00580	-1.22583	0.0131087	-0.468651	0.35137	-0.465581	0.351718
SESEC_RS00585	1.54668	7.94846e-10	0.148227	0.549738	-2.08376	1.10517e-16
SESEC_RS00590	1.07036	1.52329e-09	0.254694	0.150924	0.285836	0.10663
SESEC_RS00595	0.245405	0.547834	0.0975801	0.811193	1.86421	4.8972e-06
SESEC_RS00600	-0.817116	0.000565116	0.0501501	0.832691	2.8582	1.2933e-33
SESEC_RS00605	-1.28412	0.00378349	0.501558	0.262728	3.97572	3.05597e-19
SESEC_RS00610	0.0580258	0.871208	0.257206	0.472357	-0.991527	0.00559974
SESEC_RS00615	-1.62152	5.59491e-10	-0.633255	0.0154924	1.42174	5.33825e-08
SESEC_RS00620	0.364014	0.272427	0.59239	0.0741942	-0.570679	0.0854777
SESEC_RS00625	-1.64389	1.64969e-07	0.51842	0.0988701	0.428864	0.172144
SESEC_RS00630	-0.13826	0.889037	1.06916	0.293748	-1.47439	0.194977
SESEC_RS00635	-0.616697	0.132088	-1.69808	0.000258632	-1.05261	0.0141235
SESEC_RS00640	-1.09267	0.000964028	-0.922935	0.00524751	0.421073	0.202258
SESEC_RS00645	1.45935	0.0028077	-0.332392	0.462357	0.506316	0.25353
SESEC_RS00650	-1.05935	0.247485	-0.925084	0.330985	-4.6879	0.00115346
SESEC_RS00655	0.305704	0.696768	-0.551367	0.527339	-1.64442	0.0711045
SESEC_RS00660	-0.766067	0.00762231	-0.219837	0.459705	0.307214	0.294142
SESEC_RS00665	-1.50836	0.00206328	-0.661747	0.201766	0.296702	0.555018
SESEC_RS00670	-1.60229	0.00987118	-1.75284	0.0106185	-1.31075	0.0416633
SESEC_RS00675	-1.35894	0.0680429	-0.952159	0.27591	0.391941	0.618652
SESEC_RS00685	-0.306773	0.747297	-0.0807259	0.949604	-0.155933	0.899005
SESEC_RS00695	-0.472561	0.51294	-0.905998	0.381856	-0.322901	0.725008
SESEC_RS00705	2.07356	3.42156e-11	0.12374	0.691688	-0.718167	0.0213828
SESEC_RS00710	0.39582	0.29629	-0.928296	0.0143294	0.642504	0.0899621
SESEC_RS00715	0.691625	0.186742	0.466531	0.372802	-0.148019	0.77737
SESEC_RS00720	-0.559953	0.205608	1.95963	1.18131e-05	-0.0883207	0.84411
SESEC_RS00725	-2.61202	4.98414e-10	0.715323	0.122925	0.409704	0.373859
SESEC_RS00730	-3.11673	1.00671e-15	0.474484	0.237373	0.403317	0.312954
SESEC_RS00735	-3.22628	4.88203e-19	0.0245573	0.947733	0.107986	0.771415
SESEC_RS00740	-2.91913	1.33245e-21	0.102186	0.744501	0.0531779	0.864698
SESEC_RS00745	1.55405	3.85377e-10	0.298209	0.229681	-1.13274	5.06622e-06
SESEC_RS00750	-1.70407	4.10965e-10	-0.353234	0.195899	3.01509	2.09976e-28
SESEC_RS00755	-0.607509	0.00951688	0.203575	0.38548	4.66299	4.42253e-88
SESEC_RS00760	0.388555	0.267761	-0.414624	0.236958	-2.39837	7.88636e-12
SESEC_RS00765	0.961712	0.0115764	-0.24978	0.511907	-2.75924	4.36329e-13
SESEC_RS00775	2.71051	6.81556e-08	0.0235439	0.962534	-0.51819	0.301187
SESEC_RS00780	0.986099	0.000542345	-0.470904	0.0982307	-0.961711	0.000732783
SESEC_RS00785	0.447009	0.0281386	-0.501875	0.0137037	-0.50228	0.0136195
SESEC_RS00795	-1.33995	0.219194	-1.20292	0.31001	-1.74544	0.139375
SESEC_RS00800	-0.646964	0.320684	0.0251251	0.969036	-0.968871	0.135805
SESEC_RS00805	-1.03331	0.00233221	-0.478667	0.158133	-0.959948	0.00464312
SESEC_RS00810	-1.71952	5.77165e-06	-0.407781	0.282925	0.417104	0.268584
SESEC_RS00815	-1.8169	2.69602e-05	-0.974666	0.0251595	0.0138749	0.974287
SESEC_RS00820	-1.59246	0.0384875	-0.487057	0.526759	-0.983093	0.201388
SESEC_RS00825	-1.61906	0.000186837	-1.17388	0.00675708	-1.48246	0.000624553
SESEC_RS00830	1.76322	1.1368e-11	0.462107	0.0749109	-1.09581	2.42967e-05
SESEC_RS00835	-1.19093	0.109997	0.129178	0.875392	0.690763	0.382545
SESEC_RS00840	0.0869473	0.773619	0.933055	0.00231253	0.461045	0.131859
SESEC_RS00845	-0.309106	0.629262	0.10494	0.869984	-0.799979	0.217399
SESEC_RS00855	-2.1119	0.0612739	-0.37343	0.748786	-4.62725	0.00312966
SESEC_RS00865	-2.71269	0.00564958	0.843707	0.406957	0.0271671	0.978991
SESEC_RS00870	0.808639	0.000355156	-0.327331	0.148224	-1.1208	7.41136e-07
SESEC_RS00875	0.33391	0.278953	0.172926	0.574972	-1.58751	2.6506e-07
SESEC_RS00880	1.10647	0.00191917	0.413896	0.245434	-2.195	7.80001e-10
SESEC_RS00890	3.29764	5.72022e-38	0.937065	0.000240073	-0.384479	0.132368
SESEC_RS00895	0.680431	0.000137692	-0.188545	0.291265	0.412521	0.0208283
SESEC_RS00900	-0.359588	0.447854	0.291753	0.537379	-0.293697	0.534682
SESEC_RS00905	-1.51977	0.00377486	-0.83462	0.111912	1.27999	0.0146413
SESEC_RS00910	2.85215	1.72744e-21	-0.234867	0.433015	-2.61637	2.5465e-18
SESEC_RS00915	0.68693	0.0115405	-0.861437	0.00153778	-2.00827	1.53663e-13
SESEC_RS00920	0.686348	0.00800165	0.261508	0.312234	-0.691586	0.0075301
SESEC_RS00925	-0.219748	0.65479	-0.717146	0.144718	-4.09628	1.06767e-16
SESEC_RS00930	-3.0203	1.42157e-15	0.121103	0.749926	0.718866	0.0580786
SESEC_RS00935	-3.82435	5.7577e-21	0.33211	0.418578	1.25239	0.00219617
SESEC_RS00940	-4.30179	2.52829e-24	0.285562	0.501281	2.18358	2.48154e-07
SESEC_RS00945	-4.41459	1.62833e-23	0.252062	0.569207	1.73943	8.2951e-05
SESEC_RS00950	-4.30626	1.55082e-28	0.278061	0.475669	1.96985	4.09153e-07
SESEC_RS00955	-4.26602	1.78186e-20	0.0937066	0.838918	1.52565	0.000912674
SESEC_RS00960	-2.39269	3.29461e-16	0.215045	0.466603	1.84553	3.47805e-10
SESEC_RS00965	0.530381	0.259241	0.436512	0.353101	-1.86247	7.47675e-05
SESEC_RS00970	0.145458	0.785008	-0.121571	0.819656	0.546797	0.305131
SESEC_RS00975	-0.724376	0.19768	-0.0048366	0.993138	1.22422	0.0294834
SESEC_RS00980	-1.37436	1.84257e-08	0.0722725	0.767387	-0.191408	0.433376
SESEC_RS00985	0.262445	0.171467	0.667618	0.000507106	-0.240064	0.211258
SESEC_RS00990	0.491265	0.130959	0.758853	0.0199079	0.228166	0.483914
SESEC_RS01000	-1.93831	2.23673e-13	0.085061	0.750162	0.503839	0.058129
SESEC_RS01005	1.19761	0.0582541	1.09354	0.0838909	0.745218	0.238786
SESEC_RS01010	-0.319988	0.203691	-0.298027	0.237521	-0.678667	0.00713002
SESEC_RS01015	-0.461048	0.0369291	0.71081	0.00139122	0.661416	0.0028821
SESEC_RS01030	-0.223	0.548112	0.906244	0.0159554	0.931762	0.0129901
SESEC_RS01035	1.92223	1.99477e-18	0.128999	0.556046	-1.95225	6.52105e-19
SESEC_RS01040	1.05675	0.000504822	-0.0763256	0.801512	-2.20812	4.0076e-13
SESEC_RS01045	1.59551	5.76731e-19	0.151356	0.398484	-1.16667	7.94836e-11
SESEC_RS01050	-0.821174	0.0168037	0.410389	0.233295	0.200898	0.559289
SESEC_RS01055	0.390255	0.26092	1.04141	0.00270015	-0.298673	0.3896
SESEC_RS01060	-0.904745	0.00448578	0.682573	0.0320573	0.769062	0.0157179
SESEC_RS01065	-1.29392	0.000364301	0.307391	0.397105	0.481345	0.184824
SESEC_RS01070	-3.72353	6.41186e-22	0.423246	0.274171	2.0567	1.06641e-07
SESEC_RS01075	-1.27824	3.97225e-06	-0.523238	0.0589923	-0.919735	0.000902807
SESEC_RS01080	0.457725	0.232701	0.550248	0.16984	-1.14733	0.00545834
SESEC_RS01085	1.93646	2.79052e-14	0.462114	0.0695191	-2.13922	1.04344e-16
SESEC_RS01090	0.489015	0.171484	-0.0902566	0.801197	-1.80332	6.1993e-07
SESEC_RS01095	-0.214978	0.57928	0.430562	0.271812	-0.773355	0.0496628
SESEC_RS01100	-1.09669	7.18352e-06	0.0542299	0.825137	-1.45262	4.54596e-09
SESEC_RS01105	-1.74548	1.03946e-08	0.144864	0.633971	-1.42712	3.33691e-06
SESEC_RS01110	-1.34145	0.00283575	0.749119	0.0997025	0.669665	0.140464
SESEC_RS01115	0.124958	0.796096	1.22701	0.0126805	-0.447209	0.369805
SESEC_RS01125	0.661515	0.0151782	0.181531	0.505209	-1.09779	5.70367e-05
SESEC_RS01130	0.5606	0.0155316	-0.130245	0.57417	-0.771719	0.000870704
SESEC_RS01135	-1.23091	0.000369411	0.293679	0.395565	0.419716	0.224666
SESEC_RS01140	1.3684	2.03386e-07	-0.369509	0.160517	-1.07618	4.37077e-05
SESEC_RS01145	0.372457	0.58034	-0.669535	0.319569	0.0386884	0.95412
SESEC_RS01150	-0.583545	0.176093	-1.70388	7.76205e-05	0.190327	0.658823
SESEC_RS01155	-1.13961	0.0261937	-1.41396	0.00580362	1.13998	0.0261067
SESEC_RS01160	-0.421614	0.167875	-0.318716	0.297078	1.14507	0.00017708
SESEC_RS01165	-1.20199	0.033316	0.708437	0.212629	2.78411	8.50648e-07
SESEC_RS01170	1.92731	1.38845e-21	0.282825	0.159977	-0.98724	9.68434e-07
SESEC_RS01175	0.351653	0.188377	-0.0283136	0.915666	-0.389998	0.144628
SESEC_RS01185	0.897458	0.0045645	-0.421326	0.182903	-2.84915	2.19827e-19
SESEC_RS01190	0.191118	0.441045	-0.461082	0.0630496	-1.50187	1.41225e-09
SESEC_RS01195	-0.550902	0.0287263	-0.184584	0.463725	1.01117	5.91683e-05
SESEC_RS01200	1.53142	2.31104e-06	0.610209	0.0605196	1.53439	2.299e-06
SESEC_RS01205	0.406689	0.0486085	-0.162739	0.448347	2.3276	1.20236e-28
SESEC_RS01210	-0.261802	0.603653	0.209866	0.680009	3.01603	2.63188e-09
SESEC_RS01220	2.25516	4.54906e-12	0.998091	0.00211167	-0.669117	0.039589
SESEC_RS01225	1.25853	1.13932e-11	0.348452	0.0600759	0.443547	0.016616
SESEC_RS01230	0.292113	0.0969572	-0.460887	0.00888806	1.05779	1.77803e-09
SESEC_RS01245	0.953268	0.0477993	0.103665	0.833353	0.711799	0.140342
SESEC_RS01250	0.862019	0.0115104	0.115506	0.736375	-0.0712639	0.835038
SESEC_RS01260	1.24503	0.0773633	-0.392861	0.613926	-2.25365	0.00886361
SESEC_RS01265	0.597822	0.142882	-0.157434	0.703704	-4.20695	3.78107e-19
SESEC_RS01280	0.361762	0.562991	0.427791	0.508113	-2.50442	0.000430884
SESEC_RS01290	0.642308	0.129247	0.992472	0.0195879	-0.576217	0.176216
SESEC_RS01295	-0.816461	0.00138775	0.214229	0.412011	0.3238	0.212577
SESEC_RS01300	-1.20214	0.000130548	-0.528039	0.119506	-0.215286	0.514433
SESEC_RS01305	-1.33094	0.0188008	-0.985197	0.0881028	2.4222	9.45121e-06
SESEC_RS01310	0.583566	0.166459	1.19808	0.00477197	-0.427778	0.314933
SESEC_RS01315	-1.47078	0.000312112	-0.180063	0.678883	1.3147	0.00194907
SESEC_RS01320	-1.32257	0.00799354	-1.77482	0.0060192	1.24622	0.0216031
SESEC_RS01325	-2.11131	8.96576e-12	-2.1075	6.41737e-07	0.133525	0.691887
SESEC_RS01330	-2.55935	1.50876e-18	-1.36283	0.00131634	0.327828	0.33526
SESEC_RS01335	-2.18063	5.76915e-06	-2.12725	0.000100927	-0.0472358	0.923066
SESEC_RS01340	-2.2155	1.89023e-12	-1.08184	0.0013454	0.936585	0.00352618
SESEC_RS01345	-0.689867	0.0307356	-0.709697	0.0347772	0.436021	0.182387
SESEC_RS01350	0.585239	0.0126359	0.145955	0.541773	-0.178004	0.45537
SESEC_RS01355	0.720999	0.00140599	0.240568	0.286529	0.0372321	0.868969
SESEC_RS01360	0.300106	0.198806	-0.0664542	0.776155	0.569372	0.0146576
SESEC_RS01365	0.238642	0.341096	-0.344179	0.173048	0.842107	0.000792457
SESEC_RS01375	2.64163	4.96885e-25	0.2435	0.339982	-1.37077	7.91017e-08
SESEC_RS01380	1.76801	1.01279e-17	0.34634	0.0928558	-1.91923	1.31977e-20
SESEC_RS01385	1.42601	1.37574e-10	-0.175002	0.430577	-1.12798	3.79497e-07
SESEC_RS01390	0.255431	0.257819	-0.250624	0.266207	0.183853	0.413964
SESEC_RS01395	-0.279966	0.291898	-0.438472	0.0985303	0.301344	0.255917
SESEC_RS01400	-0.222727	0.431859	-0.300482	0.288999	0.184691	0.514287
SESEC_RS01405	3.33909	4.985e-26	1.01995	0.00126002	0.382319	0.226735
SESEC_RS01410	0.816928	0.000591252	-0.01202	0.959682	-0.510675	0.031734
SESEC_RS01415	-1.07193	0.000870115	-0.364477	0.258244	3.83937	8.85851e-33
SESEC_RS01420	-0.965149	0.00264632	-0.704207	0.0286683	3.30845	6.97213e-25
SESEC_RS01425	-0.802992	0.000155823	-0.527071	0.0130595	-0.454697	0.0322428
SESEC_RS01430	-0.528313	0.0393184	-0.561158	0.0288219	0.614404	0.0166001
SESEC_RS01435	-0.113934	0.760748	-0.0637661	0.864688	0.142017	0.704192
SESEC_RS01440	1.10096	6.88038e-05	0.467536	0.090982	-0.453392	0.101201
SESEC_RS01445	-1.81864	6.9862e-08	-0.0324769	0.927468	2.24617	9.05989e-12
SESEC_RS01450	1.21606	0.0364913	0.131351	0.821254	-2.74549	2.33126e-06
SESEC_RS01455	0.0928588	0.766482	0.0713491	0.819465	-1.07405	0.000591044
SESEC_RS01460	-0.290222	0.549201	-0.582236	0.229496	-3.34122	5.36405e-12
SESEC_RS01465	-1.14017	0.00139429	-0.638689	0.0735826	-1.25843	0.000423094
SESEC_RS01470	-1.55852	1.73225e-05	-0.829743	0.0223331	-0.747112	0.039577
SESEC_RS01475	-1.84787	1.22963e-06	-0.867237	0.0229085	-0.727716	0.0562013
SESEC_RS01480	-1.70556	7.77699e-06	-0.729156	0.0560237	-0.815004	0.0326758
SESEC_RS01485	0.736385	0.00047521	-0.874167	3.50494e-05	1.62926	1.10222e-14
SESEC_RS01490	2.41872	4.44072e-11	-0.161104	0.662687	2.05188	2.45799e-08
SESEC_RS01495	0.799932	0.000640239	0.0131126	0.955439	0.268664	0.251786
SESEC_RS01500	0.583813	0.00328331	-0.243865	0.220908	0.253025	0.202616
SESEC_RS01505	-0.307768	0.160914	-0.120692	0.582664	0.681797	0.00189062
SESEC_RS01510	-1.4339	8.0142e-12	-0.33723	0.108364	1.52659	3.11314e-13
SESEC_RS01515	-0.227426	0.876019	3.6135	0.0128119	-0.049867	0.9726
SESEC_RS01520	2.21644	2.2354e-08	-0.797931	0.0439647	-0.996394	0.0118827
SESEC_RS01525	0.924888	0.0059075	0.48198	0.151144	-0.229097	0.495068
SESEC_RS01530	-0.769873	0.214706	-0.947755	0.139288	4.97796	1.75849e-15
SESEC_RS01535	1.87943	0.000568069	1.08733	0.0471333	2.30012	2.59684e-05
SESEC_RS01540	1.10192	0.000174684	-0.274999	0.342329	-0.573603	0.0474608
SESEC_RS01545	-1.19556	0.00618621	-0.793849	0.0669579	-2.80559	4.8932e-10
SESEC_RS01550	0.134313	0.89665	2.14673	0.039496	3.26354	0.00171416
SESEC_RS01555	-1.4877	2.69626e-06	-0.895647	0.00485054	0.634084	0.0444196
SESEC_RS01560	-2.62155	1.77558e-08	-2.74328	4.40694e-08	0.976063	0.0343193
SESEC_RS01565	-1.09842	0.0198512	-0.396989	0.400496	1.15862	0.0140391
SESEC_RS01570	-0.539006	0.245442	0.623287	0.181969	1.72672	0.000205954
SESEC_RS01575	2.35781	1.97879e-05	0.340397	0.527361	-1.55706	0.00413776
SESEC_RS01580	1.17837	0.155427	1.09008	0.364115	-0.287486	0.823676
SESEC_RS01585	0.964186	0.00884405	0.292855	0.42794	-0.152863	0.678699
SESEC_RS01590	-0.535219	0.0378169	0.0767954	0.765923	-0.392143	0.128435
SESEC_RS01595	1.41752	0.0118716	1.09783	0.0516162	0.0206078	0.970862
SESEC_RS01600	-1.62954	9.55546e-05	0.00710068	0.986598	-0.747224	0.0778571
SESEC_RS01605	-1.78108	2.86543e-06	-0.320972	0.413595	-0.222404	0.565638
SESEC_RS01610	-0.646138	0.0647709	0.133172	0.703237	0.139772	0.689169
SESEC_RS01615	-0.121207	0.844958	0.149147	0.810255	2.94706	2.01823e-06
SESEC_RS01620	-1.63553	1.53199e-05	-1.15935	0.00236561	3.08295	3.68926e-16
SESEC_RS01625	1.26567	0.278424	1.39612	0.254519	0.782711	0.523162
SESEC_RS01630	-1.82656	8.84882e-08	0.312013	0.360885	-2.44115	8.79511e-13
SESEC_RS01635	-2.3823	4.78683e-14	0.144212	0.648391	-0.167884	0.59548
SESEC_RS01640	-0.564608	0.0391787	0.722681	0.0086893	0.452327	0.100136
SESEC_RS01645	0.171194	0.518972	0.286429	0.279932	0.0757352	0.77374
SESEC_RS01650	0.191754	0.432601	-0.00975816	0.96813	-0.191536	0.432865
SESEC_RS01665	-0.299794	0.205015	0.534691	0.0234476	0.591813	0.0120769
SESEC_RS01670	0.229721	0.418031	0.027848	0.921766	0.4233	0.135317
SESEC_RS01675	-0.985954	1.13047e-06	0.318894	0.115541	-0.209376	0.301463
SESEC_RS01680	0.157324	0.671611	-0.238259	0.520851	-3.56742	7.08645e-22
SESEC_RS01685	0.14833	0.741407	-0.431217	0.337231	-2.08424	3.51778e-06
SESEC_RS01690	-1.57258	3.13218e-05	-1.48621	0.000289732	0.769059	0.0354045
SESEC_RS01695	-1.1837	0.0665687	-0.382539	0.637037	3.05151	7.69746e-06
SESEC_RS01700	-1.96258	3.95397e-06	-0.296359	0.526473	1.28656	0.00355274
SESEC_RS01705	-0.730606	0.0277059	-0.103935	0.754197	-0.586636	0.0771777
SESEC_RS01715	-1.85252	2.53336e-07	0.918612	0.011203	3.54773	8.60736e-23
SESEC_RS01720	-2.086	5.88591e-10	0.100918	0.764497	2.9427	2.39443e-18
SESEC_RS01725	-2.00072	8.1058e-11	0.44594	0.148985	3.16664	9.19728e-25
SESEC_RS01730	-0.882132	0.00509695	-0.597256	0.0578907	2.17918	4.17113e-12
SESEC_RS01735	-0.72314	0.0186856	-0.618225	0.0441703	2.51784	2.27324e-16
SESEC_RS01740	0.577061	0.00895574	-0.170961	0.4388	-1.63954	1.14761e-13
SESEC_RS01745	0.785487	2.37641e-05	-0.464619	0.0122076	-0.591932	0.00140434
SESEC_RS01750	-0.139319	0.400762	-0.347832	0.0350893	-0.308043	0.0615834
SESEC_RS01755	2.92329	4.29308e-51	-0.00607553	0.975041	-0.728676	0.000175244
SESEC_RS01760	2.51589	8.3416e-21	-0.397361	0.138847	-0.683737	0.0108628
SESEC_RS01765	1.0569	0.00189327	-0.992028	0.00350968	-0.277962	0.41306
SESEC_RS01770	1.41673	6.09786e-06	0.0562024	0.854065	-1.65332	8.22924e-08
SESEC_RS01775	1.55078	1.18702e-10	-0.0255496	0.914754	-1.95065	5.63815e-16
SESEC_RS01780	1.35362	1.48261e-09	-0.174556	0.435063	-1.21064	6.47345e-08
SESEC_RS01790	0.781399	0.0254301	0.0335325	0.924153	-0.978865	0.00564533
SESEC_RS01795	0.679492	0.000460221	0.141683	0.464146	-1.20715	4.78641e-10
SESEC_RS01800	0.474652	0.126399	-0.665422	0.0305603	-1.90066	6.86086e-10
SESEC_RS01805	-0.123897	0.719794	-0.191479	0.580875	-2.67796	3.53118e-14
SESEC_RS01810	-1.11129	1.74367e-06	0.295	0.221222	0.176371	0.462318
SESEC_RS01815	-1.44613	1.93729e-05	-0.791353	0.0262469	-0.253712	0.464103
SESEC_RS01820	2.3408	2.48748e-31	0.131285	0.512612	-1.24899	4.81398e-10
SESEC_RS01825	0.938586	1.36603e-09	-0.124938	0.419922	0.954307	7.15082e-10
SESEC_RS01830	0.0429724	0.874486	0.0104947	0.96926	1.69925	4.06978e-10
SESEC_RS01835	-0.74624	0.00187934	-0.0957942	0.690216	2.18297	9.34733e-20
SESEC_RS01840	1.07847	5.17416e-06	0.239694	0.31104	0.0237392	0.92008
SESEC_RS01845	-0.811227	0.0435246	0.451731	0.259724	-0.472059	0.238943
SESEC_RS01850	1.10331	0.00183198	0.336386	0.340917	-0.880265	0.0129233
SESEC_RS01860	-0.427416	0.177935	-0.0667337	0.835911	0.333156	0.295419
SESEC_RS01865	-1.47874	2.88642e-07	0.162187	0.582382	1.20379	2.91232e-05
SESEC_RS01870	-2.75277	5.0524e-23	0.11964	0.667305	1.89042	4.20372e-12
SESEC_RS01875	-3.45609	3.1883e-32	-0.0477039	0.872276	1.48009	3.37806e-07
SESEC_RS01880	-3.93599	2.27184e-36	-0.350362	0.315667	0.843941	0.00704142
SESEC_RS01885	-3.93886	2.18543e-42	0.302608	0.308493	1.46581	4.52491e-07
SESEC_RS01890	-4.09618	2.41548e-35	-0.238268	0.472711	0.740768	0.0243542
SESEC_RS01900	0.519048	0.0084337	0.161373	0.413695	-1.14657	6.75684e-09
SESEC_RS01905	1.14231	3.90428e-08	-0.109573	0.598168	-2.14523	7.54207e-25
SESEC_RS01910	-1.53459	2.50666e-05	0.124997	0.731483	-2.55189	2.52091e-12
SESEC_RS01915	1.37048	2.59465e-06	0.196997	0.49894	-1.55214	1.01295e-07
SESEC_RS01920	-0.341504	0.454454	-0.699723	0.125923	0.486614	0.286477
SESEC_RS01925	-0.422965	0.531361	1.97655	0.00344238	-0.693833	0.304509
SESEC_RS01930	-0.40242	0.346618	0.318005	0.456766	0.416959	0.328944
SESEC_RS01935	-1.1416	0.000116817	-0.199691	0.500375	0.784353	0.00810397
SESEC_RS01940	-1.57155	8.14175e-09	-0.150656	0.580531	1.18624	1.34589e-05
SESEC_RS01945	-2.09982	7.57973e-13	-0.358751	0.221306	2.02247	4.94598e-12
SESEC_RS01950	-1.58004	9.15408e-06	-0.354313	0.324005	0.797832	0.024861
SESEC_RS01955	-2.33848	1.66629e-06	-2.4275	3.3552e-06	-0.803857	0.102738
SESEC_RS01960	2.84809	0.000100039	0.693446	0.338905	-3.02127	3.7173e-05
SESEC_RS01965	1.14279	3.50065e-05	0.0413514	0.880933	-3.20948	3.23874e-31
SESEC_RS01970	0.777832	0.000175112	0.195655	0.345624	-0.519481	0.0122874
SESEC_RS01975	0.459401	0.0371108	0.182832	0.407148	-0.249976	0.257031
SESEC_RS01980	-0.0164646	0.927951	0.142092	0.436364	0.0518433	0.776254
SESEC_RS01985	-4.2713	3.81737e-10	-1.15959	0.0892484	-1.808	0.0080592
SESEC_RS01990	-4.37347	9.86363e-12	-1.69493	0.00836634	-1.41189	0.0280019
SESEC_RS01995	-4.03526	5.78398e-13	-1.65938	0.00305469	-1.39648	0.0126589
SESEC_RS02000	-2.93195	7.39282e-08	-0.359402	0.509625	-0.80893	0.137725
SESEC_RS02005	1.91771	0.10542	2.97797	0.0119567	-2.44406	0.0393783
SESEC_RS02010	1.89256	0.0163656	2.65907	0.000749489	-2.29915	0.00363509
SESEC_RS02015	1.65768	0.0775758	2.34028	0.0127385	-2.44196	0.00941028
SESEC_RS02020	1.20013	0.0772108	1.30417	0.0561081	-1.95525	0.00485608
SESEC_RS02025	-0.277624	0.68372	1.8282	0.00737854	-2.43178	0.000385465
SESEC_RS02030	-0.786801	0.223148	1.19518	0.0644746	-2.51945	0.000100974
SESEC_RS02035	-0.648368	0.283474	1.19723	0.0479397	-0.505019	0.404333
SESEC_RS02040	-0.663755	0.122894	0.943151	0.0284538	0.174453	0.685295
SESEC_RS02045	-0.743617	0.082201	0.976998	0.0225123	-0.588627	0.169389
SESEC_RS02050	-1.23741	0.0080547	1.08013	0.0209556	1.14967	0.0139712
SESEC_RS02055	-1.50217	0.00180352	0.901553	0.0612048	1.22577	0.0109133
SESEC_RS02060	-1.8499	2.67438e-06	0.78577	0.046332	1.39127	0.000418212
SESEC_RS02065	-2.29171	1.46008e-07	0.0697534	0.872956	0.976682	0.0251144
SESEC_RS02070	-2.2663	6.66765e-11	0.0113526	0.974032	-0.519653	0.136159
SESEC_RS02075	-0.212814	0.591667	1.48414	0.000327885	3.52145	5.73369e-18
SESEC_RS02080	-1.36412	0.0624898	1.31943	0.0861618	1.43288	0.0609503
SESEC_RS02085	-3.23329	6.81961e-16	-0.364005	0.36349	0.233565	0.55979
SESEC_RS02090	-7.02529	1.0272e-83	-4.71594	4.84911e-38	0.386239	0.285224
SESEC_RS02095	-2.85163	1.80279e-17	0.130125	0.69813	0.490239	0.143875
SESEC_RS02105	-0.0223813	0.940644	-0.598658	0.0465891	1.00969	0.000764884
SESEC_RS02110	-1.08224	0.00861539	-0.90954	0.0299356	2.53266	7.81037e-10
SESEC_RS02115	3.51256	4.53534e-47	0.694249	0.00416981	-0.729741	0.00261894
SESEC_RS02120	1.62244	4.83146e-07	0.392692	0.223175	0.254074	0.430441
SESEC_RS02125	0.552048	0.0265361	-0.689073	0.00564585	1.29337	1.99211e-07
SESEC_RS02130	1.46808	3.13653e-10	-1.06647	4.76794e-06	-0.984905	2.36264e-05
SESEC_RS02135	1.37181	3.87483e-07	-0.290415	0.282447	-0.199039	0.461211
SESEC_RS02140	0.661611	0.200897	-0.568603	0.271571	-3.39184	5.46159e-11
SESEC_RS02145	1.33699	4.45091e-09	0.532505	0.019487	-0.614849	0.00700816
SESEC_RS02150	0.162935	0.533319	0.162803	0.534977	0.841876	0.00130998
SESEC_RS02155	1.06997	9.36406e-07	0.466118	0.0327363	0.542684	0.0128785
SESEC_RS02160	-0.296325	0.379615	-0.620797	0.0666095	1.67357	6.85976e-07
SESEC_RS02175	1.52945	0.0061671	2.23699	6.41867e-05	-0.737045	0.189081
SESEC_RS02180	1.68319	4.02511e-09	0.178546	0.531567	-2.19262	1.80315e-14
SESEC_RS02185	0.0519712	0.838292	-0.410066	0.107119	-0.880418	0.000540749
SESEC_RS02190	-0.246953	0.580296	-0.0935908	0.834444	-0.0819452	0.854092
SESEC_RS02195	-0.339657	0.554895	0.811306	0.16009	0.499485	0.38679
SESEC_RS02200	-1.45024	1.44393e-07	-0.0518426	0.850868	-0.641955	0.0199076
SESEC_RS02205	-1.76936	3.11186e-05	1.22471	0.00423237	0.737205	0.0850124
SESEC_RS02210	-0.279771	0.376558	0.595284	0.0607991	0.202608	0.523172
SESEC_RS02215	0.277729	0.448444	-0.312139	0.394096	2.41532	4.01123e-11
SESEC_RS02220	0.624737	0.353414	0.628147	0.350625	-1.04048	0.122109
SESEC_RS02225	-0.186883	0.779743	0.893425	0.18118	-0.488687	0.46455
SESEC_RS02235	-0.992777	0.0219739	-0.20794	0.636111	-0.914768	0.0375596
SESEC_RS02240	-1.01051	0.037253	-0.620621	0.212143	-1.14588	0.0211435
SESEC_RS02245	1.49622	0.000872308	0.778689	0.0832058	-1.15891	0.00998418
SESEC_RS02250	-1.812	0.00187576	-1.4801	0.0263025	-2.03532	0.00219637
SESEC_RS02255	-1.4191	0.0641835	-1.79843	0.129145	-1.19358	0.238222
SESEC_RS02260	-3.17061	2.87887e-07	-2.25604	0.000832528	-1.89313	0.00260116
SESEC_RS02265	-1.86049	1.60708e-07	-0.985282	0.0216427	-0.93999	0.0204308
SESEC_RS02270	2.46961	1.5971e-05	1.41246	0.0157332	-2.13489	0.000526304
SESEC_RS02275	1.51569	0.0114804	0.755033	0.272157	-1.1003	0.133436
SESEC_RS02280	-0.98602	0.00248922	-0.436584	0.209658	-0.713692	0.038626
SESEC_RS02285	-1.8043	1.14792e-09	-0.0235601	0.940627	0.000813056	0.997916
SESEC_RS02290	-0.539433	0.0748324	-0.138278	0.647522	1.43278	2.12374e-06
SESEC_RS02295	-0.364678	0.210887	0.184138	0.527502	1.48813	3.16661e-07
SESEC_RS02300	-0.313713	0.237955	-0.0289675	0.91319	1.21166	5.0408e-06
SESEC_RS02305	1.33038	0.00170843	-0.259632	0.540483	-1.83059	1.59742e-05
SESEC_RS02310	0.995266	0.0539285	2.23347	1.53976e-05	2.13918	3.46434e-05
SESEC_RS02315	2.07251	0.000803342	1.68305	0.00651717	-0.871143	0.159314
SESEC_RS02320	-1.61316	0.00116298	0.207697	0.680943	0.0995555	0.843411
SESEC_RS02325	-3.30755	2.73474e-09	0.294723	0.651034	0.630197	0.318877
SESEC_RS02330	-2.65828	1.77856e-09	1.25386	0.00491805	-0.563553	0.207951
SESEC_RS02335	-3.68014	7.60699e-24	0.423862	0.26603	0.233831	0.537733
SESEC_RS02340	-3.60584	5.13367e-24	-0.155586	0.671321	-0.481455	0.188025
SESEC_RS02350	-1.29292	0.00613174	-0.601789	0.281552	1.16666	0.0172351
SESEC_RS02355	2.36574	5.86419e-10	0.167344	0.660411	-3.74428	1.12727e-22
SESEC_RS02360	-0.900205	0.000126211	-0.275453	0.243099	1.13343	1.34022e-06
SESEC_RS02365	1.25695	5.91059e-05	-0.458375	0.142923	-2.47706	2.48352e-15
SESEC_RS02370	-0.0682437	0.806558	-0.47441	0.0886659	-0.634811	0.0227077
SESEC_RS02375	1.46569	3.99944e-07	-0.11804	0.697159	1.29827	1.13608e-05
SESEC_RS02380	0.221282	0.562514	-0.882003	0.0331831	1.96211	5.40386e-07
SESEC_RS02385	-0.0888636	0.835234	-0.760991	0.130321	2.27493	4.95442e-07
SESEC_RS02390	-1.58033	9.68421e-06	-2.23605	2.45867e-08	1.50777	2.9087e-05
SESEC_RS02395	-1.90828	6.4492e-07	0.335427	0.385901	2.43392	2.5639e-10
SESEC_RS02400	-2.73062	6.23073e-15	0.550968	0.11627	1.25317	0.000347931
SESEC_RS02405	-3.70345	1.96778e-30	0.674698	0.0375866	2.97314	4.18027e-20
SESEC_RS02410	-4.21099	1.30409e-31	0.645938	0.0947558	3.33187	5.60154e-19
SESEC_RS02415	0.889799	0.0712495	0.658116	0.18355	-1.55365	0.00184933
SESEC_RS02420	-0.214796	0.685584	0.183332	0.730798	-0.538686	0.31223
SESEC_RS02425	-0.499238	0.24135	0.209755	0.624368	-0.320618	0.45411
SESEC_RS02430	-0.406007	0.602489	1.25728	0.120868	0.0747288	0.927072
SESEC_RS02435	-1.91574	3.86213e-10	0.451972	0.193251	-0.513966	0.147051
SESEC_RS02440	-1.8339	2.40332e-09	-0.00229156	0.994211	0.154762	0.621742
SESEC_RS02445	-2.22018	3.48823e-16	0.443064	0.12493	0.540124	0.0584753
SESEC_RS02450	-2.29245	4.64388e-05	0.642249	0.260778	0.551738	0.333
SESEC_RS02455	-1.53189	0.00139985	-3.2511	0.000128846	0.22056	0.65153
SESEC_RS02465	-1.45663	2.22738e-06	0.151213	0.623655	1.34309	1.22902e-05
SESEC_RS02470	1.0738	0.0020089	0.0869294	0.802264	-2.81511	5.64398e-16
SESEC_RS02475	0.400878	0.0932699	0.512396	0.0314969	0.11153	0.639613
SESEC_RS02480	-0.500129	0.0685688	-0.146106	0.594373	-0.279425	0.308379
SESEC_RS02485	-0.68522	0.00479381	-0.205607	0.398201	0.59281	0.014549
SESEC_RS02490	1.23452	1.77672e-06	-0.566717	0.0282569	0.0506576	0.844522
SESEC_RS02495	-0.187539	0.631597	0.815988	0.0370268	-0.0286716	0.941587
SESEC_RS02500	-1.1992	3.27342e-10	0.0292428	0.878229	-0.741825	0.000101671
SESEC_RS02505	0.964905	0.0215503	-0.11701	0.78045	-1.92477	4.55978e-06
SESEC_RS02515	-2.20596	7.81198e-05	-0.385418	0.506913	2.98965	1.15299e-07
SESEC_RS02520	0.362179	0.0190885	-0.00779874	0.959743	0.227289	0.141139
SESEC_RS02525	0.152806	0.830009	-0.517032	0.44147	-1.46866	0.029851
SESEC_RS02540	-0.344367	0.773216	-1.53961	0.364453	0.591097	0.658732
SESEC_RS02545	-0.729348	0.323223	0.0402004	0.96269	1.63444	0.0288835
SESEC_RS02555	-0.975317	0.27869	-1.06899	0.268513	-1.00939	0.267378
SESEC_RS02560	-3.57266	4.87359e-15	-0.953626	0.0355242	-0.329591	0.466402
SESEC_RS02565	-3.65525	2.60801e-11	-0.822779	0.130182	-0.267885	0.619262
SESEC_RS02570	-3.74371	1.13959e-13	-0.705565	0.161549	-0.22006	0.662209
SESEC_RS02575	-1.95176	1.09425e-05	-0.233862	0.598165	-1.42652	0.00131119
SESEC_RS02585	-2.05426	3.43316e-09	-1.10897	0.00169304	-2.09433	4.84367e-09
SESEC_RS02590	-1.99553	0.000939124	-1.52644	0.0284017	-1.30629	0.0468828
SESEC_RS02600	-2.37919	7.8192e-07	-0.970596	0.0533402	-2.13051	5.68654e-05
SESEC_RS02605	-2.0261	3.23607e-12	-1.24251	4.23884e-05	-1.61887	7.8881e-08
SESEC_RS02610	-1.62106	0.00551568	-1.40189	0.0527811	-0.560286	0.378042
SESEC_RS02615	-1.81737	5.86566e-05	-1.59215	0.00208254	-1.59996	0.0010996
SESEC_RS02620	-0.327505	0.614266	-2.82574	0.000919718	-1.87047	0.00795192
SESEC_RS02635	-0.0770695	0.954457	-1.13908	0.374276	-1.75422	0.172434
SESEC_RS02640	0.46312	0.275412	0.13575	0.747268	0.00591467	0.988766
SESEC_RS02645	0.359708	0.202306	-0.135343	0.626344	0.0418342	0.87945
SESEC_RS02650	1.15605	0.0105347	0.421455	0.350456	-1.26289	0.00620946
SESEC_RS02655	0.0955672	0.768	-0.561978	0.0844233	-3.1166	2.77392e-19
SESEC_RS02675	-0.992847	0.00894557	0.807919	0.0364455	0.403634	0.295615
SESEC_RS02680	1.83886	7.15271e-10	0.644302	0.0308676	-2.07649	3.67047e-12
SESEC_RS02685	-0.171244	0.674525	0.636	0.118936	-0.916566	0.0247689
SESEC_RS02690	-1.49997	0.00534872	0.948753	0.0786326	-0.63703	0.238501
SESEC_RS02695	-2.28826	3.93738e-13	0.532356	0.0932354	-0.502773	0.114143
SESEC_RS02700	-2.38023	7.36871e-14	-0.0949703	0.766736	0.225877	0.478841
SESEC_RS02705	-2.2925	5.16582e-10	0.333105	0.385773	0.343876	0.363885
SESEC_RS02720	2.0646	0.000434224	0.417585	0.482533	-0.432861	0.467593
SESEC_RS02725	1.67292	0.00168662	-0.0291629	0.960739	1.22698	0.0292213
SESEC_RS02730	1.04213	0.0399743	0.025181	0.960645	0.535481	0.293069
SESEC_RS02735	0.159531	NA	0.329998	NA	1.75429	NA
SESEC_RS02740	-0.749818	0.0138974	-0.289144	0.344547	0.801717	0.008624
SESEC_RS02745	-1.01221	0.000595251	0.0364479	0.902054	1.53204	2.11899e-07
SESEC_RS02750	1.31836	4.72579e-06	-0.174194	0.54538	-1.96684	8.70588e-12
SESEC_RS02755	1.70751	1.02747e-05	0.766281	0.0478964	-0.59622	0.12398
SESEC_RS02760	1.34264	0.00727677	0.0492994	0.921655	1.57898	0.00160976
SESEC_RS02765	-0.194402	0.620314	-0.14011	0.721731	1.20949	0.00201879
SESEC_RS02770	-5.13265	6.79744e-29	-0.489142	0.287791	-2.76235	1.94927e-09
SESEC_RS02775	-6.05664	8.52803e-41	-0.803306	0.0760564	-3.37167	1.00209e-13
SESEC_RS02780	-6.06516	2.17529e-45	-0.851875	0.0470166	-3.25202	3.46819e-14
SESEC_RS02785	-6.37206	7.82992e-40	-0.540041	0.262747	-2.05984	1.9588e-05
SESEC_RS02790	-5.9477	6.09685e-27	-0.258624	0.640132	-1.74409	0.00161947
SESEC_RS02795	-5.62311	1.06832e-21	-0.251822	0.668069	-1.66832	0.00450498
SESEC_RS02800	4.45495	7.07019e-53	-0.17453	0.547514	-2.22547	1.76817e-14
SESEC_RS02805	0.750699	0.00134377	-0.0753402	0.747267	0.41356	0.0763656
SESEC_RS02810	0.456046	0.0361629	-0.513649	0.0186797	0.81736	0.000167111
SESEC_RS02815	0.202675	0.288398	-0.865122	5.98782e-06	0.299786	0.115503
SESEC_RS02820	-1.25445	0.000903882	-0.855295	0.024092	1.81488	1.50462e-06
SESEC_RS02825	-1.15647	7.18005e-05	-0.709087	0.0151887	2.0689	1.20964e-12
SESEC_RS02835	-0.444969	0.362865	0.352377	0.471177	-2.72987	2.38105e-08
SESEC_RS02840	-1.9311	0.000247893	-0.401597	0.530935	-0.638735	0.306296
SESEC_RS02845	-0.698051	0.00654658	-0.0674493	0.793321	0.105278	0.682316
SESEC_RS02850	-1.26235	1.9528e-09	-0.838123	0.000106895	1.08708	2.88838e-07
SESEC_RS02855	0.908683	0.0231978	-0.195981	0.624358	0.682562	0.088092
SESEC_RS02860	0.233234	0.736127	2.35941	0.000650622	2.83345	4.20765e-05
SESEC_RS02865	1.7929	6.80823e-15	0.142707	0.535161	-1.92886	5.77919e-17
SESEC_RS02870	-0.439887	0.0162382	-0.307622	0.0947703	-0.504453	0.00606772
SESEC_RS02875	-1.51338	1.46001e-11	-0.896448	6.72633e-05	-0.179295	0.423943
SESEC_RS02880	3.02658	1.779e-31	-0.332238	0.199731	-0.392524	0.129751
SESEC_RS02885	1.5875	1.44276e-07	-0.344414	0.253729	-0.784659	0.00931508
SESEC_RS02890	0.963871	0.00500474	-0.284729	0.4061	-0.905713	0.00822704
SESEC_RS02895	1.18572	5.85844e-05	-0.357555	0.225451	-0.584881	0.0473761
SESEC_RS02900	2.64211	0.000127413	1.85317	0.00693406	1.63138	0.0174274
SESEC_RS02905	2.96356	8.64893e-05	1.21661	0.106528	1.5091	0.0452344
SESEC_RS02910	0.984367	0.00814084	-0.437291	0.239682	0.258815	0.486469
SESEC_RS02915	-2.94352	3.97541e-27	-0.00355717	0.989606	0.284231	0.297693
SESEC_RS02920	2.54576	1.2917e-05	1.60855	0.00584845	-0.956253	0.101397
SESEC_RS02925	1.83002	4.30011e-09	0.677857	0.0295493	-1.68589	6.39802e-08
SESEC_RS02930	-1.35968	0.00574544	-0.727556	0.139429	-2.47152	5.15752e-07
SESEC_RS02935	-0.789984	0.0830689	-0.148075	0.746632	-1.60568	0.000500983
SESEC_RS02945	1.95115	0.0194434	-0.272423	0.744407	-0.381185	0.648149
SESEC_RS02950	0.870479	0.255475	-0.438469	0.567334	-0.19705	0.797046
SESEC_RS02955	1.06709	8.75432e-05	0.501129	0.065447	-1.19908	1.04811e-05
SESEC_RS02960	2.30238	4.86044e-19	-0.308206	0.232186	-2.36168	5.64646e-20
SESEC_RS02965	1.41073	4.55325e-08	-0.280108	0.277468	-2.22347	6.8757e-18
SESEC_RS02970	2.52433	9.1793e-32	0.262232	0.222288	-1.87431	3.7122e-18
SESEC_RS02975	2.24618	3.05804e-12	0.160296	0.619794	-1.62158	1.51024e-06
SESEC_RS02980	1.18141	1.90689e-08	0.0388374	0.853716	-1.36667	1.00491e-10
SESEC_RS02985	0.158543	0.36858	-0.213819	0.229315	-0.63711	0.000334327
SESEC_RS02990	-0.209319	0.414923	0.325372	0.206379	0.173608	0.499402
SESEC_RS02995	-0.574187	0.0108897	0.217628	0.334835	-0.0115951	0.959009
SESEC_RS03000	-1.13317	2.84067e-06	0.119336	0.623506	0.829186	0.000624201
SESEC_RS03005	1.61317	4.04479e-15	-0.196327	0.337799	-0.0458019	0.822964
SESEC_RS03010	1.09031	0.023619	0.187231	0.697384	0.388585	0.419582
SESEC_RS03015	-0.878042	0.0259909	-1.13842	0.00323498	0.0724128	0.84686
SESEC_RS03020	1.77703	NA	1.33668	NA	0.649466	NA
SESEC_RS03025	1.47599	8.66e-05	-1.20298	0.00137567	-2.42736	1.07421e-10
SESEC_RS03035	0.417254	0.412632	0.98671	0.0527195	0.361406	0.478014
SESEC_RS03040	1.36323	0.00775655	0.996786	0.0504197	-1.0623	0.0376997
SESEC_RS03050	0.743083	0.0818119	-0.0848912	0.842176	-4.08922	9.60038e-22
SESEC_RS03055	1.66544	1.45985e-12	-0.210684	0.370041	-0.453042	0.0538945
SESEC_RS03060	0.46774	0.0459915	-0.156769	0.502274	-1.14938	8.86263e-07
SESEC_RS03065	-0.0812752	0.881963	1.82039	0.000874454	-0.786274	0.150765
SESEC_RS03070	-1.48479	6.24241e-06	0.296765	0.369116	1.59577	1.2729e-06
SESEC_RS03075	-0.798485	0.00187723	-0.599061	0.0198536	1.25834	9.39447e-07
SESEC_RS03080	-1.31325	3.15652e-11	-0.178402	0.372171	1.40095	1.04941e-12
SESEC_RS03085	0.964182	1.20498e-05	0.00758146	0.972544	-0.0877013	0.690482
SESEC_RS03090	1.17622	2.12824e-06	-0.0493277	0.842312	-1.45005	5.05031e-09
SESEC_RS03095	0.463666	0.0922806	-0.42653	0.121148	-0.585711	0.0331791
SESEC_RS03100	-0.750846	0.000122911	-0.599119	0.00225455	-0.169083	0.387347
SESEC_RS03110	-0.42513	0.349622	-1.52744	0.000777138	1.67334	0.000230898
SESEC_RS03115	-0.356593	0.153589	0.0615369	0.805684	-0.0478943	0.848032
SESEC_RS03120	0.901403	6.0237e-05	-0.38271	0.0909153	-0.146569	0.514653
SESEC_RS03125	1.7783	1.37964e-09	0.578181	0.0486291	-0.965853	0.000997574
SESEC_RS03130	0.929648	0.000989813	0.184828	0.512415	1.3031	3.72905e-06
SESEC_RS03135	-1.15981	0.00142998	-0.468544	0.269821	1.34936	0.000300005
SESEC_RS03140	-1.64884	1.6841e-07	-0.810181	0.012729	0.738051	0.0170526
SESEC_RS03145	1.02315	0.00895867	-0.204525	0.600299	0.327135	0.401236
SESEC_RS03150	1.47335	5.72777e-06	-0.227436	0.483752	-4.12819	5.17863e-37
SESEC_RS03155	3.60347	5.90063e-12	1.25159	0.0159909	-1.97688	0.000149141
SESEC_RS03160	0.799729	0.0104077	-0.566735	0.0694748	0.186196	0.55067
SESEC_RS03165	1.56583	5.51265e-06	-0.85933	0.0126364	-0.331738	0.335529
SESEC_RS03170	-0.890387	0.0328807	-2.32207	5.3753e-08	-0.345583	0.409597
SESEC_RS03175	-1.31436	3.51146e-06	-0.979962	0.000695279	-0.140554	0.620903
SESEC_RS03180	-1.94393	3.46761e-14	-1.47215	3.27418e-08	-0.20277	0.430691
SESEC_RS03185	1.20594	3.17213e-13	0.151704	0.358431	-2.09874	6.11034e-37
SESEC_RS03190	-0.228543	0.362128	0.277843	0.265932	-1.11476	8.26102e-06
SESEC_RS03195	-0.430018	0.105579	0.150441	0.570462	-0.738173	0.0053995
SESEC_RS03200	-0.943154	0.00328645	0.353684	0.270292	0.0214194	0.946756
SESEC_RS03205	-0.863888	0.00920457	-0.0247416	0.940565	0.863091	0.00918916
SESEC_RS03210	-1.35307	7.34249e-05	-0.546341	0.10916	1.44239	2.28738e-05
SESEC_RS03215	-1.27309	7.58806e-10	0.412853	0.0464367	1.67563	5.87065e-16
SESEC_RS03220	0.261914	0.508951	-0.00334975	0.993275	-2.33834	4.56725e-09
SESEC_RS03225	0.000943286	0.997596	-0.198418	0.525866	1.59959	3.12645e-07
SESEC_RS03230	1.63072	9.66201e-17	0.0294841	0.880461	-0.781201	6.78809e-05
SESEC_RS03235	1.83565	0.000282301	0.497036	0.325434	0.570834	0.258658
SESEC_RS03240	1.59744	9.23378e-06	-0.152787	0.671764	0.047219	0.895693
SESEC_RS03245	0.529184	0.172235	0.311252	0.421903	2.30971	2.47983e-09
SESEC_RS03250	1.71591	1.48123e-10	0.221837	0.407525	0.48612	0.0690079
SESEC_RS03255	0.536225	0.0297497	-0.408415	0.098094	0.462745	0.060758
SESEC_RS03260	0.518194	0.764808	-1.69437	0.351579	1.20878	0.403606
SESEC_RS03265	0.283436	0.425554	0.416376	0.241846	-0.149036	0.675265
SESEC_RS03280	-1.13607	0.291091	3.24893	0.00245527	3.83678	0.000347745
SESEC_RS03285	1.35138	1.43113e-13	0.0785726	0.667145	0.681088	0.000191324
SESEC_RS03290	-1.20342	0.0769384	1.43387	0.0368776	3.39786	6.78691e-07
SESEC_RS03295	-1.84909	6.71524e-09	-1.23596	0.000112521	3.32954	1.52576e-25
SESEC_RS03305	0.63119	0.276641	-0.109236	0.868316	2.71915	1.19459e-05
SESEC_RS03310	0.30922	0.337791	0.424518	0.18797	-1.62169	5.27894e-07
SESEC_RS03315	-0.562629	0.0408104	-0.0309772	0.910368	-1.58374	8.85449e-09
SESEC_RS03320	0.660113	0.00121864	0.415637	0.041654	-1.65342	5.76743e-16
SESEC_RS03325	-2.29025	3.5455e-09	0.437159	0.265851	-0.797459	0.0431365
SESEC_RS03330	-2.30477	3.38565e-11	-0.138118	0.692363	-1.25723	0.000322084
SESEC_RS03335	-2.48196	4.91533e-13	-0.131267	0.703898	-0.270953	0.432234
SESEC_RS03340	-2.50832	4.07948e-14	-0.096683	0.77332	-0.282531	0.398914
SESEC_RS03345	1.20661	0.0014846	0.4192	0.270529	-0.900967	0.0180292
SESEC_RS03350	-0.208976	0.538237	0.255237	0.453261	-1.15103	0.000730755
SESEC_RS03355	-0.61557	0.0144286	-0.259924	0.302455	-0.882485	0.000463897
SESEC_RS03360	2.12418	3.35804e-13	1.20979	3.2094e-05	-0.727045	0.0126718
SESEC_RS03365	2.07421	1.4603e-34	0.415506	0.014062	-0.615292	0.000281933
SESEC_RS03370	0.860405	0.00246171	-0.356036	0.210255	0.910892	0.00134211
SESEC_RS03375	-0.172598	0.457639	-0.303393	0.193834	1.43862	5.24623e-10
SESEC_RS03380	-0.501096	0.0847183	-0.330713	0.256221	1.66503	9.39649e-09
SESEC_RS03385	-0.204378	0.681131	1.397	0.00516202	3.09467	5.00333e-10
SESEC_RS03390	0.684588	0.00122735	0.175657	0.407461	1.41676	2.13961e-11
SESEC_RS03395	-0.680263	0.00102453	-0.247086	0.235549	1.40886	9.55522e-12
SESEC_RS03400	4.24147	6.23754e-08	1.82128	0.0190624	-1.51156	0.0535685
SESEC_RS03405	2.58333	1.99459e-05	-1.11128	0.046042	-3.96427	3.14547e-10
SESEC_RS03410	5.12422	2.41234e-11	1.88467	0.00621172	-1.37767	0.061866
SESEC_RS03425	1.41186	0.0525775	2.16678	0.00303271	-1.16192	0.113234
SESEC_RS03430	0.219031	0.759102	-0.961256	0.238586	-2.60131	0.00312947
SESEC_RS03435	-0.415773	0.40571	0.0031963	0.995557	-1.62053	0.00779106
SESEC_RS03440	-0.0653391	0.956336	4.34678	0.000311103	0.809108	0.503364
SESEC_RS03445	-0.883464	0.212148	1.32951	0.0916249	-1.03735	0.215696
SESEC_RS03450	-0.70267	0.222774	0.208235	0.752335	1.10918	0.0783851
SESEC_RS03455	-0.457639	0.288224	0.418601	0.377424	0.867249	0.0599913
SESEC_RS03460	-0.864115	0.0992372	0.791288	0.175592	1.00195	0.0768738
SESEC_RS03465	0.975502	0.103345	-0.64025	0.289702	-3.27536	9.35236e-07
SESEC_RS03475	1.50266	0.0687879	0.765639	0.360666	-2.33042	0.0089314
SESEC_RS03480	-1.94423	0.00468583	1.14836	0.0919394	5.05114	1.07605e-13
SESEC_RS03485	0.720655	0.500554	0.349342	0.750045	0.187191	0.863083
SESEC_RS03490	-2.84175	1.8155e-06	1.02812	0.0838962	0.579692	0.329747
SESEC_RS03495	-2.49035	1.06188e-05	1.5243	0.00697313	-0.08878	0.875144
SESEC_RS03500	-2.42236	2.06261e-05	1.33978	0.0184653	0.182654	0.748053
SESEC_RS03505	-2.01867	0.00368862	1.45928	0.0357186	2.44356	0.000436163
SESEC_RS03510	-1.85803	0.00828021	1.51854	0.0308413	2.13982	0.00234452
SESEC_RS03515	-2.3229	0.000652307	0.740076	0.273554	2.88517	1.81923e-05
SESEC_RS03520	-2.10321	0.000247192	0.787655	0.16951	2.37292	3.47013e-05
SESEC_RS03525	-0.906003	0.278734	1.44547	0.0846078	2.97125	0.000379128
SESEC_RS03530	-0.32574	0.717026	0.547045	0.544188	2.27481	0.0106549
SESEC_RS03535	-2.8777	1.32996e-12	1.13994	0.0028489	-1.97625	1.66267e-06
SESEC_RS03540	-2.4533	3.96334e-07	1.93629	3.74459e-06	-0.894138	0.0439806
SESEC_RS03545	1.68281	6.23451e-08	0.890266	0.0039348	1.84613	1.30805e-09
SESEC_RS03550	0.554428	0.0719809	-0.00818063	0.978912	1.60668	1.5236e-07
SESEC_RS03555	-2.2019	3.30919e-08	2.3098	3.58252e-09	-0.369869	0.353018
SESEC_RS03560	-3.24606	2.65734e-10	1.75005	0.000261026	-0.852189	0.0857798
SESEC_RS03565	-2.88047	2.02015e-13	1.80917	2.34827e-06	-1.27698	0.00123459
SESEC_RS03570	1.47274	0.014368	0.0581556	0.920625	-3.32294	1.51943e-07
SESEC_RS03575	1.78054	0.00209621	-0.208426	0.716966	-2.12777	0.000224561
SESEC_RS03590	-0.0245964	0.948741	1.21792	0.0013476	-2.40029	4.63084e-10
SESEC_RS03595	-3.06051	1.94588e-09	2.46934	2.81385e-07	-1.03435	0.0380277
SESEC_RS03600	-2.59325	3.3637e-07	2.16022	1.69998e-05	-1.24112	0.013998
SESEC_RS03610	-3.17487	1.06187e-05	1.64347	0.00529551	-1.68301	0.00949801
SESEC_RS03615	-3.3533	3.25362e-11	1.68635	0.00032835	-1.32355	0.00580657
SESEC_RS03620	-3.93833	5.11971e-13	1.99048	5.93836e-06	-0.686974	0.129549
SESEC_RS03625	-3.45211	1.32591e-12	1.84349	6.16758e-05	-0.710747	0.12719
SESEC_RS03630	-3.23078	5.93856e-09	1.70802	0.00135264	-0.825759	0.125893
SESEC_RS03640	-3.40371	5.15246e-15	1.63118	0.000154236	-1.02144	0.0181602
SESEC_RS03645	-3.33761	5.809e-15	1.42735	0.000527763	-1.25955	0.00257172
SESEC_RS03650	-3.42676	7.49146e-14	1.54355	0.000616572	-0.778363	0.0861368
SESEC_RS03655	-3.35483	1.71095e-14	1.89829	1.01224e-05	-0.981647	0.0233726
SESEC_RS03660	-2.49534	0.0170611	3.61826	0.000424137	0.745805	0.481735
SESEC_RS03665	-3.77873	7.09194e-21	2.23951	8.26341e-09	-0.862769	0.0276341
SESEC_RS03670	-1.05198	0.19946	0.0832186	0.919079	0.517433	0.526305
SESEC_RS03675	-1.78628	0.00270796	0.160206	0.787843	1.45049	0.0147481
SESEC_RS03680	2.01955	0.0018944	-0.755208	0.218184	-3.40263	2.27678e-07
SESEC_RS03690	2.59428	0.0470924	0.677537	0.455638	-2.42889	0.0393572
SESEC_RS03725	-1.91574	0.0565553	-2.53669	0.0571502	-1.57724	0.134797
SESEC_RS03730	0.295622	0.783505	-0.0320713	0.977554	-2.31483	0.0617941
SESEC_RS03735	-1.91101	0.127855	1.79571	0.182392	-0.0892939	0.949484
SESEC_RS03740	2.77213	5.35757e-05	0.599264	0.332957	-2.53383	0.000683278
SESEC_RS03745	-0.319401	0.773107	-4.00059	0.0117728	-0.890119	0.45635
SESEC_RS03750	-0.562902	0.473917	0.766265	0.348689	-1.42739	0.10933
SESEC_RS03755	0.738509	0.508631	0.459019	0.677022	-2.73746	0.0411132
SESEC_RS03775	-1.44209	0.0815871	-0.283973	0.758519	-1.63954	0.0972974
SESEC_RS03780	-0.781341	0.128533	-0.981803	0.131442	-2.90307	0.000411517
SESEC_RS03785	0.603251	0.621633	0.333874	0.787885	-4.36084	0.00935438
SESEC_RS03800	1.54648	0.0994609	0.404669	0.660249	-5.23614	0.000325292
SESEC_RS03805	1.67286	0.0211729	0.239101	0.691159	-2.53317	6.79486e-05
SESEC_RS03815	-0.924082	0.0004609	-1.00813	0.000139075	1.1216	2.09318e-05
SESEC_RS03820	-0.282144	0.279464	-0.519625	0.0496429	1.14393	1.17288e-05
SESEC_RS03825	0.149545	0.844403	2.1155	0.00584391	3.52528	4.23439e-06
SESEC_RS03830	-0.322531	0.572126	0.259079	0.652711	-0.0689929	0.9044
SESEC_RS03835	-0.942683	0.000183337	0.169113	0.506474	2.71355	7.33475e-27
SESEC_RS03840	-1.64107	0.0811994	-0.427087	0.660503	-1.99386	0.0564604
SESEC_RS03845	0.617708	0.460019	0.0115066	0.98899	-1.72765	0.0502134
SESEC_RS03850	0.708974	0.007204	-0.0893674	0.73477	-2.1647	2.31747e-16
SESEC_RS03855	1.45163	1.42068e-06	-0.0100773	0.973294	-2.26686	5.07068e-14
SESEC_RS03860	1.26259	2.21773e-12	0.423196	0.0186038	-0.884062	8.89223e-07
SESEC_RS03865	1.51049	5.57956e-10	0.00381552	0.987507	0.765158	0.0016686
SESEC_RS03875	2.07798	0.000776014	0.942245	0.109757	-0.0654529	0.911971
SESEC_RS03880	-0.243984	0.833743	1.77682	0.141109	1.81518	0.127366
SESEC_RS03885	-2.54973	0.00826856	-0.579215	0.568025	1.22987	0.138832
SESEC_RS03890	-1.67996	2.07469e-08	-0.427048	0.172607	1.9126	2.17891e-10
SESEC_RS03895	-1.16488	7.39782e-07	-0.169227	0.482529	1.66018	2.43448e-12
SESEC_RS03900	1.69733	9.88198e-08	0.034997	0.912504	-1.83425	8.49248e-09
SESEC_RS03905	1.10337	0.000138736	-0.58389	0.0438249	-1.05767	0.000260699
SESEC_RS03910	0.773003	0.0109466	-0.81354	0.0074262	-0.807487	0.00787051
SESEC_RS03915	2.14159	2.2942e-11	0.107768	0.736403	-0.0182613	0.954507
SESEC_RS03920	-0.214362	0.158838	0.14434	0.345202	0.410014	0.00719733
SESEC_RS03925	1.70993	4.38695e-09	0.776912	0.00761743	-0.692552	0.0174008
SESEC_RS03930	0.559794	0.01024	0.151751	0.486331	0.337617	0.121349
SESEC_RS03935	-0.0995883	0.714557	0.0422494	0.876711	0.48265	0.0762993
SESEC_RS03940	-0.184854	0.536926	0.554939	0.0647059	0.144022	0.631474
SESEC_RS03945	1.26718	0.00448815	-1.32812	0.00288048	-5.49309	8.5586e-35
SESEC_RS03950	-0.401862	0.200544	0.61056	0.0523997	0.507828	0.106449
SESEC_RS03955	-0.801467	0.000769571	0.771096	0.0012935	1.03547	1.50806e-05
SESEC_RS03960	-1.86818	4.44324e-12	0.689317	0.0113501	1.82606	1.64124e-11
SESEC_RS03965	-0.699887	0.0262501	-0.015751	0.960111	-0.436196	0.166022
SESEC_RS03970	-1.16509	0.108455	1.45222	0.0451596	2.92751	5.38296e-05
SESEC_RS03975	1.75149	3.53024e-12	0.158344	0.513033	-0.156266	0.517567
SESEC_RS03980	2.10652	3.12638e-08	0.976704	0.0112699	-0.851655	0.0288435
SESEC_RS03985	0.244607	0.564521	0.301435	0.491712	-0.607659	0.167415
SESEC_RS03990	0.493864	0.419031	3.26322	3.34914e-07	1.87143	0.00353527
SESEC_RS03995	-1.09401	0.000457279	0.239055	0.471455	1.35142	3.34205e-05
SESEC_RS04000	-1.56288	3.84142e-06	-1.09777	0.00339689	1.40552	6.00692e-05
SESEC_RS04005	-1.51155	1.02749e-05	-0.674785	0.0526463	1.43321	3.17419e-05
SESEC_RS04010	-1.54616	5.48226e-07	-0.244174	0.441423	1.85089	3.17508e-09
SESEC_RS04015	-0.108317	0.882354	1.485	0.0446205	2.33984	0.00151866
SESEC_RS04020	0.497505	0.0441588	-0.911976	0.000226892	-0.049771	0.840038
SESEC_RS04025	0.717268	0.00159554	-0.417646	0.0659372	-0.607718	0.00745083
SESEC_RS04030	0.935466	0.000286127	-0.479989	0.0623876	-0.974695	0.000154127
SESEC_RS04035	3.67343	5.59432e-48	0.667767	0.00804926	-1.61182	1.63308e-10
SESEC_RS04040	2.24423	3.63205e-26	0.26078	0.218252	-1.20513	1.30259e-08
SESEC_RS04050	0.725836	0.000495934	0.460018	0.0273701	-0.509558	0.0145766
SESEC_RS04055	-1.69761	2.15618e-09	-0.649065	0.0221302	3.75248	5.39021e-40
SESEC_RS04065	-0.341867	0.724418	1.52119	0.0997006	1.11864	0.224892
SESEC_RS04070	-1.22234	0.199142	-0.205546	0.836266	1.88659	0.050433
SESEC_RS04075	-0.881628	0.317355	0.124227	0.908287	2.71248	0.00567186
SESEC_RS04080	-2.22941	3.08323e-19	-0.951486	0.000137426	1.5977	1.30428e-10
SESEC_RS04085	-2.19369	1.6745e-10	-1.06067	0.00200538	0.6455	0.0600427
SESEC_RS04090	-1.74042	6.6287e-09	-0.727832	0.0152551	0.779223	0.00937767
SESEC_RS04095	-1.1532	0.0324277	-0.861527	0.0894481	0.996077	0.0431715
SESEC_RS04100	0.106932	0.765298	-0.255936	0.474204	-1.52023	2.13667e-05
SESEC_RS04105	0.406509	0.155164	-0.480334	0.0929213	-0.657081	0.021533
SESEC_RS04110	1.1464	2.59857e-05	-0.247174	0.364464	-2.79878	9.88706e-25
SESEC_RS04115	-1.13951	0.014022	-1.11533	0.0821454	1.30531	0.0104516
SESEC_RS04120	-1.17026	0.000378851	-0.152652	0.644275	1.67343	3.75628e-07
SESEC_RS04125	0.81288	0.0212335	0.0303661	0.931578	1.36423	0.000111172
SESEC_RS04130	0.302323	0.193635	-0.513464	0.0274831	1.3163	1.52799e-08
SESEC_RS04135	-0.384403	0.0393219	-0.579666	0.00189945	1.64262	1.25752e-18
SESEC_RS04140	0.402769	0.179297	-0.340366	0.255366	-0.128643	0.666931
SESEC_RS04145	2.37003	2.44782e-10	0.0650573	0.861964	-1.72164	4.21662e-06
SESEC_RS04150	-0.395689	0.320312	-0.222831	0.575716	-0.684262	0.0856928
SESEC_RS04155	-0.952633	0.000522068	0.368689	0.199647	1.64458	5.29946e-09
SESEC_RS04165	0.702364	0.127136	0.299457	0.515455	-1.15998	0.0117644
SESEC_RS04170	-0.795294	0.245822	-0.339872	0.631102	-0.446039	0.522875
SESEC_RS04175	0.105811	0.605543	0.3163	0.122886	0.247082	0.227701
SESEC_RS04180	-0.929748	4.16275e-05	0.446274	0.0514178	1.27695	2.13179e-08
SESEC_RS04185	-1.71819	6.928e-10	0.671567	0.0163339	2.07621	1.04192e-13
SESEC_RS04190	-0.672425	0.223347	1.04089	0.0597035	-1.45077	0.00874499
SESEC_RS04195	-2.98891	1.09014e-18	0.605552	0.0795702	-0.375139	0.278632
SESEC_RS04200	-3.04204	1.42605e-08	0.443557	0.411855	-0.241565	0.655008
SESEC_RS04205	-3.01847	3.40136e-14	0.256135	0.522554	-0.277188	0.488915
SESEC_RS04210	-2.89185	6.42304e-12	0.401721	0.341177	0.804527	0.0564624
SESEC_RS04215	0.538426	0.379358	0.117395	0.840136	-1.02149	0.0839601
SESEC_RS04220	0.99899	0.0596427	0.988509	0.0622432	1.1205	0.0344886
SESEC_RS04225	-0.149357	0.692845	-0.428066	0.257514	0.207916	0.582246
SESEC_RS04230	0.0642077	0.885005	0.465459	0.294449	1.05164	0.0177187
SESEC_RS04235	-1.37292	0.000175224	-0.0513807	0.888336	1.13021	0.00200666
SESEC_RS04240	-2.49089	2.51572e-11	0.178709	0.632302	2.30078	7.08735e-10
SESEC_RS04245	-2.44878	5.62653e-10	0.248564	0.529205	1.8967	1.56842e-06
SESEC_RS04250	-2.57803	1.21072e-11	0.359695	0.344464	2.25449	3.0567e-09
SESEC_RS04255	0.516296	0.195449	1.24406	0.00185891	0.472999	0.236881
SESEC_RS04260	0.053881	0.831779	-0.328421	0.195479	-0.849054	0.000817578
SESEC_RS04265	-1.34407	1.91628e-09	-0.227836	0.314251	0.0521623	0.814253
SESEC_RS04270	-2.17918	1.73533e-21	-0.342741	0.134898	1.12101	8.75031e-07
SESEC_RS04275	-1.40842	3.71203e-07	-0.0197692	0.943175	1.78051	1.20534e-10
SESEC_RS04285	-2.81836	1.10573e-23	-0.184821	0.511014	2.42388	6.09504e-18
SESEC_RS04290	2.76659	1.32951e-16	-0.624666	0.0618087	-1.53931	4.17818e-06
SESEC_RS04295	2.4101	2.22377e-16	-0.848309	0.00385412	-1.78216	1.27045e-09
SESEC_RS04300	2.72292	1.22868e-05	0.370628	0.551734	-3.08938	7.01571e-07
SESEC_RS04310	-1.25385	0.00106083	-0.799659	0.0430801	-1.7418	1.5606e-05
SESEC_RS04315	-1.02584	0.00236134	-0.578991	0.100655	-0.0106058	0.975165
SESEC_RS04320	-2.75249	3.65666e-05	-2.36146	0.00085077	0.193653	0.762572
SESEC_RS04330	-0.863606	0.151672	-1.09969	0.0823494	-1.86448	0.00352569
SESEC_RS04335	1.5005	0.0121501	-0.989798	0.097401	-1.6434	0.00593028
SESEC_RS04340	3.30624	0.00423484	2.15482	0.0614342	-0.302788	0.793211
SESEC_RS04345	2.79397	0.0176174	2.17509	0.0647539	-0.113378	0.923546
SESEC_RS04350	0.492561	0.525607	0.227523	0.764244	-2.30971	0.0030121
SESEC_RS04355	-1.23729	1.837e-07	1.04269	1.1277e-05	-0.804396	0.000716503
SESEC_RS04365	-1.3316	0.00421082	-2.04376	0.000157999	-1.22731	0.0103512
SESEC_RS04370	-2.02149	0.0254067	-0.696921	0.468517	-1.4231	0.142739
SESEC_RS04375	-3.55893	0.000150393	-0.414627	0.662009	-0.567221	0.538746
SESEC_RS04380	-2.45486	1.69583e-05	-1.87641	0.00313209	-0.706507	0.223171
SESEC_RS04385	-2.24437	2.88609e-11	-1.50535	8.09459e-05	-0.547063	0.117752
SESEC_RS04390	-1.90617	2.56541e-07	-0.99584	0.0121451	1.01722	0.0061001
SESEC_RS04395	-0.223183	0.236058	0.235567	0.211118	-0.826591	1.14847e-05
SESEC_RS04400	-1.73874	4.82342e-14	0.607807	0.00846757	0.0419193	0.85591
SESEC_RS04405	2.36367	6.05296e-05	-0.112348	0.848758	-3.65503	5.7674e-10
SESEC_RS04410	2.71428	0.00038862	0.0184856	0.980722	-4.22702	3.29794e-08
SESEC_RS04415	2.68796	0.00143499	-0.474686	0.572297	-4.28353	3.92127e-07
SESEC_RS04420	0.925636	0.189044	-0.459464	0.514436	-0.428004	0.543611
SESEC_RS04425	-0.160089	0.547122	-0.396936	0.135898	1.23937	3.14008e-06
SESEC_RS04430	-0.714751	0.00374179	-0.351078	0.15485	1.81712	1.67855e-13
SESEC_RS04435	-1.44867	7.67326e-09	-0.0113632	0.964077	2.70705	4.0929e-27
SESEC_RS04440	-1.79487	4.88427e-14	0.0441073	0.853594	2.60806	7.18917e-28
SESEC_RS04445	0.208728	0.394848	-0.16258	0.510094	1.99906	3.22078e-16
SESEC_RS04450	-0.198797	0.453097	-0.510788	0.056128	2.28452	6.3077e-18
SESEC_RS04455	-0.264718	0.688658	1.21869	0.0744642	4.01287	2.85813e-09
SESEC_RS04465	-2.46095	4.45669e-16	-0.498077	0.104812	2.67991	7.39122e-19
SESEC_RS04470	-2.89699	9.08411e-17	-0.0114191	0.974166	2.32561	2.6941e-11
SESEC_RS04475	-2.70184	8.94383e-06	1.0576	0.0949735	2.85055	5.08006e-06
SESEC_RS04480	-2.37137	7.73418e-05	0.584509	0.390883	3.40968	1.32229e-07
SESEC_RS04485	-2.82671	4.2576e-05	-0.89966	0.219076	0.370975	0.586262
SESEC_RS04490	-4.32357	9.19635e-20	-0.0388984	0.937215	2.45619	3.37618e-07
SESEC_RS04495	-4.16602	3.10547e-35	-0.0792374	0.817497	1.60937	1.87754e-06
SESEC_RS04500	-3.09075	1.98054e-13	-0.640273	0.147638	1.0793	0.0118055
SESEC_RS04505	1.76601	1.43606e-06	0.0639154	0.861497	-1.63299	8.3116e-06
SESEC_RS04510	0.18896	0.401346	-0.0288924	0.897895	-0.274929	0.222024
SESEC_RS04515	0.378851	0.607239	1.41721	0.0546745	1.89828	0.0100267
SESEC_RS04520	0.644944	0.637924	4.10677	0.0027857	4.43944	0.0012254
SESEC_RS04525	-1.16415	4.62017e-06	-0.57057	0.0246835	-0.238398	0.347758
SESEC_RS04530	-0.727787	0.00436024	-0.694808	0.00649314	1.03076	5.15047e-05
SESEC_RS04535	2.97689	1.48129e-05	0.294871	0.667582	2.26586	0.000961109
SESEC_RS04540	3.1803	0.00691833	3.67222	0.00182736	5.0941	1.53034e-05
SESEC_RS04545	3.64025	1.37393e-05	1.64062	0.049059	3.46055	3.18902e-05
SESEC_RS04555	-1.52109	1.4908e-07	-0.87094	0.00289799	0.757618	0.00834401
SESEC_RS04560	0.278079	0.339814	-0.920056	0.00158113	0.654598	0.0244446
SESEC_RS04565	1.80152	4.89428e-06	0.960869	0.0148539	1.10949	0.0048989
SESEC_RS04570	0.789429	0.000339459	0.0772459	0.727322	1.5995	4.2782e-13
SESEC_RS04575	-2.20215	1.45534e-13	-0.43512	0.146777	2.21856	7.86242e-14
SESEC_RS04580	1.40035	1.4712e-05	-0.828874	0.0101211	-2.01698	3.98628e-10
SESEC_RS04585	1.99434	6.36847e-14	-0.136781	0.606911	-3.26119	1.40297e-34
SESEC_RS04590	0.288621	0.316266	-0.309031	0.281671	-0.779915	0.0065622
SESEC_RS04595	0.159734	0.437582	-0.168632	0.413401	0.712368	0.00053015
SESEC_RS04600	-0.45668	0.018382	-0.758496	9.54569e-05	1.19172	7.52485e-10
SESEC_RS04605	0.587748	0.493444	0.946922	0.265937	-1.48821	0.0805605
SESEC_RS04610	0.43145	0.106487	0.102426	0.700865	1.30358	8.95076e-07
SESEC_RS04615	4.89141	NA	4.61062	NA	-0.358737	NA
SESEC_RS04625	-0.721398	0.388406	-0.0106775	0.989998	0.58217	0.481775
SESEC_RS04630	-0.305079	0.480723	0.013473	0.975311	-1.0726	0.013908
SESEC_RS04635	0.577039	0.153833	0.829199	0.0404966	-1.51572	0.000181975
SESEC_RS04640	1.35958	0.00246437	0.977738	0.0294702	-2.03496	5.93768e-06
SESEC_RS04645	0.713375	0.0242097	-0.0298933	0.924795	-1.26678	6.36957e-05
SESEC_RS04650	1.43863	1.83875e-07	0.069267	0.801685	-0.403254	0.143675
SESEC_RS04655	1.02138	0.0193688	-0.00402938	0.992639	0.0716124	0.869755
SESEC_RS04660	0.240055	0.594838	0.228292	0.614231	-0.0131939	0.97674
SESEC_RS04665	1.80099	1.97741e-10	-0.283866	0.315881	-1.6111	1.25314e-08
SESEC_RS04670	-0.974655	0.0178976	-0.343243	0.388038	1.69528	1.5623e-05
SESEC_RS04675	1.3375	0.0265246	1.69373	0.00496337	-0.763265	0.205945
SESEC_RS04680	1.76137	2.61697e-12	-0.147013	0.559197	-1.28157	3.60959e-07
SESEC_RS04685	1.63027	0.00209541	0.520055	0.326443	-0.771096	0.145819
SESEC_RS04690	0.232597	0.444448	-0.184639	0.544347	-0.699366	0.0216394
SESEC_RS04695	0.548287	0.120278	1.48186	3.00149e-05	0.578205	0.103624
SESEC_RS04700	0.496709	0.00568454	-0.191506	0.287691	0.417518	0.020269
SESEC_RS04705	0.451771	0.346295	-0.204877	0.669307	-3.49151	3.38278e-13
SESEC_RS04710	0.229827	0.586211	0.137464	0.744755	-2.28676	6.11926e-08
SESEC_RS04715	-0.315094	0.481773	-0.262878	0.55772	-2.46866	3.98842e-08
SESEC_RS04720	-1.07276	0.0321273	-0.841098	0.0929441	-3.25175	8.31209e-11
SESEC_RS04725	-0.999824	0.0386838	-1.05158	0.029666	-3.38822	2.46505e-12
SESEC_RS04730	-0.853182	0.0770516	-0.997417	0.0387433	-3.19263	3.70928e-11
SESEC_RS04735	-1.40345	0.000175737	-0.680974	0.0708677	-0.424703	0.256972
SESEC_RS04740	-1.73315	0.0292538	-0.834262	0.286029	-1.89843	0.0182155
SESEC_RS04745	1.74769	5.22016e-06	-0.650981	0.0886295	-2.69804	2.01188e-12
SESEC_RS04750	0.295216	0.304007	-0.701146	0.0147356	-1.78487	5.70846e-10
SESEC_RS04755	1.16878	0.00196697	-0.334429	0.376002	-1.46691	0.000105071
SESEC_RS04760	0.339843	0.4995	0.0226212	0.964173	-0.219793	0.662468
SESEC_RS04765	0.521865	0.0445499	-0.683887	0.00831366	-1.10075	2.1533e-05
SESEC_RS04770	-0.718293	0.00360597	-0.591315	0.016287	-0.880797	0.000340703
SESEC_RS04775	-0.518309	0.0524174	-0.42192	0.116141	0.599915	0.0248378
SESEC_RS04780	1.77017	3.65273e-05	0.992352	0.0206654	-0.118087	0.783103
SESEC_RS04785	2.68284	1.11425e-10	0.608085	0.143265	0.338178	0.415296
SESEC_RS04790	0.208105	0.319062	-0.288736	0.175647	1.67825	1.03754e-15
SESEC_RS04795	-0.747066	0.00944448	-0.433246	0.141416	1.40481	1.21123e-06
SESEC_RS04800	0.258066	0.301366	-0.570197	0.0219197	0.363076	0.143802
SESEC_RS04805	0.323248	0.609196	1.71247	0.00695562	2.43404	0.000122915
SESEC_RS04810	-0.822162	0.00589185	-0.268842	0.371312	1.40276	2.74825e-06
SESEC_RS04815	-0.729804	0.0321606	-0.237793	0.487126	1.72617	4.18225e-07
SESEC_RS04820	-0.869226	0.0103137	-0.36561	0.281424	1.02715	0.00244496
SESEC_RS04825	-1.11272	0.000127941	-0.30335	0.299554	0.927416	0.00143639
SESEC_RS04830	-1.37935	1.32098e-08	0.253039	0.297412	2.70416	8.00449e-29
SESEC_RS04835	-1.9876	1.16531e-05	1.75414	0.00014006	4.28065	6.46101e-21
SESEC_RS04840	-2.11657	6.9722e-07	-0.269449	0.533496	3.26566	4.60235e-15
SESEC_RS04870	-0.108491	0.938145	-0.957012	0.46987	-1.17912	0.365319
SESEC_RS04875	0.647489	0.585945	1.12133	0.346017	-0.792702	0.52687
SESEC_RS04880	-0.924865	2.43546e-07	-0.282974	0.113105	-0.756099	2.19075e-05
SESEC_RS04885	-0.684612	0.0334201	-0.461037	0.149732	-0.521952	0.0993462
SESEC_RS04890	-0.48416	0.119545	-0.345713	0.261588	-0.567668	0.0638736
SESEC_RS04895	-0.739385	0.309883	-0.847273	0.283609	0.174739	0.812801
SESEC_RS04900	0.490338	0.621792	-0.209747	0.83371	1.56441	0.116058
SESEC_RS04905	2.3101	2.34928e-07	2.7864	4.35735e-10	0.996003	0.0257581
SESEC_RS04910	1.71897	0.000878686	0.726982	0.159498	-1.02923	0.0464371
SESEC_RS04915	0.0635059	0.86514	0.186807	0.617609	-0.750265	0.0449844
SESEC_RS04920	-0.743127	0.0727045	-0.0424616	0.918372	-0.635796	0.124895
SESEC_RS04925	-1.54229	1.54613e-05	-0.381319	0.285558	-0.754296	0.0346328
SESEC_RS04930	-1.83524	7.93368e-06	-0.227859	0.581221	2.15965	1.56205e-07
SESEC_RS04935	-3.24694	6.86321e-14	0.224789	0.609762	2.25137	2.57517e-07
SESEC_RS04940	-2.08404	0.00852637	1.45376	0.0707591	3.53419	1.03729e-05
SESEC_RS04945	1.47121	3.23829e-05	0.750044	0.03412	-0.324447	0.359432
SESEC_RS04950	0.774366	0.00197116	0.113711	0.649156	-0.043688	0.861032
SESEC_RS04955	1.27278	7.32919e-07	0.448549	0.0808825	0.395144	0.123793
SESEC_RS04960	2.1385	9.96048e-06	0.720282	0.136003	-1.09321	0.0237213
SESEC_RS04965	0.139072	0.656588	-0.613796	0.0497463	-1.77992	1.27548e-08
SESEC_RS04970	-0.367422	0.262061	-0.115324	0.724712	-0.506795	0.121707
SESEC_RS04975	1.39851	1.01758e-06	0.0316446	0.911951	-1.01955	0.000371019
SESEC_RS04980	2.17679	6.55661e-15	-0.198954	0.475752	-2.7135	2.5782e-22
SESEC_RS04985	2.26529	2.05385e-06	-0.852939	0.0736026	-3.08649	9.70167e-11
SESEC_RS04990	-0.155453	0.701853	-0.0459213	0.910125	0.925993	0.022497
SESEC_RS04995	-0.2917	0.59676	2.96324	7.20999e-08	-0.00775585	0.988756
SESEC_RS05000	-1.74558	0.00236746	2.08199	0.000272253	-0.376207	0.511489
SESEC_RS05005	-1.92405	2.60599e-09	-0.655764	0.0446316	2.06856	1.45022e-10
SESEC_RS05010	2.41816	0.000204823	1.60116	0.0138796	-0.500415	0.44427
SESEC_RS05015	1.98923	0.00993031	-0.473759	0.539172	-1.64583	0.0329289
SESEC_RS05020	1.52229	0.0175694	0.553481	0.387974	-1.6624	0.00952746
SESEC_RS05025	1.25346	0.0844631	0.831862	0.25221	-1.67475	0.0211664
SESEC_RS05030	3.55882	1.41479e-37	0.826855	0.00285129	-2.25849	4.24936e-16
SESEC_RS05035	3.56531	2.29724e-15	0.329875	0.461022	-1.91695	2.71924e-05
SESEC_RS05040	2.84251	1.8013e-15	-0.090049	0.799716	-2.58883	8.81214e-13
SESEC_RS05045	1.90222	0.0189603	0.239693	0.770686	-1.39599	0.0997657
SESEC_RS05050	1.36194	0.095581	2.43055	0.00291075	-0.461347	0.577019
SESEC_RS05055	1.2242	0.0109909	1.40063	0.0027657	-1.0458	0.0331158
SESEC_RS05060	-0.374302	0.458531	-0.146743	0.767429	-1.27759	0.0121824
SESEC_RS05065	-0.347323	0.52636	-0.0629802	0.905711	-3.07987	3.03156e-06
SESEC_RS05090	-0.249077	0.301696	-0.365364	0.130915	1.16213	1.46046e-06
SESEC_RS05095	-0.696807	0.00128886	-1.09613	4.23452e-07	0.533531	0.013634
SESEC_RS05100	-2.09751	0.000103635	-2.85416	1.38983e-06	-0.248472	0.639895
SESEC_RS05105	-1.54261	5.43032e-05	-0.406637	0.288649	0.377908	0.323234
SESEC_RS05110	-1.30363	0.000199132	0.328755	0.353894	1.67465	1.70627e-06
SESEC_RS05115	-1.13777	0.00116988	0.288039	0.41779	1.20447	0.00060622
SESEC_RS05120	0.735538	0.0033279	-0.220664	0.378855	0.53089	0.034052
SESEC_RS05125	0.383612	0.31998	-0.444455	0.249352	-1.50151	0.000100206
SESEC_RS05130	0.911273	0.0492014	0.983697	0.0339539	0.897638	0.0528026
SESEC_RS05135	0.802723	0.0150359	-1.15077	0.000620262	0.46967	0.151016
SESEC_RS05140	1.95923	0.0586814	0.00351215	0.997439	0.150471	0.888519
SESEC_RS05145	-0.379777	0.421588	-0.862671	0.0837523	-1.70713	0.000697286
SESEC_RS05150	1.15214	0.000723207	0.596513	0.0792262	-2.78617	6.18487e-16
SESEC_RS05155	0.394691	0.0891984	0.10516	0.654524	-2.19664	5.32111e-18
SESEC_RS05160	0.312351	0.400447	0.501761	0.189143	-0.575935	0.135971
SESEC_RS05170	-0.854575	0.00695869	-0.147178	0.656351	-1.61844	3.12902e-06
SESEC_RS05175	-1.19857	2.96943e-07	0.022339	0.926264	-0.600726	0.0128879
SESEC_RS05180	-1.51125	6.27983e-05	-0.158316	0.67631	-0.667512	0.078282
SESEC_RS05185	-1.5879	3.54114e-11	-0.00133462	0.995721	-0.492065	0.047481
SESEC_RS05190	-1.20786	3.65936e-07	0.0299853	0.900318	-0.231238	0.333314
SESEC_RS05195	-0.102829	0.768645	-0.429462	0.223931	-0.728036	0.0376015
SESEC_RS05200	0.786173	0.139972	0.680701	0.201518	-0.591169	0.268001
SESEC_RS05205	0.779615	0.152105	0.728214	0.181303	-0.0804674	0.88265
SESEC_RS05210	-0.25768	0.693529	-0.0127176	0.985911	0.161518	0.817279
SESEC_RS05215	2.7162	0.00029881	0.773354	0.305611	1.32754	0.0775692
SESEC_RS05220	-0.102682	0.824668	-0.0935839	0.84	0.213779	0.644477
SESEC_RS05235	-0.323909	0.463502	-0.201785	0.645475	1.2101	0.00532617
SESEC_RS05240	-0.413684	0.698767	-0.0901418	0.932498	-0.830154	0.437627
SESEC_RS05245	0.903912	0.189415	-1.16212	0.0882056	-3.04854	1.57973e-05
SESEC_RS05265	0.111932	0.913876	1.05472	0.323597	0.365551	0.733375
SESEC_RS05275	0.280378	0.825894	-0.104482	0.958698	2.19874	0.200191
SESEC_RS05280	0.599723	0.387585	1.25122	0.103606	-1.32939	0.120436
SESEC_RS05285	-0.214093	0.698888	-0.678879	0.297103	-1.39733	0.0340944
SESEC_RS05290	-0.441704	0.683374	1.97766	0.0989203	-0.948317	0.47606
SESEC_RS05300	-1.79076	0.0363129	-2.1062	0.0384423	-2.31825	0.0179973
SESEC_RS05325	-0.34112	0.263835	0.541483	0.0771216	0.165688	0.588376
SESEC_RS05330	0.105466	0.888385	0.271541	0.683701	-1.22468	0.0756198
SESEC_RS05335	0.797981	0.27781	0.391345	0.593688	-1.23277	0.10143
SESEC_RS05340	0.433651	0.428904	0.529808	0.340052	-0.983517	0.0824076
SESEC_RS05345	1.60944	3.7436e-12	-0.108053	0.640648	-0.319661	0.167227
SESEC_RS05350	3.86157	2.13468e-43	0.65998	0.0176581	-2.08392	7.82616e-14
SESEC_RS05355	0.745298	0.397308	-0.238612	0.794553	1.19424	0.165012
SESEC_RS05360	0.993192	6.98718e-07	-0.144598	0.470686	1.96378	8.489e-23
SESEC_RS05365	2.38827	1.85298e-10	0.501951	0.169967	-0.152994	0.676009
SESEC_RS05370	3.13139	5.4761e-32	-0.426885	0.107055	-1.59362	1.80401e-09
SESEC_RS05375	-0.350407	0.791932	2.83546	0.101441	7.07601	2.00269e-05
SESEC_RS05380	0.603614	0.45734	3.19864	7.31132e-05	4.25325	1.33161e-07
SESEC_RS05385	1.52653	6.18682e-07	-0.136855	0.654217	0.209964	0.491327
SESEC_RS05390	2.77239	3.78004e-22	-0.0503691	0.860396	-1.16127	5.02273e-05
SESEC_RS05395	1.85676	8.59677e-13	0.421058	0.104719	-1.11725	1.67361e-05
SESEC_RS05400	-2.77696	7.90392e-21	-0.990311	0.000832907	1.63125	3.60821e-08
SESEC_RS05405	2.41123	4.28351e-14	-0.446206	0.162244	-1.41649	9.14395e-06
SESEC_RS05410	-1.78021	0.000245371	-0.312322	0.520542	0.434654	0.370289
SESEC_RS05415	-1.44276	0.000783014	0.141104	0.745001	0.186164	0.664312
SESEC_RS05420	-1.40032	8.61544e-07	-0.0466001	0.869977	0.134953	0.635181
SESEC_RS05425	-1.20109	0.00157434	-0.0304127	0.936252	0.82603	0.0295734
SESEC_RS05430	-0.0201903	0.978184	0.187589	0.799511	1.44014	0.0509626
SESEC_RS05435	0.38624	0.455098	-0.0815927	0.874544	0.622361	0.228078
SESEC_RS05440	1.48491	5.14413e-09	-0.65631	0.00974479	-1.14143	6.94133e-06
SESEC_RS05445	2.97879	0.000175285	2.54697	0.00129994	1.44162	0.0687608
SESEC_RS05450	2.27571	1.46515e-13	-0.140859	0.645937	-1.81633	3.58099e-09
SESEC_RS05455	2.12953	1.19409e-16	-0.127781	0.618487	-1.70023	3.87564e-11
SESEC_RS05460	0.284323	0.32576	-0.239538	0.408539	0.348252	0.229193
SESEC_RS05465	0.27136	0.398295	-0.477557	0.137442	0.450382	0.16107
SESEC_RS05470	0.928908	0.00685983	-0.658603	0.05522	-0.879247	0.0104823
SESEC_RS05475	1.52287	0.000305873	-1.10593	0.00871551	-1.30803	0.00191879
SESEC_RS05480	-0.390205	0.498297	-0.490561	0.393052	0.955238	0.0918724
SESEC_RS05485	-0.0201964	0.936034	-0.517298	0.0401014	0.372764	0.138713
SESEC_RS05490	1.29067	1.09135e-06	-0.33615	0.204305	-0.48464	0.0672192
SESEC_RS05495	-0.556005	0.0995198	-0.599716	0.0777478	3.27744	2.86934e-22
SESEC_RS05500	1.7631	7.42721e-09	-0.370075	0.225573	1.38256	5.57677e-06
SESEC_RS05505	3.70591	0.0332425	1.91412	0.271452	-11.5331	1.14404e-08
SESEC_RS05510	2.63692	8.07906e-06	1.19729	0.0426127	0.276287	0.639963
SESEC_RS05515	1.4353	5.36088e-06	0.313322	0.320464	0.0414423	0.895437
SESEC_RS05520	0.297151	0.114007	0.134722	0.473759	0.23782	0.205796
SESEC_RS05525	-0.395863	0.443642	-0.0224828	0.967619	1.00182	0.0599095
SESEC_RS05530	2.62566	3.57011e-17	-0.317598	0.305593	-1.0538	0.000681038
SESEC_RS05535	1.79632	2.37884e-09	-0.585007	0.0517351	-0.912584	0.00240285
SESEC_RS05540	1.46072	1.0571e-05	-0.222574	0.494846	-0.506899	0.119062
SESEC_RS05545	0.788601	0.0115763	-0.66272	0.0335398	0.150399	0.629202
SESEC_RS05550	3.32388	0.00257847	2.85483	0.00962259	2.12873	0.0535449
SESEC_RS05555	-1.31421	3.20286e-05	0.739923	0.0218291	1.85963	5.83905e-09
SESEC_RS05560	-3.37472	9.356e-51	-0.669912	0.00317102	2.67941	1.13726e-32
SESEC_RS05565	-2.41486	4.96135e-09	0.530063	0.237028	2.5445	3.41434e-09
SESEC_RS05570	-1.81666	0.000196443	0.583921	0.234021	3.17135	8.89593e-11
SESEC_RS05575	-1.03105	0.000193239	-0.00335921	0.990326	1.42084	2.761e-07
SESEC_RS05580	-0.761619	0.0140774	0.0344241	0.911702	1.20412	0.000102674
SESEC_RS05585	-1.61729	7.89103e-11	-0.327196	0.193867	1.79316	4.00547e-13
SESEC_RS05590	-1.47313	1.34712e-10	-0.361094	0.140505	1.6953	1.39851e-14
SESEC_RS05595	-1.26589	4.45124e-08	-0.0236342	0.918771	1.38039	2.19959e-09
SESEC_RS05600	-1.21959	3.81901e-06	-0.29378	0.268117	1.9263	2.42346e-13
SESEC_RS05605	0.134847	0.503223	0.128273	0.52491	0.717514	0.000358369
SESEC_RS05610	0.00310955	0.9884	-0.479242	0.0253377	0.18344	0.391238
SESEC_RS05615	0.211391	0.304983	-0.237852	0.248887	-0.229081	0.266386
SESEC_RS05620	0.761956	0.00132253	-0.316272	0.182267	-1.83511	1.01889e-14
SESEC_RS05625	0.484653	0.134336	-0.193115	0.550852	-1.71532	1.1741e-07
SESEC_RS05630	0.968154	0.000792205	0.389247	0.177869	-1.55366	7.87786e-08
SESEC_RS05635	-2.62155	1.74225e-06	-0.141986	0.795672	-1.80283	0.00100926
SESEC_RS05640	-0.142776	0.722964	0.935329	0.0203545	-0.00360115	0.992877
SESEC_RS05645	0.100565	0.736179	0.90641	0.00239921	1.33927	7.24714e-06
SESEC_RS05650	-2.29005	0.0210434	-0.201853	0.839802	1.8791	0.0327131
SESEC_RS05655	-2.22785	1.96734e-14	-0.638855	0.0284343	2.8147	2.74445e-22
SESEC_RS05660	-1.96213	6.60833e-16	-0.679426	0.00531116	3.33153	5.77833e-43
SESEC_RS05670	1.45177	3.25532e-07	0.942021	0.000925942	1.08761	0.000130553
SESEC_RS05675	-1.58583	6.32325e-06	-0.565259	0.109482	2.57806	2.03696e-13
SESEC_RS05680	1.00133	0.00851694	0.336749	0.37611	1.16705	0.00215117
SESEC_RS05685	-0.431502	0.098877	-0.516589	0.0482603	0.583541	0.025467
SESEC_RS05690	-2.74434	1.83256e-22	-0.448046	0.113348	1.91457	1.02977e-11
SESEC_RS05695	-2.21716	1.32398e-18	-0.0882265	0.727217	0.868753	0.000565851
SESEC_RS05700	-2.52291	8.36255e-19	-0.694073	0.0150243	1.37788	1.11128e-06
SESEC_RS05705	-0.374364	0.249759	0.0181833	0.955391	1.38257	2.0641e-05
SESEC_RS05710	0.367508	0.417826	0.14209	0.754012	3.82432	3.22382e-17
SESEC_RS05715	0.880317	0.0275091	0.1238	0.756614	4.70484	4.31198e-32
SESEC_RS05720	0.362249	0.353932	-0.317187	0.417018	-0.00194959	0.996019
SESEC_RS05725	-0.788819	0.137485	-0.583518	0.271858	-1.90209	0.000341462
SESEC_RS05730	0.342584	0.525425	-0.553676	0.304736	-2.76013	3.11662e-07
SESEC_RS05735	-0.145471	0.580679	0.343357	0.192533	-0.891249	0.000721226
SESEC_RS05740	0.627633	0.0152194	0.000517574	0.998405	-1.01536	8.88745e-05
SESEC_RS05745	-0.887676	0.000112637	-0.0423824	0.85386	0.655844	0.0043121
SESEC_RS05750	-0.644958	0.0062304	-0.501904	0.0337304	0.272861	0.247001
SESEC_RS05755	1.21043	1.83155e-05	-0.0294267	0.917004	-1.34648	1.88216e-06
SESEC_RS05760	3.29145	2.79387e-05	2.82689	0.000316503	0.551381	0.482528
SESEC_RS05765	3.35904	4.39811e-08	0.470024	0.443675	-1.95804	0.00142144
SESEC_RS05770	-0.197567	0.529682	0.470699	0.135759	0.125056	0.691628
SESEC_RS05775	1.1079	0.0557324	-0.13882	0.805781	-2.15408	0.000212313
SESEC_RS05800	1.26624	1.04246e-06	0.276902	0.284786	0.141671	0.583855
SESEC_RS05805	0.819912	0.0335362	-1.05867	0.00608636	-0.288043	0.455331
SESEC_RS05810	1.93533	6.70105e-06	-1.44348	0.000802103	-0.955484	0.026366
SESEC_RS05815	2.65519	1.22725e-06	-0.50203	0.359403	-1.76276	0.0012959
SESEC_RS05820	-2.34672	8.88758e-14	-0.625332	0.0467768	1.84591	4.09378e-09
SESEC_RS05825	-2.19814	6.50532e-07	-0.89354	0.0430555	2.25418	3.15183e-07
SESEC_RS05830	-0.876166	0.00587424	-0.221882	0.493465	2.66041	6.0586e-17
SESEC_RS05835	0.252014	0.404952	-0.726805	0.0149291	0.411991	0.165111
SESEC_RS05840	2.3788	6.18127e-16	0.382078	0.189601	-0.98508	0.000724071
SESEC_RS05845	0.865273	0.00705019	0.549057	0.0806544	-1.15294	0.000354255
SESEC_RS05855	-0.400679	0.500669	0.92939	0.12748	-0.225739	0.714727
SESEC_RS05860	-0.15338	0.654046	0.681135	0.0472416	0.173953	0.612288
SESEC_RS05865	3.5712	NA	-0.133144	NA	2.86336	NA
SESEC_RS05870	3.99604	NA	1.71091	NA	2.16114	NA
SESEC_RS05875	-0.734147	0.0709614	0.585342	0.152677	-2.22987	1.43178e-07
SESEC_RS05880	-0.25192	0.484348	0.57572	0.110022	-2.12592	3.6905e-09
SESEC_RS05885	0.258118	0.559638	0.439332	0.320667	-2.42489	4.29759e-08
SESEC_RS05890	1.0107	0.0188804	0.0248341	0.953984	-3.60741	5.38885e-17
SESEC_RS05895	-3.22154	8.20784e-20	-1.09025	0.00208534	0.623778	0.0777197
SESEC_RS05900	-2.242	4.21049e-07	-0.683981	0.124117	0.362725	0.413627
SESEC_RS05905	-1.92025	0.00240279	-0.447288	0.481378	0.73502	0.246053
SESEC_RS05910	-2.1137	8.46533e-06	0.0621866	0.895817	0.491691	0.299589
SESEC_RS05915	-1.91295	0.00381167	1.75426	0.00779392	1.28765	0.0507966
SESEC_RS05920	0.116679	0.744061	0.671762	0.0702895	3.2562	2.60554e-19
SESEC_RS05925	-0.760644	0.0159571	0.0186403	0.953046	2.783	1.24576e-18
SESEC_RS05930	1.47328	0.00170148	0.368757	0.435376	2.56515	5.16164e-08
SESEC_RS05935	2.10303	2.1814e-05	1.30759	0.00851885	2.87126	7.27192e-09
SESEC_RS05940	-1.45395	7.69576e-06	-0.789594	0.0150248	2.58664	1.53907e-15
SESEC_RS05945	-1.39144	3.63056e-07	-0.653049	0.0168989	2.61355	1.1246e-21
SESEC_RS05950	-1.1005	0.00794635	-0.0858191	0.835966	2.63326	2.09019e-10
SESEC_RS05955	0.0634317	0.824122	0.135217	0.635663	-0.380182	0.182822
SESEC_RS05960	2.68345	6.2404e-16	0.291276	0.379686	-2.10756	2.16952e-10
SESEC_RS05965	1.53266	0.000700068	-0.750691	0.0959741	-1.70678	0.000155546
SESEC_RS05970	0.717785	0.261239	0.165892	0.7741	-2.00561	0.00168654
SESEC_RS05975	1.34555	0.0232756	0.2591	0.640423	-1.78139	0.00164645
SESEC_RS05985	1.40213	0.000395665	0.986922	0.0120064	1.1246	0.00412993
SESEC_RS05995	0.59635	0.0990593	-1.23379	0.000646931	2.42664	1.89817e-11
SESEC_RS06010	-0.428073	0.54928	-0.139673	0.878228	3.91902	1.02772e-07
SESEC_RS06015	-4.08442	1.10622e-39	0.227743	0.466106	2.84565	5.22637e-20
SESEC_RS06020	-2.67905	3.71192e-37	0.131367	0.536268	3.42356	4.10976e-59
SESEC_RS06025	-1.63984	2.04251e-08	0.0571796	0.849561	1.95145	4.74675e-11
SESEC_RS06030	-0.524514	0.0477482	0.199627	0.452538	1.55376	4.59907e-09
SESEC_RS06035	-0.563767	0.0135818	0.217535	0.345507	2.18093	1.63767e-21
SESEC_RS06040	0.0824539	0.739546	-0.436254	0.0786566	0.276315	0.265097
SESEC_RS06045	0.701724	0.00662649	-0.499806	0.0529569	-1.02789	6.88397e-05
SESEC_RS06050	0.945772	0.0126979	-0.0546999	0.885293	-0.839652	0.0268489
SESEC_RS06055	0.204545	0.62502	-0.585924	0.161449	-0.033081	0.936982
SESEC_RS06060	2.5215	5.60865e-12	0.0916103	0.802295	-1.46643	6.12996e-05
SESEC_RS06065	2.02493	3.14638e-11	-0.562062	0.0651905	-2.48018	4.12877e-16
SESEC_RS06070	-2.01286	1.08009e-12	-0.867046	0.00241904	0.197663	0.484188
SESEC_RS06075	-1.88329	6.40315e-08	-0.193369	0.579008	0.0818614	0.814123
SESEC_RS06080	-1.71744	2.27417e-06	0.315889	0.384543	0.178003	0.624033
SESEC_RS06085	1.65204	0.000786831	0.815705	0.0973631	-0.323151	0.511417
SESEC_RS06090	-1.39565	0.00854495	0.369298	0.504113	2.78873	2.53284e-07
SESEC_RS06095	-2.14472	2.6031e-07	0.604399	0.147147	1.0922	0.00878033
SESEC_RS06100	-1.68688	3.11373e-10	0.161322	0.547858	0.51247	0.0561513
SESEC_RS06110	-0.849205	0.000570399	0.128163	0.603933	0.591571	0.016574
SESEC_RS06115	0.881969	0.0061737	0.60045	0.0626741	-0.731577	0.0234359
SESEC_RS06120	-0.230424	0.752784	0.198517	0.809168	0.204988	0.797227
SESEC_RS06125	-0.00677846	0.987301	0.147199	0.743005	-2.59733	7.26952e-07
SESEC_RS06130	-0.80842	0.304183	-0.48159	0.56893	-1.83188	0.0435012
SESEC_RS06135	-1.40128	4.60536e-05	-1.69669	1.24173e-05	-1.46819	6.58788e-05
SESEC_RS06140	-0.632191	0.307198	-0.00297781	0.996521	-3.21231	0.000367566
SESEC_RS06145	-0.431127	0.430129	-1.09755	0.0636726	-3.63518	8.12129e-07
SESEC_RS06150	-2.95485	0.0100131	-3.85117	0.0125846	-3.52363	0.0133833
SESEC_RS06165	0.836063	0.00106571	-0.527769	0.0386905	0.518603	0.0421506
SESEC_RS06170	0.261828	0.315435	-0.193204	0.458838	-1.9985	1.85918e-14
SESEC_RS06175	1.42953	7.81446e-11	-0.0388354	0.859522	-1.79175	3.52792e-16
SESEC_RS06180	0.805445	2.50504e-05	-0.26652	0.162432	-1.6748	1.9237e-18
SESEC_RS06185	-0.242466	0.225517	-0.168083	0.397368	-0.63326	0.00141952
SESEC_RS06190	0.606237	0.000709117	-0.0739451	0.677682	-1.04357	5.01054e-09
SESEC_RS06195	1.41604	1.10165e-08	0.356877	0.146001	-1.565	3.05139e-10
SESEC_RS06200	-0.779813	0.0185419	-0.743797	0.0265513	-0.861206	0.00980877
SESEC_RS06205	-0.667454	0.0382327	-0.867837	0.00777512	-0.796358	0.0141107
SESEC_RS06210	0.0582226	0.907245	-0.321083	0.522948	-0.877073	0.0809585
SESEC_RS06215	2.13882	0.000333481	1.10066	0.0632586	-0.525246	0.376716
SESEC_RS06220	-0.548088	0.0274481	-0.393339	0.116641	2.92795	2.88717e-32
SESEC_RS06225	1.25566	5.02388e-09	-0.906466	2.28448e-05	-1.492	3.15285e-12
SESEC_RS06235	0.903345	4.32726e-07	-0.376095	0.0353338	-0.822472	4.16781e-06
SESEC_RS06240	-2.3003	7.83012e-06	1.49181	0.0689166	4.89542	2.9568e-11
SESEC_RS06245	-3.49473	8.24465e-16	1.13185	0.00916044	3.32549	1.84637e-14
SESEC_RS06250	-2.73318	5.58313e-12	1.53258	0.000112188	4.08119	8.05538e-25
SESEC_RS06255	0.304914	0.401259	0.552145	0.129329	-0.439419	0.227729
SESEC_RS06260	0.145427	0.757155	0.114404	0.80782	-0.68981	0.142485
SESEC_RS06265	0.35652	0.465051	0.305814	0.530975	-0.303214	0.534477
SESEC_RS06270	0.713735	7.90723e-07	0.199317	0.167521	-0.831763	8.5282e-09
SESEC_RS06275	1.4087	0.000730544	1.50551	0.000307835	0.0710589	0.864794
SESEC_RS06280	0.943629	4.82713e-05	0.479659	0.0388336	0.436721	0.0599596
SESEC_RS06285	0.517521	0.00452491	-0.112598	0.536889	1.10389	1.33313e-09
SESEC_RS06290	1.19298	0.0190122	0.579661	0.254405	1.40151	0.00584548
SESEC_RS06295	2.06919	1.09545e-08	0.912239	0.0117663	0.167717	0.643281
SESEC_RS06300	0.643022	0.117329	0.817248	0.0470574	1.04158	0.0113294
SESEC_RS06305	-1.13268	0.000162236	-0.718171	0.016867	1.17068	9.67124e-05
SESEC_RS06310	-1.18555	8.71296e-05	-0.760611	0.0118261	-0.160987	0.594154
SESEC_RS06315	-0.465676	0.12611	-0.523653	0.0854316	-0.396954	0.192273
SESEC_RS06320	0.614331	0.049581	-0.656656	0.0358316	0.0748368	0.810947
SESEC_RS06325	1.81806	5.97282e-10	-0.416533	0.156026	-0.391137	0.182828
SESEC_RS06330	1.20549	2.20718e-10	0.0252068	0.89445	-1.05886	2.55397e-08
SESEC_RS06335	0.683279	0.177551	0.343914	0.497378	0.704456	0.164461
SESEC_RS06340	1.28892	2.50952e-08	-0.320337	0.165828	0.0272803	0.906038
SESEC_RS06345	-1.57884	3.98488e-06	0.122399	0.719196	0.922947	0.00666702
SESEC_RS06350	-1.22885	0.000816157	-0.0153839	0.966168	0.238438	0.510538
SESEC_RS06355	-0.911253	0.00494862	-0.516798	0.107761	0.164594	0.608123
SESEC_RS06360	3.42094	1.33999e-57	-0.00231383	0.99133	-1.78948	4.47368e-17
SESEC_RS06365	-0.316324	0.0412565	-0.189037	0.223012	-0.108708	0.482879
SESEC_RS06370	0.782111	0.0104465	0.109802	0.719174	0.255826	0.401951
SESEC_RS06375	1.96477	6.78586e-36	0.810086	2.10279e-07	-1.05167	1.71341e-11
SESEC_RS06380	-1.04353	1.03597e-07	-0.306887	0.11788	0.0735251	0.707806
SESEC_RS06385	-0.193656	0.370087	-0.333724	0.122639	-0.573832	0.00792147
SESEC_RS06390	0.711159	3.31326e-05	-0.0253168	0.882566	-0.286483	0.0945501
SESEC_RS06395	-0.392183	0.0150596	-0.247544	0.124589	-0.513929	0.00142583
SESEC_RS06400	-0.393778	0.0546509	-0.520387	0.0110297	-0.831536	4.85681e-05
SESEC_RS06405	0.430263	0.0734473	-0.436587	0.0690453	-0.683941	0.0043687
SESEC_RS06410	-0.740212	0.00674139	-0.8783	0.00141074	0.652754	0.0170506
SESEC_RS06415	-0.41512	0.0717817	-0.623974	0.00717423	0.834872	0.000298967
SESEC_RS06420	1.23035	2.12774e-08	0.517274	0.0186281	1.3285	1.45621e-09
SESEC_RS06425	-1.34848	0.000595134	-0.418448	0.29156	0.419678	0.286081
SESEC_RS06430	-0.565165	0.00935004	-0.00392061	0.985646	0.44961	0.0388791
SESEC_RS06435	0.280035	0.308957	-0.0456359	0.869094	-0.177801	0.520058
SESEC_RS06440	1.2225	2.43348e-11	-0.0051627	0.977529	-0.13544	0.459418
SESEC_RS06445	1.63245	2.7425e-23	0.0465684	0.775123	-0.486151	0.00285232
SESEC_RS06450	2.50983	5.76734e-28	0.317156	0.165239	-1.92801	3.48739e-17
SESEC_RS06455	0.739407	0.000862596	0.323224	0.143906	0.258558	0.241984
SESEC_RS06465	0.0302141	0.961356	3.58414	9.06047e-09	2.46862	7.5411e-05
SESEC_RS06470	0.56422	0.236659	2.49137	1.71727e-07	0.506348	0.288081
SESEC_RS06475	2.75228	1.18593e-10	1.86768	1.65829e-05	1.2751	0.00328228
SESEC_RS06480	-2.1609	2.89712e-15	0.637282	0.0199377	-1.18368	1.5517e-05
SESEC_RS06485	-1.17197	0.0223272	1.2978	0.0125734	1.10361	0.0336118
SESEC_RS06490	-2.59284	2.5638e-13	0.373589	0.340007	0.612933	0.109566
SESEC_RS06495	-1.3675	3.52574e-05	-0.0116609	0.972677	0.407083	0.226682
SESEC_RS06500	-1.20581	0.00373529	-0.0658374	0.876967	0.500235	0.23515
SESEC_RS06505	-0.505422	0.0623151	0.453242	0.0975915	0.0462918	0.865498
SESEC_RS06510	-1.46716	4.47392e-06	-0.408639	0.221886	-1.28108	0.000146419
SESEC_RS06515	0.748535	0.0637439	-0.387005	0.35907	-1.91066	1.14367e-05
SESEC_RS06520	0.894543	0.0952244	0.609811	0.255451	-2.88511	8.23407e-08
SESEC_RS06525	-2.44015	3.30298e-30	0.14403	0.507405	2.83956	8.64746e-40
SESEC_RS06530	-1.94493	2.89394e-15	0.433769	0.0808663	2.86848	4.44564e-31
SESEC_RS06535	-0.84742	0.136465	0.405632	0.550801	2.14855	0.000782086
SESEC_RS06540	0.219796	0.542941	-0.211158	0.575084	1.17009	0.00152037
SESEC_RS06545	0.194183	0.557938	0.320876	0.333316	0.737259	0.0261598
SESEC_RS06550	0.498548	0.402856	0.924266	0.12277	1.08514	0.0659209
SESEC_RS06555	-0.158095	0.514883	-0.336248	0.16599	-0.468778	0.0534423
SESEC_RS06565	-0.295233	0.308386	-0.0171933	0.952621	-0.775557	0.00736017
SESEC_RS06570	-2.84122	2.84906e-14	-0.857206	0.0280495	1.74575	3.6636e-06
SESEC_RS06575	-3.10904	4.17037e-11	-1.91818	0.00129187	1.49923	0.00225858
SESEC_RS06580	-2.96891	2.58483e-10	-1.62112	0.00946669	1.05909	0.0284376
SESEC_RS06585	-3.003	6.38261e-10	-2.052	0.00571337	1.05828	0.0447278
SESEC_RS06590	0.0728936	0.830082	0.085731	0.814653	1.3612	0.0001324
SESEC_RS06595	-0.163526	0.638447	-0.0318403	0.932685	1.13133	0.00197276
SESEC_RS06600	0.774493	0.0745325	0.659948	0.135749	0.858073	0.0515191
SESEC_RS06605	-0.130275	0.662418	0.595632	0.0441482	0.95125	0.0012288
SESEC_RS06615	-0.273335	0.289462	-0.375703	0.145885	1.72675	2.12823e-11
SESEC_RS06620	2.24854	2.28941e-12	-0.264714	0.408626	-2.99935	8.00929e-21
SESEC_RS06625	1.1231	0.00120962	0.501726	0.148116	-0.94491	0.00649832
SESEC_RS06630	0.206772	0.590573	-0.703786	0.0676674	-2.88412	1.01898e-13
SESEC_RS06635	-1.56771	0.00118106	0.635192	0.190237	0.90958	0.0603362
SESEC_RS06640	-1.70423	4.02608e-15	-0.366459	0.0913753	2.44048	1.40768e-29
SESEC_RS06645	-1.00906	0.00679701	0.630837	0.0911889	0.926714	0.0118677
SESEC_RS06650	2.28304	2.48784e-09	0.2468	0.513149	-1.98397	2.18784e-07
SESEC_RS06655	1.89203	1.33631e-15	0.253845	0.282572	-2.41496	2.11726e-24
SESEC_RS06660	0.973872	0.156463	0.785123	0.253866	1.47476	0.0320308
SESEC_RS06665	-3.21521	4.78474e-53	0.337083	0.122421	3.47749	1.31103e-59
SESEC_RS06670	-2.36402	1.72176e-12	0.646424	0.0555979	0.700373	0.0372304
SESEC_RS06675	-2.37644	6.62802e-14	1.01629	0.00134674	0.390188	0.218452
SESEC_RS06680	-2.23026	8.81468e-06	-1.8477	0.000687726	-1.80567	0.000491941
SESEC_RS06685	-0.966196	0.0621518	-0.419115	0.451908	-2.77744	2.00522e-05
SESEC_RS06690	0.814623	0.0700783	0.514946	0.269592	-2.0659	5.91981e-05
SESEC_RS06695	0.158871	0.629627	0.0563696	0.868271	-1.25117	0.000296054
SESEC_RS06700	-1.4382	0.0278511	-0.218271	0.770513	-1.0052	0.188165
SESEC_RS06705	-2.1444	3.35762e-09	0.0444906	0.905987	-0.980533	0.0112468
SESEC_RS06710	-1.6054	0.000758084	-1.15634	0.0249522	-0.422085	0.392126
SESEC_RS06715	2.45961	5.36834e-13	0.453316	0.183388	-2.02726	2.71554e-09
SESEC_RS06720	2.00222	5.75937e-12	-0.0355692	0.901781	-2.90239	4.52929e-23
SESEC_RS06725	1.73797	8.15005e-13	-0.19589	0.417122	-2.40044	5.96875e-23
SESEC_RS06730	1.15001	1.55272e-10	-0.236841	0.186199	-2.12913	2.48826e-32
SESEC_RS06735	0.739337	0.0427869	0.0124382	0.972754	-2.38581	1.15281e-10
SESEC_RS06740	-0.493498	0.0459656	-0.629909	0.010835	-0.462126	0.0615085
SESEC_RS06745	-0.888589	0.178324	0.137703	0.842437	1.8881	0.00512248
SESEC_RS06750	1.8925	0.000324723	0.394318	0.453915	-0.237112	0.652473
SESEC_RS06755	0.123144	0.745193	0.105373	0.781188	0.648482	0.0871402
SESEC_RS06760	-0.831232	0.00586495	-0.227071	0.452173	0.708702	0.0187964
SESEC_RS06765	-1.19983	0.000447719	0.672624	0.0491701	1.78718	1.7073e-07
SESEC_RS06770	0.713526	0.00609392	-0.0853613	0.742636	-0.761209	0.00341002
SESEC_RS06775	-1.26676	4.68775e-06	-0.104613	0.705371	-0.304959	0.270393
SESEC_RS06780	-3.69813	1.58453e-13	0.481726	0.336368	-1.89991	0.000149825
SESEC_RS06785	-0.60608	0.527091	0.66562	0.487396	-0.299791	0.754474
SESEC_RS06790	-0.61737	0.622469	1.38614	0.268953	-0.861175	0.492539
SESEC_RS06795	0.757887	0.357442	-0.604488	0.461825	-0.664156	0.4071
SESEC_RS06810	-0.100033	0.78252	-0.271498	0.441335	-0.705024	0.0445992
SESEC_RS06815	-0.992886	0.0348689	-0.22287	0.629193	-0.138563	0.757811
SESEC_RS06820	-1.94026	1.37206e-05	-0.641955	0.171917	-0.713964	0.116686
SESEC_RS06835	0.643158	0.0338718	0.343106	0.250008	-1.69527	6.21842e-08
SESEC_RS06845	1.52773	4.4863e-09	0.438385	0.0923791	-1.47308	1.59974e-08
SESEC_RS06855	1.47217	3.78718e-14	-0.130105	0.503442	-1.51212	7.58826e-15
SESEC_RS06865	-2.21259	5.38371e-10	-1.13196	0.00177643	3.98068	4.81634e-29
SESEC_RS06870	1.22918	4.66687e-06	0.270326	0.313725	1.45881	5.36833e-08
SESEC_RS06875	0.306344	0.210102	-0.0989693	0.68574	2.38781	1.53083e-22
SESEC_RS06880	-0.75477	0.0696088	-1.26065	0.00246931	2.81185	1.34122e-11
SESEC_RS06890	-0.104874	0.676973	-0.0642781	0.798802	-0.958889	0.000144048
SESEC_RS06895	-0.103184	0.731752	0.0383727	0.898675	-1.36013	6.48681e-06
SESEC_RS06900	0.679957	0.00132287	0.0667789	0.752629	-0.641338	0.00247238
SESEC_RS06905	1.5403	8.39578e-12	0.225978	0.316225	-1.04596	3.50706e-06
SESEC_RS06910	2.69263	4.51955e-13	0.653819	0.0787663	-1.79667	1.37762e-06
SESEC_RS06915	-1.16624	3.16925e-07	0.00495994	0.982759	0.3605	0.114887
SESEC_RS06920	-0.671916	0.00450226	-0.552861	0.0195252	1.3159	2.62475e-08
SESEC_RS06925	-2.2817	0.0151297	-0.286299	0.774773	-0.73318	0.460265
SESEC_RS06930	-1.80047	3.87657e-08	0.443535	0.185669	-0.528908	0.116143
SESEC_RS06935	-1.58447	5.8135e-08	0.287234	0.337349	-0.246217	0.410561
SESEC_RS06940	-0.823799	0.00986469	0.96032	0.00382043	-0.607747	0.0727978
SESEC_RS06945	0.329731	0.215557	0.518726	0.0520333	-0.928129	0.000525257
SESEC_RS06950	-0.170448	0.457599	-0.483023	0.0352872	0.0195071	0.932221
SESEC_RS06955	0.504885	0.0347917	0.109632	0.646684	0.0596561	0.802986
SESEC_RS06965	0.500633	0.0134193	0.246376	0.223042	-0.509588	0.0117484
SESEC_RS06970	-0.463404	0.0108652	-0.174022	0.338415	-0.630549	0.000522531
SESEC_RS06975	3.23384	2.88834e-10	3.99884	6.33089e-15	1.16464	0.0231777
SESEC_RS06980	2.98855	6.60295e-10	3.71473	1.54944e-14	1.7631	0.00026634
SESEC_RS06985	3.54204	3.131e-08	4.60815	5.33153e-13	1.74885	0.00620968
SESEC_RS06990	-0.756126	0.000592129	0.270246	0.219646	1.41053	1.45408e-10
SESEC_RS06995	-0.199643	0.362778	0.0941724	0.667911	1.3829	2.56086e-10
SESEC_RS07000	0.795897	0.000668891	0.207434	0.374144	1.04525	7.14438e-06
SESEC_RS07005	0.363197	0.573363	-0.870584	0.154497	-4.5505	4.86387e-09
SESEC_RS07015	-1.04813	0.32474	-1.19223	0.253492	-3.5985	0.0012338
SESEC_RS07025	0.103593	0.901027	-1.84614	0.103008	0.966035	0.230786
SESEC_RS07030	-0.530507	0.0933568	0.0424244	0.898168	0.251062	0.439925
SESEC_RS07035	-0.29946	0.795275	-0.862986	0.530801	-0.865118	0.510598
SESEC_RS07040	-0.183723	0.874454	1.21757	0.326111	-0.366045	0.774605
SESEC_RS07050	-0.831006	0.325229	-0.0236131	0.97846	-2.0447	0.0338042
SESEC_RS07055	-1.65025	3.47502e-07	0.172187	0.594921	-0.0713507	0.825592
SESEC_RS07060	1.17881	0.00228841	-0.38838	0.315711	0.702175	0.0684341
SESEC_RS07065	-1.59841	0.00363485	-1.67066	0.00306008	3.18333	6.93819e-09
SESEC_RS07075	-0.0532944	0.813042	-0.340343	0.131282	-0.281723	0.211428
SESEC_RS07080	0.628884	0.00383011	-0.202476	0.352096	-0.0826266	0.704033
SESEC_RS07085	2.19536	6.06718e-26	0.394838	0.0580474	-1.52009	3.09381e-13
SESEC_RS07090	0.873969	0.000938716	0.290023	0.272356	-1.70314	1.22345e-10
SESEC_RS07095	-1.25899	1.46041e-06	0.390695	0.139345	-1.06743	6.06517e-05
SESEC_RS07100	0.326386	0.226029	0.36254	0.179431	-2.25452	1.30859e-16
SESEC_RS07105	1.61901	2.40807e-08	1.17103	5.96986e-05	-0.789548	0.00753184
SESEC_RS07110	-0.283673	0.372999	-0.0897139	0.7797	-0.571701	0.0745627
SESEC_RS07115	0.695489	0.0735012	-0.418571	0.289351	-1.62763	4.40475e-05
SESEC_RS07120	2.73485	4.1777e-19	0.0796245	0.794127	-1.83537	2.03287e-09
SESEC_RS07125	-0.946937	0.16654	-0.69016	0.293179	-2.67468	0.000199563
SESEC_RS07130	-0.674256	0.361056	-1.68381	0.0233925	-3.36525	1.74276e-05
SESEC_RS07135	-1.57074	0.042227	-2.37528	0.00266932	-2.3886	0.0019552
SESEC_RS07140	0.614705	0.301458	-0.563151	0.331442	-1.89983	0.00122549
SESEC_RS07145	1.69625	0.0460036	0.142896	0.850012	-2.77626	0.00123131
SESEC_RS07150	1.84205	0.0152314	1.02816	0.169153	-1.8686	0.0162469
SESEC_RS07160	-2.23658	5.34225e-17	-0.289655	0.278381	1.47713	3.04434e-08
SESEC_RS07165	1.08855	3.20659e-05	-0.037758	0.885442	1.06704	4.60786e-05
SESEC_RS07170	2.46857	1.99001e-14	0.771051	0.0168252	0.410625	0.202983
SESEC_RS07175	-0.959554	0.00117407	-0.772942	0.00937272	1.85055	3.27967e-10
SESEC_RS07180	2.1156	2.93412e-19	-0.444322	0.0595713	0.837374	0.000378242
SESEC_RS07185	1.18527	0.00463958	0.905898	0.0303912	0.451682	0.280356
SESEC_RS07195	-0.948644	0.0130875	0.0583633	0.880334	-1.81568	7.43059e-06
SESEC_RS07200	1.31647	0.0905904	-0.25083	0.733053	-2.0013	0.0103601
SESEC_RS07205	1.9034	2.66792e-14	0.403931	0.105811	-2.32415	1.49479e-20
SESEC_RS07210	0.885151	0.00930057	0.360265	0.289755	-0.0356822	0.916484
SESEC_RS07220	0.338329	0.156571	0.179994	0.4507	-1.68623	1.81782e-12
SESEC_RS07225	1.07998	5.42137e-07	0.0656583	0.760576	-1.50076	3.34819e-12
SESEC_RS07230	1.27137	0.00540529	1.40545	0.00222676	0.197119	0.670289
SESEC_RS07235	-1.40789	0.000435026	-1.05701	0.0110185	-1.33193	0.00116521
SESEC_RS07240	-1.93325	0.0011995	-0.980358	0.121042	0.877997	0.13478
SESEC_RS07245	-0.51936	0.0857364	-0.841411	0.00534536	-0.456071	0.130241
SESEC_RS07250	0.39542	0.152541	-0.36338	0.18843	-0.779378	0.00478441
SESEC_RS07255	-1.35895	4.3068e-06	-0.419954	0.172443	-1.28864	3.27154e-05
SESEC_RS07260	-2.17377	1.66998e-08	-0.657165	0.095715	-1.08043	0.0060231
SESEC_RS07265	-2.16909	3.29906e-05	-1.27619	0.0344798	0.967401	0.064387
SESEC_RS07270	-2.76055	2.12527e-15	-1.18839	0.00258729	1.46773	1.77845e-05
SESEC_RS07275	-2.28467	7.88256e-07	-1.41225	0.00333962	0.359089	0.391388
SESEC_RS07280	-1.04455	0.0191628	-1.01701	0.0445735	0.196975	0.658884
SESEC_RS07285	-0.368709	0.331941	-0.615261	0.129733	0.716495	0.065449
SESEC_RS07290	0.611116	0.0882048	0.465772	0.194068	-1.63228	5.44442e-06
SESEC_RS07315	-0.32473	0.319827	0.597765	0.067894	0.17609	0.590531
SESEC_RS07320	-0.988747	0.242656	-2.33064	0.0138828	-1.62347	0.0500801
SESEC_RS07325	0.429226	0.372883	-0.682703	0.140971	-3.1597	4.03772e-11
SESEC_RS07330	1.10184	0.14481	0.0447734	0.951937	-1.74861	0.0256923
SESEC_RS07335	1.19469	0.00572929	-0.764189	0.0691952	-2.26627	1.02854e-07
SESEC_RS07340	1.25907	0.00113392	-0.397847	0.300687	-1.47151	0.000130831
SESEC_RS07345	2.01598	0.000826629	0.354404	0.54928	-0.70771	0.233022
SESEC_RS07360	-1.14856	0.191454	0.290752	0.737788	-1.45457	0.109629
SESEC_RS07370	1.57661	0.0800486	2.42427	0.00857277	0.113575	0.903799
SESEC_RS07375	0.426347	0.591097	-0.720226	0.337377	-2.75268	0.00150992
SESEC_RS07385	1.07332	0.265495	0.32021	0.725302	-2.55508	0.0179649
SESEC_RS07400	2.4017	3.6913e-05	0.403385	0.431877	-2.44388	6.19573e-06
SESEC_RS07405	3.02033	3.79454e-07	1.01502	0.0650567	-2.43905	1.60802e-05
SESEC_RS07435	-2.71848	0.0458479	-4.94429	0.00192593	-0.373674	0.73926
SESEC_RS07440	-0.290215	0.388903	0.731459	0.0304193	0.305841	0.365244
SESEC_RS07445	1.18908	0.000476196	-1.05432	0.00187039	-2.02343	2.62872e-09
SESEC_RS07450	1.9766	0.000274084	-0.67366	0.207167	-2.0287	0.000168419
SESEC_RS07455	1.61808	0.0229082	0.329477	0.635721	-1.42975	0.0475239
SESEC_RS07465	-1.41565	0.035055	-0.157919	0.826809	-1.17629	0.110674
SESEC_RS07470	0.177003	0.491728	-0.545971	0.0334038	-3.74715	1.37707e-41
SESEC_RS07475	-1.26134	0.000549572	-1.07144	0.00936421	-2.54754	3.63832e-08
SESEC_RS07480	-3.02344	0.00152051	-3.11308	0.0142292	-1.48551	0.0936975
SESEC_RS07485	-2.03325	1.80391e-05	-0.996895	0.0494625	-1.48986	0.00313745
SESEC_RS07490	-2.33635	0.000175245	-0.100216	0.875782	-1.42398	0.0343456
SESEC_RS07500	-1.01597	0.160539	-1.79039	0.0284794	-1.61438	0.0367576
SESEC_RS07515	-5.19688	1.93375e-05	-2.24377	0.0189349	-1.95549	0.0217199
SESEC_RS07540	-3.45278	0.00592573	-2.16261	0.128729	-1.81197	0.166277
SESEC_RS07555	-1.20605	0.00141372	-0.243617	0.567056	-1.61018	0.000282007
SESEC_RS07560	-1.35496	0.00506652	-0.874907	0.0917118	-1.49973	0.00389201
SESEC_RS07565	-0.246926	0.545171	1.10392	0.0076405	-2.51723	4.00584e-09
SESEC_RS07570	0.463694	0.287783	1.23548	0.00824602	-1.76235	0.000481051
SESEC_RS07575	1.74598	0.000821306	1.74106	0.00099763	-2.04897	0.000159157
SESEC_RS07580	0.868343	0.256155	-0.734696	0.309865	-2.01485	0.00632605
SESEC_RS07590	-0.617739	0.473837	-0.53902	0.579853	1.6338	0.0655206
SESEC_RS07595	-0.831523	9.96105e-06	-0.229413	0.227435	2.51698	1.24476e-40
SESEC_RS07600	-0.0695609	0.788917	0.284414	0.280879	2.39125	6.00843e-20
SESEC_RS07605	1.97336	6.16382e-06	1.0723	0.0140192	0.124113	0.776154
SESEC_RS07610	0.629387	0.0140046	-0.206764	0.419394	-1.16821	5.09575e-06
SESEC_RS07615	1.18405	2.65811e-07	0.0248898	0.91382	-1.18365	2.69496e-07
SESEC_RS07620	1.50925	1.63117e-15	0.210892	0.265465	-1.06595	1.8308e-08
SESEC_RS07625	3.10091	1.04344e-15	0.384494	0.312099	-2.37446	5.87966e-10
SESEC_RS07630	2.51808	1.4046e-18	-0.105145	0.712715	-2.56679	2.71921e-19
SESEC_RS07635	2.04441	5.32066e-19	-0.468424	0.0406766	0.290214	0.204379
SESEC_RS07640	2.9124	1.45821e-07	-0.0110172	0.984129	0.347222	0.530667
SESEC_RS07645	3.50705	3.5383e-48	0.428318	0.0743575	-0.799205	0.00087068
SESEC_RS07650	-1.25247	0.00400457	0.0268988	0.950377	0.135631	0.752665
SESEC_RS07655	-0.833145	0.06965	0.511985	0.259841	-0.0148023	0.974008
SESEC_RS07660	-1.00282	0.0524307	1.03662	0.0427089	0.216568	0.672218
SESEC_RS07665	-0.677916	0.192502	1.09232	0.03242	-1.02821	0.0451059
SESEC_RS07670	1.78491	0.000533049	1.07186	0.0367314	-1.04951	0.0408772
SESEC_RS07675	-2.20172	3.36913e-05	-1.01393	0.063243	-0.689127	0.198701
SESEC_RS07680	-1.07377	0.000330086	-0.922207	0.00206687	3.35555	2.9019e-29
SESEC_RS07685	-1.78222	0.000647608	-0.224535	0.667416	4.87382	1.05619e-20
SESEC_RS07690	-0.25026	0.712516	1.35898	0.0587448	1.69373	0.0168293
SESEC_RS07695	1.34801	0.0301209	-0.0186672	0.97616	-1.19694	0.0590854
SESEC_RS07700	-0.861632	0.00259957	0.172892	0.545735	-0.21083	0.46125
SESEC_RS07705	2.78024	9.18457e-23	0.31633	0.263347	-1.10711	9.07078e-05
SESEC_RS07710	0.832487	0.0339601	-0.361432	0.337033	-0.265321	0.47757
SESEC_RS07715	-0.819788	0.0392152	-0.237396	0.547501	1.58089	5.7278e-05
SESEC_RS07720	-0.829109	0.0555387	0.872758	0.0430105	0.489501	0.256375
SESEC_RS07725	1.34212	0.0075883	0.23863	0.634982	-0.500788	0.319133
SESEC_RS07730	-0.698319	0.00412897	-0.185286	0.446895	0.881725	0.000292231
SESEC_RS07735	-0.504921	0.00663882	0.0813656	0.666815	0.9075	1.11379e-06
SESEC_RS07740	-0.506278	0.0502729	-0.201441	0.436395	0.146822	0.57026
SESEC_RS07745	0.110699	0.610867	0.0521269	0.810676	0.892336	4.09841e-05
SESEC_RS07750	0.0100679	0.968945	0.106376	0.681213	-0.0940723	0.716287
SESEC_RS07755	0.741907	0.00767786	-0.376035	0.17663	-1.21113	1.36018e-05
SESEC_RS07760	0.949159	0.000913124	-0.104252	0.71557	-1.47122	2.75907e-07
SESEC_RS07765	1.46293	7.39859e-07	0.0882096	0.764597	-1.54333	1.74021e-07
SESEC_RS07770	0.577462	0.258195	-1.38669	0.00695498	2.47449	5.97952e-07
SESEC_RS07775	1.22729	0.000917666	0.707552	0.0538475	0.927649	0.0112967
SESEC_RS07785	-0.341596	0.238774	-0.304511	0.291876	0.00301158	0.991677
SESEC_RS07790	-2.4836	2.7973e-16	0.0286679	0.924891	0.380888	0.209948
SESEC_RS07795	-1.03248	0.000377071	0.0213841	0.943524	0.738804	0.0121231
SESEC_RS07800	-0.458407	0.100419	0.652013	0.0195433	0.495134	0.0755457
SESEC_RS07805	0.626617	0.0160608	-0.362012	0.163936	0.0316523	0.903101
SESEC_RS07810	1.27064	0.0245756	0.117201	0.835569	-0.247631	0.66097
SESEC_RS07820	-0.307231	0.192761	-0.106157	0.655243	1.59495	1.45524e-11
SESEC_RS07825	-1.08755	1.34468e-08	0.313055	0.103431	0.648192	0.000733221
SESEC_RS07830	1.94499	1.35373e-07	0.391872	0.287856	-2.22094	1.77271e-09
SESEC_RS07835	0.397824	0.122298	0.35004	0.175071	-0.256127	0.321096
SESEC_RS07840	-1.3091	8.06908e-08	0.310769	0.207122	-0.0817713	0.739702
SESEC_RS07845	-0.0778243	0.776092	0.226368	0.413014	-0.48477	0.0799873
SESEC_RS07850	0.565889	0.143058	0.379089	0.327926	-0.848652	0.0288701
SESEC_RS07855	0.490956	0.0952321	0.00755232	0.979298	-2.0694	5.27373e-12
SESEC_RS07860	-0.433904	0.215342	-0.790277	0.027096	-0.676251	0.0569286
SESEC_RS07865	0.961627	0.0187326	-0.728346	0.101461	-1.24265	0.00509412
SESEC_RS07870	1.43406	0.117608	-0.229703	0.814061	-1.0471	0.287215
SESEC_RS07875	0.480816	0.183618	0.4703	0.199595	-2.08611	2.88341e-08
SESEC_RS07880	-0.872668	6.75902e-05	-0.42437	0.0596885	-1.13686	4.80987e-07
SESEC_RS07885	-3.15629	1.34583e-16	-0.537767	0.163793	1.19218	0.00179525
SESEC_RS07890	-2.61681	6.21241e-18	-0.462878	0.130113	1.19376	8.30733e-05
SESEC_RS07895	-1.59968	2.64077e-07	-0.221884	0.479167	1.0154	0.0010934
SESEC_RS07900	1.08003	0.0340691	0.413376	0.417173	-0.615627	0.22718
SESEC_RS07905	-1.84781	3.24857e-08	-0.81302	0.0155288	0.0577754	0.863029
SESEC_RS07910	-1.44715	0.13718	1.53975	0.138867	2.6701	0.00905929
SESEC_RS07915	-1.48878	0.00188753	-0.197844	0.687989	0.706913	0.140566
SESEC_RS07920	2.19345	6.65445e-09	0.206043	0.584482	-2.67886	1.21986e-12
SESEC_RS07925	0.60956	0.441791	2.5631	0.00346631	-0.423218	0.655062
SESEC_RS07930	0.571867	0.33426	1.41402	0.015256	-1.10632	0.0710246
SESEC_RS07940	-0.120185	0.882683	0.40274	0.593276	-1.97703	0.0113933
SESEC_RS07945	-1.6554	0.00132972	0.0959314	0.841715	-1.12564	0.0218344
SESEC_RS07950	-1.54505	0.00402563	0.519784	0.251119	-1.73859	0.000518886
SESEC_RS07955	-0.289018	0.334547	0.19728	0.504515	-1.57609	3.64218e-07
SESEC_RS07960	-0.105862	0.832701	-0.670614	0.183235	-1.70092	0.00109298
SESEC_RS07980	0.0101397	0.9918	-0.0257257	0.978475	-1.8422	0.0801122
SESEC_RS07985	0.448379	0.558713	0.279331	0.699541	-1.20256	0.108029
SESEC_RS07990	-0.75394	0.000612174	-0.288111	0.191266	0.226485	0.30374
SESEC_RS07995	1.081	0.0761719	1.35023	0.0268823	0.493682	0.418431
SESEC_RS08000	1.46125	0.00771585	0.816857	0.136284	-1.43099	0.0092234
SESEC_RS08005	1.07392	0.0020333	0.471552	0.174552	-1.01931	0.00341199
SESEC_RS08010	2.62854	1.38005e-06	0.999947	0.0671186	1.02645	0.0596595
SESEC_RS08015	-0.279875	0.411559	0.678461	0.0471477	0.233371	0.494606
SESEC_RS08075	-0.239448	0.625661	1.96801	6.09239e-05	-0.393946	0.422264
SESEC_RS08080	-2.53857	4.43572e-05	-1.51533	0.064572	0.695419	0.281527
SESEC_RS08085	-1.08749	0.0129315	0.868202	0.0467245	-2.0313	4.12672e-06
SESEC_RS08090	0.953941	0.00181435	0.872517	0.00410381	-0.301841	0.321761
SESEC_RS08095	1.83512	0.000151345	-0.20247	0.675904	-1.26894	0.00879195
SESEC_RS08100	0.985003	0.00530839	0.0752125	0.831043	-0.153378	0.663431
SESEC_RS08105	0.903696	1.45028e-05	-0.48958	0.018756	-0.928777	8.23699e-06
SESEC_RS08110	0.826274	0.00295133	0.359844	0.196995	0.903623	0.00117496
SESEC_RS08115	0.790737	0.000405465	0.362958	0.105676	0.451612	0.0436504
SESEC_RS08120	2.36721	9.87753e-07	1.39012	0.00361486	-1.12367	0.0195279
SESEC_RS08125	-0.202167	0.491139	0.755185	0.0106587	0.548998	0.0629549
SESEC_RS08135	1.2479	3.82501e-17	-0.0664996	0.653715	-0.775486	1.6855e-07
SESEC_RS08140	0.849713	1.06621e-06	-0.0890103	0.609067	-1.47022	3.03816e-17
SESEC_RS08145	1.46605	9.97289e-12	-0.461194	0.0321085	-2.23132	3.5522e-25
SESEC_RS08150	0.660298	0.00107156	-0.0318403	0.874608	-1.74233	6.73448e-18
SESEC_RS08155	1.60575	1.80359e-06	-0.30923	0.357503	0.293243	0.382678
SESEC_RS08160	2.34371	7.13665e-20	0.844799	0.000993038	-0.351574	0.170693
SESEC_RS08165	0.567309	0.050909	-0.291897	0.31517	1.90142	5.95629e-11
SESEC_RS08170	1.92902	2.39858e-08	0.198074	0.565656	-1.56523	5.73562e-06
SESEC_RS08175	-0.733509	0.00190186	-0.195178	0.408794	1.57879	2.32356e-11
SESEC_RS08180	-0.0468225	0.855294	-0.407127	0.112934	1.6126	3.30411e-10
SESEC_RS08185	1.34172	1.62806e-05	-0.713466	0.0218523	-0.707991	0.0228753
SESEC_RS08190	-0.0860264	0.857161	0.445582	0.360735	1.70359	0.000406289
SESEC_RS08195	4.21749	4.19448e-11	1.29971	0.0419361	-0.3807	0.551307
SESEC_RS08200	1.09516	0.000106355	-0.47092	0.0955692	-0.109383	0.698641
SESEC_RS08205	0.610346	0.0506341	-0.255612	0.41285	-2.18549	2.55245e-12
SESEC_RS08210	-0.737034	0.00448456	-0.0809546	0.755255	1.16717	6.80296e-06
SESEC_RS08215	0.131055	0.622978	0.0859288	0.747326	1.1812	9.301e-06
SESEC_RS08220	-1.26345	0.00690105	0.105547	0.821893	3.45183	1.62034e-13
SESEC_RS08225	-0.366261	0.129057	-1.19912	6.62427e-07	-0.978356	4.96666e-05
SESEC_RS08230	-1.27972	0.00134958	-0.759531	0.062374	2.55665	1.58656e-10
SESEC_RS08235	-0.278525	0.564112	-1.07015	0.0267648	0.627676	0.193446
SESEC_RS08240	-0.167427	0.717978	-1.0996	0.017745	0.494621	0.285743
SESEC_RS08245	0.915684	0.170478	-0.611777	0.359727	-0.138025	0.836281
SESEC_RS08250	1.86001	0.000219907	-0.40638	0.419342	-2.2933	5.20025e-06
SESEC_RS08255	-2.08342	7.50377e-27	0.00903589	0.962992	0.0866601	0.655572
SESEC_RS08260	-1.92575	4.42248e-13	0.252104	0.344713	-0.0769613	0.772827
SESEC_RS08265	-0.350198	0.0974997	-0.202319	0.338597	-1.42859	1.45275e-11
SESEC_RS08270	1.27188	0.000785832	-0.646842	0.088555	-1.27318	0.000804052
SESEC_RS08275	2.18731	1.02747e-19	0.296198	0.217535	-1.41828	3.6446e-09
SESEC_RS08280	0.641926	0.000993656	0.234188	0.227973	-0.243858	0.209148
SESEC_RS08285	0.990764	0.00016787	0.0427556	0.870927	-0.901981	0.000611487
SESEC_RS08290	2.38911	6.86649e-21	0.103818	0.678633	-0.207503	0.407263
SESEC_RS08295	1.88611	0.00734815	1.10104	0.15514	0.968865	0.207184
SESEC_RS08300	-0.558688	0.109298	0.833789	0.0172607	0.012449	0.971649
SESEC_RS08305	1.12641	0.00137148	1.09543	0.00187453	-1.36517	0.000109182
SESEC_RS08310	2.97211	1.06214e-06	2.52505	3.64239e-05	-1.27775	0.0384588
SESEC_RS08315	-2.89826	1.24238e-06	-1.99081	0.00141783	-1.78816	0.0028202
SESEC_RS08320	-0.0686447	0.790839	-0.0277386	0.91468	-0.209729	0.417857
SESEC_RS08325	-0.722564	0.00179196	-0.137724	0.552135	0.260115	0.261023
SESEC_RS08330	0.216173	0.402952	-0.56513	0.0288639	0.0758548	0.769142
SESEC_RS08335	1.9061	7.1165e-12	-1.03182	0.000206177	-2.04047	2.14881e-13
SESEC_RS08345	0.347059	0.518098	1.67301	0.00141407	-1.11466	0.035813
SESEC_RS08350	-0.202327	0.624198	0.522181	0.198271	-2.46205	1.70288e-09
SESEC_RS08355	0.370146	0.143929	-0.0144067	0.95454	-0.637989	0.0115909
SESEC_RS08360	0.994162	0.00103299	0.473214	0.117245	-0.89993	0.00290477
SESEC_RS08365	-1.3648	6.64076e-11	-0.429819	0.0406784	1.09425	1.5652e-07
SESEC_RS08370	-1.55163	2.36286e-06	-0.381073	0.246902	1.40278	1.93342e-05
SESEC_RS08375	-0.851678	0.00280496	-0.0200625	0.943975	0.286711	0.314956
SESEC_RS08380	1.17896	0.00117572	-0.053515	0.883078	-0.23979	0.509541
SESEC_RS08385	1.28661	0.000275645	0.411826	0.244282	-0.778696	0.0277143
SESEC_RS08390	-0.0911455	0.73557	-1.09272	5.08329e-05	-1.45459	6.89116e-08
SESEC_RS08395	-0.994052	1.46732e-06	-0.405616	0.0495054	1.53093	1.10911e-13
SESEC_RS08400	0.118474	0.637818	-0.0913548	0.717359	0.430759	0.087352
SESEC_RS08405	1.9807	2.09427e-23	-0.043676	0.825681	-1.04831	1.25989e-07
SESEC_RS08410	-0.831007	0.0356741	1.41566	0.000347682	-0.383231	0.333015
SESEC_RS08415	-1.15722	0.00105137	1.50052	2.18604e-05	-0.10497	0.76656
SESEC_RS08420	-1.88031	3.12287e-06	1.50608	0.000189593	0.380758	0.345401
SESEC_RS08425	-2.41542	4.24681e-08	1.56354	0.000395272	0.570682	0.195979
SESEC_RS08430	1.8763	0.00102941	0.580946	0.309421	0.308812	0.58897
SESEC_RS08435	1.88509	8.956e-18	-0.116097	0.596713	-1.89255	6.50244e-18
SESEC_RS08440	1.45712	6.36791e-06	0.00174877	0.995677	-1.22434	0.000148569
SESEC_RS08445	0.590986	0.0284925	0.193375	0.473599	0.842371	0.00179271
SESEC_RS08450	-0.767582	0.00925264	-0.488176	0.0988228	1.2055	4.24216e-05
SESEC_RS08460	1.61412	4.66429e-10	0.617258	0.0170395	-0.649889	0.0120719
SESEC_RS08465	-0.29211	0.411979	-0.179104	0.615134	-0.661543	0.0632957
SESEC_RS08470	-1.20237	0.00405955	-0.104419	0.805558	2.48777	3.07903e-09
SESEC_RS08475	-0.4122	0.201926	-0.697616	0.0302568	-0.598805	0.0606135
SESEC_RS08480	-0.333206	0.294627	-0.397644	0.20942	-0.470351	0.133646
SESEC_RS08485	-0.791928	0.000456722	-0.561139	0.0139444	-0.892275	8.58729e-05
SESEC_RS08515	0.380757	0.430515	0.715389	0.145557	2.44435	5.44932e-07
SESEC_RS08520	-1.54485	0.000753324	-0.776339	0.108708	1.74589	0.000139073
SESEC_RS08525	-2.3635	6.86673e-13	-0.600889	0.0691766	1.63007	7.04626e-07
SESEC_RS08530	-1.94406	1.58415e-09	-0.166512	0.608722	1.36449	2.39031e-05
SESEC_RS08535	-1.58011	6.70048e-09	-0.118186	0.667836	1.52746	2.25739e-08
SESEC_RS08540	-1.31997	1.42502e-05	-0.0144737	0.96229	1.01904	0.000824523
SESEC_RS08545	-1.0148	0.000287795	0.0943747	0.741598	1.38659	8.2042e-07
SESEC_RS08550	-1.07659	5.45603e-06	0.0611252	0.79714	0.672332	0.00453466
SESEC_RS08555	-0.423826	0.0756193	-0.150639	0.528059	0.478611	0.04475
SESEC_RS08560	1.24524	5.14931e-07	0.258	0.298878	0.802773	0.00120674
SESEC_RS08565	1.42837	0.00235427	1.29317	0.00592136	0.648147	0.167786
SESEC_RS08575	-1.03013	0.000531505	-0.480557	0.106596	0.164335	0.580761
SESEC_RS08580	-1.02906	0.000434725	0.219003	0.454201	0.168797	0.563995
SESEC_RS08585	2.38678	5.62685e-25	0.52291	0.023655	-0.16389	0.478233
SESEC_RS08590	-0.956156	0.0996631	0.965509	0.0982614	2.73415	2.52568e-06
SESEC_RS08595	1.34501	4.14391e-08	0.414491	0.0906555	-1.55206	2.49178e-10
SESEC_RS08600	-0.297467	0.237941	-0.304323	0.227392	1.42935	1.39574e-08
SESEC_RS08605	-0.777028	0.00182903	-0.821042	0.00102328	0.287057	0.248646
SESEC_RS08610	-0.0326441	0.892721	-0.860281	0.000380826	0.179615	0.457941
SESEC_RS08615	-0.195939	0.463081	0.0610543	0.821414	0.171479	0.523444
SESEC_RS08620	1.33011	8.53054e-09	0.110417	0.632317	0.505501	0.0284023
SESEC_RS08625	2.74614	1.66967e-11	1.28315	0.001634	0.151094	0.710739
SESEC_RS08630	-0.0610354	0.791741	0.393392	0.0887518	-1.37089	3.03788e-09
SESEC_RS08635	0.260088	0.317531	-0.269976	0.299665	-0.306657	0.238534
SESEC_RS08640	1.6346	1.45979e-12	-0.459741	0.0464243	-1.50515	7.25347e-11
SESEC_RS08645	2.55765	2.5284e-38	-0.181263	0.357205	-1.3046	3.6128e-11
SESEC_RS08650	4.11862	3.67446e-58	1.0014	6.58672e-05	-1.33022	1.5292e-07
SESEC_RS08655	-0.453725	0.146362	-0.413963	0.185878	1.21426	0.00010207
SESEC_RS08660	1.08341	0.000436162	0.0730552	0.812609	0.238449	0.438973
SESEC_RS08665	-0.173445	0.549699	-0.502189	0.0840484	-1.86203	1.7137e-10
SESEC_RS08670	1.86309	1.01986e-11	-0.20033	0.463346	-3.35631	8.86403e-34
SESEC_RS08675	3.31774	1.05816e-24	0.297291	0.356965	-4.33547	1.00764e-40
SESEC_RS08680	1.75687	0.0154832	0.337097	0.642203	-0.248869	0.731587
SESEC_RS08685	0.786792	0.116633	0.592518	0.237299	0.650236	0.194636
SESEC_RS08690	0.171902	0.768889	-0.0613143	0.91665	2.13973	0.000256322
SESEC_RS08695	0.0731668	0.84194	0.267798	0.465647	-2.38396	1.17283e-10
SESEC_RS08700	-1.85064	0.000488968	-1.5285	0.00413125	3.32836	3.6717e-10
SESEC_RS08705	-1.302	1.25393e-05	0.256779	0.392821	1.17855	8.1816e-05
SESEC_RS08710	-0.972328	0.000104131	0.0805397	0.749406	1.084	1.6052e-05
SESEC_RS08715	-1.39843	1.61949e-06	-0.37487	0.199911	0.835074	0.00411093
SESEC_RS08720	-0.14224	0.70387	-0.132059	0.72327	0.348326	0.349877
SESEC_RS08725	0.623195	0.00651835	-1.22444	8.94817e-08	-2.40993	6.74474e-26
SESEC_RS08730	1.13777	5.55712e-06	-0.00691928	0.977926	-1.36856	4.48658e-08
SESEC_RS08735	-1.54306	4.6322e-10	0.332039	0.182096	1.56217	2.39656e-10
SESEC_RS08740	-2.9866	1.00043e-29	-0.969609	0.000289236	2.139	1.02938e-16
SESEC_RS08745	-2.26574	8.86745e-10	-0.816551	0.0301376	1.89284	2.74681e-07
SESEC_RS08750	-1.46508	6.74102e-05	-0.913178	0.015856	2.00031	4.9379e-08
SESEC_RS08755	-1.05875	0.00110414	-0.188224	0.562782	1.85299	1.12234e-08
SESEC_RS08760	0.107301	0.771684	-0.631092	0.089149	1.2765	0.000558775
SESEC_RS08765	0.962921	0.0451794	-0.262413	0.587641	1.30916	0.00654862
SESEC_RS08770	1.65609	2.01984e-15	-0.0212137	0.919284	0.847445	4.96591e-05
SESEC_RS08775	3.28598	4.58474e-12	2.82024	3.21573e-09	1.17301	0.013884
SESEC_RS08780	0.47431	0.395745	-0.0326893	0.953211	-3.30525	1.24398e-08
SESEC_RS08790	-0.0611889	0.838096	0.533972	0.0754827	0.0828786	0.782547
SESEC_RS08820	-1.75555	1.99292e-11	-0.239353	0.361605	-0.343469	0.190159
SESEC_RS08825	-1.53177	1.12719e-07	-0.0136334	0.962376	-0.198324	0.49247
SESEC_RS08830	-1.44974	4.44423e-05	-0.416488	0.246679	-1.01909	0.00459932
SESEC_RS08835	0.153591	0.803706	0.924576	0.134919	0.192384	0.755758
SESEC_RS08840	2.03276	1.34588e-05	-0.186224	0.69006	-3.45799	1.31655e-13
SESEC_RS08845	0.889661	0.00846931	0.140763	0.676925	-1.09126	0.0012426
SESEC_RS08850	0.97261	1.47472e-05	0.527629	0.0185679	0.0493506	0.825699
SESEC_RS08855	1.56706	5.42236e-09	0.343059	0.201328	-0.346937	0.196319
SESEC_RS08860	-1.32895	1.40044e-07	-0.693255	0.00606933	1.17604	3.14703e-06
SESEC_RS08865	-1.2841	2.82719e-07	-0.54817	0.02866	0.791995	0.00153254
SESEC_RS08870	-1.16988	1.5187e-14	-0.284941	0.0612618	0.213516	0.160636
SESEC_RS08875	-0.595226	0.00266914	-0.590397	0.00289256	-0.208672	0.292316
SESEC_RS08880	0.360727	0.190849	-0.511083	0.0638405	-1.10173	6.46664e-05
SESEC_RS08885	0.595018	0.0782728	0.702285	0.0388336	1.46815	1.45505e-05
SESEC_RS08890	1.00277	0.000325798	0.224129	0.421392	-0.0341909	0.902349
SESEC_RS08895	1.87017	1.20108e-07	0.552029	0.117636	-0.946314	0.00733532
SESEC_RS08900	0.211054	0.454931	-0.129429	0.646513	-1.42201	4.71995e-07
SESEC_RS08905	-0.53024	0.0837687	-0.408682	0.182147	-1.18732	0.000106479
SESEC_RS08910	1.18714	0.00177182	1.13225	0.00286909	-1.11864	0.00323075
SESEC_RS08915	0.670495	0.0385429	-0.728697	0.0245275	0.230117	0.477592
SESEC_RS08920	2.2694	6.96001e-17	0.0697242	0.797454	-0.178596	0.510752
SESEC_RS08925	0.314025	0.69482	-1.29659	0.21393	1.76182	0.0348695
SESEC_RS08930	-0.914838	0.0332556	-0.59593	0.228049	3.96292	4.3881e-19
SESEC_RS08940	-0.170479	0.799871	0.29405	0.670211	0.352279	0.607305
SESEC_RS08945	-3.10386	0.00275413	-2.60702	0.0434796	-1.60948	0.142645
SESEC_RS08950	-1.78712	0.037738	-3.27997	0.01326	-1.29543	0.16935
SESEC_RS08955	-1.50379	0.0361678	-3.14403	0.00107944	-1.93771	0.01401
SESEC_RS08960	-0.830948	0.35644	-0.78925	0.398997	-3.31559	0.00491646
SESEC_RS08965	-1.62288	0.00482635	-0.884387	0.13745	1.02581	0.0752617
SESEC_RS08970	-1.64042	0.0144777	-0.797327	0.246865	0.162994	0.807557
SESEC_RS08975	-0.519603	0.582692	-0.0517088	0.95442	-1.02188	0.26761
SESEC_RS08980	-1.17765	0.0525408	-0.142076	0.816339	-1.48197	0.0184288
SESEC_RS08995	-1.24366	0.00107007	-0.18369	0.636921	-0.917066	0.0189682
SESEC_RS09010	-1.02169	0.170184	-0.67751	0.371926	-0.858458	0.250964
SESEC_RS09015	-2.27573	0.0262183	0.825334	0.425824	1.37866	0.172861
SESEC_RS09030	1.21979	0.0299085	0.685306	0.222844	-1.09887	0.0508999
SESEC_RS09035	-1.39387	0.00325955	0.337009	0.482999	-0.326179	0.497777
SESEC_RS09040	-1.16146	0.00180384	-0.304752	0.414063	-1.3329	0.000370366
SESEC_RS09045	-1.04745	0.0102242	-0.742288	0.0717365	-1.24699	0.00244682
SESEC_RS09050	-0.724003	0.0875794	-0.332032	0.440626	-0.781504	0.0680979
SESEC_RS09055	-0.674357	0.176615	-1.09941	0.028854	-1.31194	0.0088081
SESEC_RS09060	-0.896196	0.223293	-1.12736	0.149395	-1.98889	0.0124775
SESEC_RS09065	-1.29938	0.11268	-0.408101	0.659415	-2.10163	0.0435421
SESEC_RS09080	-0.257485	0.738808	-1.70256	0.050044	-0.0719685	0.924103
SESEC_RS09085	0.377668	0.124123	-0.241438	0.325223	-0.0128377	0.958276
SESEC_RS09095	1.67202	0.000106103	0.306173	0.47772	1.4595	0.000712458
SESEC_RS09100	-1.98059	0.000219509	-0.481148	0.369554	6.34509	2.30166e-32
SESEC_RS09105	-0.03832	0.879962	-0.299001	0.239295	1.9531	1.36124e-14
SESEC_RS09110	2.40603	1.37968e-29	-0.156144	0.463348	-0.506305	0.0174091
SESEC_RS09115	0.455013	0.317179	1.54611	0.00068509	-1.10483	0.0153808
SESEC_RS09120	-0.959317	0.0151702	0.882892	0.0256483	2.95729	6.19731e-14
SESEC_RS09125	-2.27128	1.56216e-06	1.05597	0.025277	-0.279352	0.554051
SESEC_RS09135	0.598144	0.182712	2.04678	4.98246e-06	-0.533266	0.234376
SESEC_RS09140	2.44973	8.43071e-06	3.04956	2.73138e-08	-1.35052	0.0138816
SESEC_RS09145	3.26475	5.80496e-22	1.02085	0.00253702	-4.94988	5.79656e-48
SESEC_RS09150	0.924326	0.0190903	0.203614	0.604421	-3.9262	3.7927e-21
SESEC_RS09160	-0.223239	0.49441	0.638361	0.0512795	0.159819	0.625471
SESEC_RS09190	-2.31999	0.00034538	1.05015	0.10192	3.80978	2.69762e-09
SESEC_RS09195	0.0948863	0.798203	1.55175	3.8516e-05	1.85588	7.69903e-07
SESEC_RS09200	-1.39781	0.0780965	2.77315	0.000461147	0.836625	0.290799
SESEC_RS09205	-0.309874	0.281775	-0.627254	0.0293216	-1.33144	3.73652e-06
SESEC_RS09210	1.39833	0.00171023	0.256613	0.56387	0.930893	0.0361555
SESEC_RS09215	3.53732	9.6525e-15	0.460741	0.315136	-2.96301	2.5953e-10
SESEC_RS09220	2.42302	7.11454e-09	-0.0135626	0.974495	-1.49619	0.000466495
SESEC_RS09225	1.28094	0.000983812	-0.336226	0.398832	-1.67385	3.33673e-05
SESEC_RS09230	0.726678	0.0530054	-0.296951	0.440589	-1.10571	0.00421231
SESEC_RS09240	1.42439	0.0253122	-1.47142	0.0186787	-0.884182	0.154456
SESEC_RS09245	2.06269	0.00324899	0.0831629	0.876967	-0.69581	0.198091
SESEC_RS09255	-0.325685	0.576629	-0.537005	0.343965	-0.450898	0.422663
SESEC_RS09260	1.22847	0.0738485	0.179697	0.787544	-2.97595	0.000103444
SESEC_RS09270	0.322935	0.575938	1.39878	0.0189078	-4.36217	2.62703e-06
SESEC_RS09275	-0.331708	0.416834	0.639965	0.117925	-3.11738	9.25039e-14
SESEC_RS09280	-0.168011	0.691987	0.829613	0.0505601	-2.66646	5.26345e-10
SESEC_RS09285	0.484445	0.176488	-0.412413	0.247368	-3.15409	2.34736e-15
SESEC_RS09300	-1.02958	5.1859e-05	-0.563756	0.0272043	2.40896	2.44927e-21
SESEC_RS09305	-1.85195	7.37215e-09	-0.76405	0.0172189	3.18393	2.62199e-23
SESEC_RS09310	0.0356187	0.898584	-0.907642	0.00116641	0.765341	0.00612935
SESEC_RS09315	0.974949	0.00389746	-0.589117	0.0808913	0.383479	0.25533
SESEC_RS09320	1.68258	8.12009e-07	0.0596876	0.860975	-0.580209	0.0886782
SESEC_RS09325	-0.485277	0.295712	0.234897	0.612009	1.49511	0.00123931
SESEC_RS09330	-2.34234	3.44137e-20	-0.174599	0.496054	1.76856	3.55931e-12
SESEC_RS09335	-1.67391	1.23935e-18	0.288542	0.129676	1.62354	1.34831e-17
SESEC_RS09340	-1.53973	2.4228e-10	0.39964	0.100888	1.14417	2.56307e-06
SESEC_RS09345	-0.613311	0.00318503	0.5803	0.00531587	0.949573	4.97658e-06
SESEC_RS09350	0.389208	0.0478735	0.27293	0.16539	0.480911	0.014498
SESEC_RS09355	1.21955	0.00175838	0.83437	0.031634	1.27386	0.001007
SESEC_RS09365	-0.575777	0.497141	1.17987	0.165815	5.19897	9.60504e-10
SESEC_RS09370	-2.7564	1.02803e-08	-2.20862	1.51767e-05	1.85663	6.8201e-05
SESEC_RS09375	2.86861	1.21388e-31	0.483506	0.0472218	-1.3222	5.96066e-08
SESEC_RS09380	-1.39834	0.00376315	-0.652977	0.176088	-1.24194	0.0100773
SESEC_RS09385	-0.242167	0.291912	0.309593	0.178951	-2.07079	4.6278e-19
SESEC_RS09390	0.479568	0.0135027	0.0863045	0.656693	-1.76688	9.40028e-20
SESEC_RS09395	2.00112	9.79433e-12	0.843532	0.00402561	-1.68404	9.77433e-09
SESEC_RS09400	-2.48817	1.24793e-33	-0.129295	0.531036	2.77755	1.84467e-41
SESEC_RS09405	-1.07198	9.79485e-05	-0.30275	0.272576	2.28224	1.12424e-16
SESEC_RS09410	-0.168713	0.688653	-0.15887	0.707162	1.82357	1.52334e-05
SESEC_RS09415	2.39741	6.69459e-14	0.702857	0.0281012	0.719802	0.0244697
SESEC_RS09420	1.88941	4.71121e-10	-0.954451	0.00163373	-0.390257	0.197598
SESEC_RS09425	2.34898	1.10189e-09	-0.343287	0.372904	-0.765135	0.0470296
SESEC_RS09430	-0.172151	0.6384	1.66224	6.04715e-06	1.06453	0.00375996
SESEC_RS09435	0.987659	7.12674e-06	-0.20289	0.357413	0.0205644	0.925601
SESEC_RS09445	2.30903	2.87724e-06	0.990448	0.0474511	-0.277122	0.580283
SESEC_RS09450	-0.216865	0.439148	-0.352357	0.208841	-0.292571	0.2965
SESEC_RS09455	0.517024	0.660453	-0.171158	0.884376	-7.69119	6.82385e-11
SESEC_RS09460	0.7648	0.0877753	0.401141	0.370534	-0.461287	0.303135
SESEC_RS09465	2.10908	4.19821e-33	0.213107	0.225795	-2.25119	1.78983e-37
SESEC_RS09470	2.00024	6.92839e-08	-0.479374	0.195951	-0.379775	0.305559
SESEC_RS09475	-0.223028	0.551261	0.236643	0.527117	0.188446	0.614288
SESEC_RS09480	-0.571205	0.0815548	1.4504	9.80202e-06	0.22806	0.486987
SESEC_RS09485	-1.09305	6.34964e-06	-0.468579	0.0533615	0.546549	0.0237013
SESEC_RS09490	0.667671	0.064298	0.944732	0.00893488	-0.120865	0.738163
SESEC_RS09495	-1.8508	0.00205823	-1.47637	0.0227497	-1.10618	0.0716026
SESEC_RS09500	0.639524	0.0117962	-0.184589	0.467614	-1.35771	9.35394e-08
SESEC_RS09505	1.54965	1.1162e-13	0.318914	0.12613	-1.87703	2.51693e-19
SESEC_RS09510	-1.7847	0.119886	4.20081	0.000247303	3.68572	0.00130152
SESEC_RS09515	-0.560749	0.0472208	-0.310157	0.272472	1.44429	2.90945e-07
SESEC_RS09520	-0.74513	0.0020429	-0.552133	0.0213449	1.64597	2.59481e-12
SESEC_RS09525	-1.28403	0.000455495	-0.731206	0.0401669	1.6992	7.93555e-07
SESEC_RS09530	1.24467	2.36092e-05	-0.126584	0.667145	-0.991333	0.000757445
SESEC_RS09535	0.337396	0.286	-0.143206	0.650884	-0.427254	0.17685
SESEC_RS09540	-0.507699	0.0613515	-0.325776	0.230253	0.455829	0.0929978
SESEC_RS09555	1.2189	0.237821	-1.39927	0.284973	0.857314	0.413126
SESEC_RS09565	-0.17074	0.8472	-3.54612	0.0193223	2.53973	0.00908482
SESEC_RS09570	0.216403	0.746126	1.03526	0.0972473	-1.67738	0.0131518
SESEC_RS09580	-0.12394	0.684549	0.59187	0.0532778	0.190442	0.533796
SESEC_RS09585	-0.751255	0.509262	4.29255	0.000131741	3.75972	0.000812147
SESEC_RS09590	0.287116	0.494695	-0.132249	0.752949	-4.13661	9.1615e-23
SESEC_RS09595	0.792439	0.00810219	0.28053	0.347316	-3.82418	6.87833e-37
SESEC_RS09600	0.872477	0.00392919	0.280369	0.353463	-4.93246	4.42741e-59
SESEC_RS09605	-2.21229	1.26423e-14	-0.517026	0.0736437	-0.231701	0.42023
SESEC_RS09610	-2.26022	1.90461e-13	-0.955721	0.00222569	-0.811606	0.00856866
SESEC_RS09615	-2.28265	1.60586e-19	-0.745335	0.00370974	-1.11894	1.23851e-05
SESEC_RS09620	-1.69037	1.6453e-08	-0.298393	0.324642	-0.149053	0.618764
SESEC_RS09625	-1.21638	0.0380384	-0.922105	0.251702	-0.916485	0.221539
SESEC_RS09630	-1.20407	0.159202	0.231614	0.793998	-0.930076	0.307147
SESEC_RS09635	-0.727664	0.00286946	-0.734701	0.00252795	-0.209902	0.387798
SESEC_RS09640	-0.304201	0.286178	-0.482926	0.0892277	-0.440107	0.121245
SESEC_RS09645	-2.27532	1.1526e-08	-1.12764	0.00480025	-0.970715	0.0149426
SESEC_RS09650	0.0979309	0.754924	0.305066	0.331206	0.448729	0.15282
SESEC_RS09655	0.329953	0.315062	-0.830076	0.0114998	1.35586	3.43533e-05
SESEC_RS09660	0.114425	0.702385	-0.633451	0.0342271	0.796815	0.00765651
SESEC_RS09665	0.71363	0.123234	1.12981	0.0141368	0.13963	0.762234
SESEC_RS09670	0.367924	0.5995	-1.58815	0.0544878	-1.0732	0.159284
SESEC_RS09675	-1.36556	0.0522236	-1.36511	0.0659905	-0.856416	0.231922
SESEC_RS09680	-2.24796	0.000782162	-4.16507	1.66247e-05	-0.188217	0.777562
SESEC_RS09690	-1.3029	0.00363992	-0.047418	0.910663	0.193105	0.644588
SESEC_RS09695	-1.78448	3.45598e-10	-0.719502	0.0113198	0.963154	0.000681154
SESEC_RS09700	-2.02814	1.41184e-17	-0.660988	0.00543496	1.23986	1.7174e-07
SESEC_RS09705	-2.12215	1.03134e-20	-0.915428	6.14525e-05	1.61111	9.38186e-13
SESEC_RS09710	1.45005	0.000513131	0.467682	0.262467	0.514194	0.217917
SESEC_RS09715	-0.350069	0.583362	0.560961	0.379975	-0.955222	0.135076
SESEC_RS09720	0.507788	0.395931	0.99208	0.0984417	0.0545166	0.927672
SESEC_RS09725	0.169038	0.796285	0.238299	0.716106	-2.30654	0.000437395
SESEC_RS09730	0.526073	0.429868	0.251649	0.705831	-2.55847	0.000125897
SESEC_RS09740	-2.41167	7.99205e-12	-0.873118	0.0210353	1.10447	0.00196689
SESEC_RS09745	2.52704	2.9358e-14	0.416535	0.20545	-2.75717	1.06522e-16
SESEC_RS09750	-0.292038	0.290203	-0.384308	0.163521	0.67217	0.0146522
SESEC_RS09755	-0.49932	0.242857	0.12658	0.769648	3.21755	6.08099e-14
SESEC_RS09760	-0.857711	0.000648968	-0.207824	0.41662	1.88529	6.24938e-14
SESEC_RS09765	1.2761	1.1747e-05	-0.000948262	0.9974	-0.627149	0.0311812
SESEC_RS09770	0.572358	0.0199874	-0.337782	0.16959	0.0375595	0.87852
SESEC_RS09775	-0.639853	0.0578566	-0.109682	0.757938	0.376253	0.277258
SESEC_RS09780	-0.578691	0.0890791	0.175687	0.608725	0.337214	0.324504
SESEC_RS09785	-0.0915693	0.823783	0.745223	0.0739554	-0.465261	0.266981
SESEC_RS09790	0.542214	0.405195	1.38564	0.0401078	-0.823457	0.24045
SESEC_RS09795	0.0394715	0.897766	0.607014	0.0463936	0.154694	0.611601
SESEC_RS09800	-1.00431	0.132248	-0.917837	0.168925	-2.89107	1.50788e-05
SESEC_RS09805	-0.60651	0.249207	-0.768836	0.144	-2.7975	1.11678e-07
SESEC_RS09810	-0.0265264	0.948553	-1.08445	0.00837365	-3.23149	5.869e-15
SESEC_RS09815	-0.89986	0.0319614	-0.928248	0.0269131	-0.835492	0.0463922
SESEC_RS09820	-0.00201638	0.996885	0.19458	0.707072	1.26718	0.0142527
SESEC_RS09825	1.23796	0.00281721	-0.554785	0.180544	-2.6918	8.22478e-11
SESEC_RS09830	1.38188	0.00329486	-0.299226	0.524519	-2.43601	2.209e-07
SESEC_RS09835	2.65747	2.91415e-05	0.800922	0.20708	-1.22105	0.0544924
SESEC_RS09840	2.03087	4.59903e-06	-0.349818	0.419156	0.243306	0.569177
SESEC_RS09845	-0.658524	0.0206948	-1.06771	0.000176276	0.915482	0.00129358
SESEC_RS09850	-0.0290781	0.908556	-0.0497092	0.844739	-0.663771	0.00892999
SESEC_RS09860	-1.74727	0.102218	-1.07692	0.331821	-1.41672	0.195946
SESEC_RS09870	-0.231627	0.389346	-0.325321	0.227668	-0.535304	0.0469146
SESEC_RS09875	0.373456	0.0996376	-0.0206776	0.927548	-0.269753	0.235059
SESEC_RS09880	1.88216	2.29662e-05	1.15182	0.0095973	-0.181512	0.683509
SESEC_RS09885	2.68162	1.32849e-13	0.300036	0.407093	-0.805883	0.0259916
SESEC_RS09890	0.417255	0.301864	-0.524041	0.195997	1.04061	0.0101295
SESEC_RS09895	1.77342	0.00513614	0.0183885	0.978493	1.87147	0.0044875
SESEC_RS09900	0.474091	0.347726	0.0591351	0.907231	1.20132	0.01756
SESEC_RS09905	2.44714	5.07882e-14	0.524202	0.106663	-1.3991	1.66532e-05
SESEC_RS09910	-0.41747	0.281275	-0.503698	0.190702	-0.576735	0.133477
SESEC_RS09915	-2.57839	1.17708e-16	-1.14276	0.000304522	2.97565	7.5729e-22
SESEC_RS09920	-0.985461	0.0213781	-0.0252744	0.952976	2.09185	1.01671e-06
SESEC_RS09925	0.0545839	0.876861	0.137082	0.697164	0.829696	0.0184325
SESEC_RS09930	1.62661	7.65624e-12	-0.755358	0.00146767	0.206219	0.38493
SESEC_RS09935	1.59775	8.71336e-11	-0.0973087	0.692693	-1.03849	2.47271e-05
SESEC_RS09940	-0.00249571	0.992929	0.216707	0.440907	0.860905	0.00216889
SESEC_RS09945	-0.533994	0.557368	0.659426	0.495664	2.54851	0.00625012
SESEC_RS09950	1.32558	0.000196106	-0.280917	0.4295	-0.892658	0.0120595
SESEC_RS09955	0.400444	0.345652	0.275312	0.513375	-0.247279	0.557151
SESEC_RS09960	-2.07275	9.3499e-05	-0.946436	0.0980416	-0.385728	0.47802
SESEC_RS09965	0.486267	0.389046	0.894905	0.113125	-0.294022	0.603577
SESEC_RS09970	0.565916	0.40965	0.234151	0.746242	-0.00990959	0.989001
SESEC_RS09975	1.45285	0.0780787	-1.4496	0.115488	-1.48423	0.0966176
SESEC_RS09980	1.698	0.013628	-0.531295	0.441749	-1.64484	0.0173824
SESEC_RS09985	1.2113	0.0601117	-0.392618	0.544006	-1.64583	0.0111137
SESEC_RS09990	0.819212	0.226865	-0.27307	0.687562	-1.51273	0.0259764
SESEC_RS09995	-1.02879	0.0414103	-0.535253	0.283939	-1.28108	0.0106547
SESEC_RS10000	0.425134	0.0639541	0.498809	0.029673	-1.24145	6.40157e-08
SESEC_RS10005	-1.26815	0.00096021	-0.499134	0.198029	0.473782	0.216458
SESEC_RS10015	0.700558	0.0562406	0.378696	0.297285	-1.18708	0.00133982
SESEC_RS10020	1.67703	0.000592593	0.903362	0.0589887	-1.39546	0.00460749
SESEC_RS10025	2.47261	6.15087e-05	0.57845	0.338915	-1.37576	0.026553
SESEC_RS10030	1.27471	0.117955	1.10837	0.174907	0.728848	0.372153
SESEC_RS10035	-0.0806119	NA	-1.24841	NA	-3.7043	NA
SESEC_RS10040	-0.253334	0.795801	2.90053	0.00619005	2.68816	0.0109377
SESEC_RS10045	-0.830677	0.0984378	-0.285927	0.570398	6.38137	6.9131e-37
SESEC_RS10050	-1.07474	0.0884153	-0.388184	0.519072	-0.0370813	0.948439
SESEC_RS10055	0.665101	0.193566	0.582343	0.254833	1.05479	0.0390608
SESEC_RS10060	1.5034	2.23935e-07	-0.103528	0.719173	0.145557	0.612297
SESEC_RS10065	1.02492	0.0132415	-0.400313	0.332537	0.504645	0.221298
SESEC_RS10070	-0.0826736	0.805201	-0.968233	0.0039346	0.489193	0.144659
SESEC_RS10075	0.184371	0.660328	-0.0238744	0.95492	1.04425	0.0131379
SESEC_RS10080	-1.82701	4.9178e-11	-1.07868	0.00014094	2.24057	7.5706e-16
SESEC_RS10085	2.36516	0.0265916	3.39323	0.00148401	3.18535	0.00284857
SESEC_RS10090	0.956911	0.00185146	-0.56574	0.0652409	0.343646	0.262312
SESEC_RS10095	1.33934	0.00356328	-0.603279	0.187457	0.715962	0.116808
SESEC_RS10100	-2.34068	3.92953e-06	-1.72705	0.00066244	1.02008	0.0442798
SESEC_RS10105	-1.26471	0.00129631	0.0772346	0.849705	4.23342	4.40985e-27
SESEC_RS10110	-1.45425	5.45324e-06	-0.310599	0.337616	3.91765	8.24399e-35
SESEC_RS10115	-0.795037	0.00182927	-0.440811	0.0834876	1.78202	2.44544e-12
SESEC_RS10120	-0.0478308	0.803723	-0.146577	0.44155	0.896604	2.21615e-06
SESEC_RS10125	1.77711	0.000795995	-0.122633	0.81678	-0.533552	0.313433
SESEC_RS10130	0.440163	0.242383	-1.00808	0.00841013	0.275968	0.462371
SESEC_RS10135	1.0023	0.000552985	-0.567288	0.053223	-0.326488	0.260331
SESEC_RS10140	-0.844375	0.00613744	-0.666324	0.02996	2.01939	3.72321e-11
SESEC_RS10145	-1.04362	0.0410187	-1.06771	0.0367605	2.31714	5.59087e-06
SESEC_RS10150	1.42421	0.0216857	0.50144	0.421002	4.76452	1.68547e-14
SESEC_RS10160	-0.758363	0.497907	-0.201556	0.869701	0.272465	0.813701
SESEC_RS10170	2.65093	1.2044e-19	0.107292	0.713448	-2.3593	6.81954e-16
SESEC_RS10175	1.95023	1.44053e-09	-0.37512	0.243774	0.0807075	0.801907
SESEC_RS10180	0.354529	0.425019	-0.438472	0.323199	0.00683551	0.987705
SESEC_RS10185	1.19586	2.46214e-06	0.160002	0.528184	0.679926	0.00732483
SESEC_RS10190	-0.146199	0.731747	0.3506	0.417796	0.415018	0.335269
SESEC_RS10215	-0.99521	0.00232731	-0.230567	0.480621	-0.579085	0.0764792
SESEC_RS10220	0.229369	0.559757	0.129713	0.741402	0.49959	0.203626
SESEC_RS10235	0.0119121	0.972146	-0.0412204	0.904887	-3.52096	3.3561e-21
SESEC_RS10260	0.601595	0.0482638	-0.22092	0.468114	-1.30531	1.83018e-05
SESEC_RS10275	-3.19191	0.0449087	1.12222	0.379867	0.0788628	0.951327
SESEC_RS10280	-1.49264	0.0373682	0.908709	0.250373	2.49478	0.00119333
SESEC_RS10285	1.00237	0.0916126	0.6437	0.362593	2.06154	0.0016073
SESEC_RS10305	1.51008	2.53999e-07	0.0048072	0.986906	-0.357823	0.221835
SESEC_RS10310	-0.224545	0.70829	0.600415	0.317082	0.328243	0.584306
SESEC_RS10325	-0.227618	0.513788	0.816512	0.0191313	-0.00154443	0.996468
SESEC_RS10345	0.129302	0.79042	-0.00443396	0.99273	-2.87083	3.902e-09
SESEC_RS10410	-0.294874	0.617749	0.792026	0.186312	0.614684	0.304
SESEC_RS10435	0.445519	0.595249	-0.52925	0.521701	-2.90738	0.000998009
SESEC_RS10440	-0.849424	0.0968766	0.328611	0.531919	1.84314	0.000329003
SESEC_RS10455	-0.986531	0.0182277	0.71875	0.0824501	0.992612	0.0153489
SESEC_RS10485	0.520532	0.405894	0.923719	0.143003	-1.02628	0.120974
SESEC_RS10520	0.569196	0.644469	-3.26447	0.0532349	1.27103	0.310959
SESEC_RS10545	1.71384	1.42455e-26	-0.250368	0.118962	-0.191908	0.231766
SESEC_RS10550	0.986457	0.000454588	0.417643	0.137518	-0.0713992	0.799578
SESEC_RS10605	0.531874	0.666898	4.85503	0.00120491	4.16985	0.00544896
SESEC_RS10615	3.47279	2.13026e-06	0.607035	0.3755	-1.71802	0.0132081
SESEC_RS10625	-1.81688	1.21942e-06	-0.0457835	0.904426	1.3197	0.000425124
SESEC_RS10645	2.9822	7.07893e-06	0.0166357	0.978151	-3.0034	1.35555e-05
SESEC_RS10655	-0.191384	0.871108	4.47015	0.000266621	0.746717	0.547209
SESEC_RS10665	-0.619322	0.667052	3.36396	0.0328075	2.27073	0.151747
SESEC_RS10680	-0.920329	0.0165305	0.669252	0.0781956	0.927436	0.0137786
SESEC_RS10685	-0.805692	0.170308	0.323479	0.597108	-0.733085	0.243816
SESEC_RS10690	-0.550127	0.309603	-0.101522	0.852179	0.963388	0.0565728
SESEC_RS10710	0.238796	0.795221	1.77092	0.0523749	-2.89325	0.0178775
SESEC_RS10720	-2.23244	0.000267934	1.92208	0.00149748	0.473175	0.435267
SESEC_RS10725	-0.0448556	0.946718	-0.667344	0.317671	-1.71605	0.0102431
SESEC_RS10730	-2.06546	6.57551e-05	-0.313293	0.54693	1.05456	0.0409906
SESEC_RS10740	-2.23787	2.67601e-14	-1.03581	0.00417526	4.13018	5.38936e-44
SESEC_RS10745	-0.483882	0.193938	-0.372129	0.327875	1.61063	1.24613e-05
SESEC_RS10750	2.46953	0.00409207	3.96565	5.9835e-06	0.619046	0.483345
SESEC_RS10755	4.32605	0.000260527	2.36595	0.0436278	0.496714	0.672126
SESEC_RS10760	5.01137	5.19333e-12	3.05427	2.04778e-05	-0.48439	0.499998
SESEC_RS10765	-0.2597	0.650418	-0.307589	0.589648	-2.97307	3.93899e-07
SESEC_RS10780	-3.03481	3.27949e-14	0.151793	0.727968	2.98326	6.84651e-13
SESEC_RS10785	0.577283	0.416076	-1.09534	0.225406	-0.756513	0.357359
SESEC_RS10825	1.81573	2.07543e-06	0.213811	0.572843	-1.51077	7.40124e-05
SESEC_RS10830	0.968656	0.0046017	0.0013129	0.996933	-1.38928	4.81485e-05
SESEC_RS10835	0.821771	0.0330504	0.0844546	0.827168	-3.61537	2.7287e-19
SESEC_RS10840	0.171674	0.695103	0.302432	0.502136	-2.08654	1.81664e-05
SESEC_RS10855	1.12815	0.0199206	1.04005	0.0324547	0.000911228	0.998508
SESEC_RS10860	0.0720925	0.774039	0.342343	0.169579	-2.37641	5.03448e-21
SESEC_RS10865	-0.813934	0.0109241	0.244007	0.443964	-0.538151	0.0921899
SESEC_RS10890	0.173817	0.785841	-1.74228	0.0121037	-0.801181	0.203554
SESEC_RS10895	0.0502373	0.949156	1.09383	0.219095	0.397882	0.656471
SESEC_RS10905	0.644867	0.550876	-0.726581	0.474605	-5.57188	0.000253769
SESEC_RS10910	0.768723	0.155703	-0.150935	0.766824	-4.03986	3.39025e-09
SESEC_RS10915	-0.368528	0.381721	-0.66225	0.121217	-1.40259	0.00111398
SESEC_RS10935	-1.82836	0.0501766	-1.22778	0.219573	-3.81331	0.00202376
SESEC_RS10940	-2.19717	0.0391622	-1.47534	0.176385	-2.01187	0.0642962
SESEC_RS10945	0.233939	0.689574	-0.977917	0.189894	-0.170155	0.799129
SESEC_RS10960	-0.451786	0.216978	0.135653	0.718067	0.985977	0.00753853
SESEC_RS10965	0.681979	0.0149476	0.184823	0.509783	-0.101071	0.71828
SESEC_RS10970	-0.177169	0.870672	-1.72436	0.165002	-1.54214	0.192413
SESEC_RS10980	-0.665356	0.00539465	-0.613486	0.0155129	1.285	1.05362e-07
SESEC_RS10985	0.0965395	0.69938	-0.158126	0.5302	0.114203	0.64676
SESEC_RS10995	-0.340638	0.322725	0.47364	0.169336	-0.788031	0.0222461
SESEC_RS11000	2.9431	0.0284118	2.32697	0.099125	-0.0635464	0.965165
SESEC_RS11005	1.20101	0.16823	1.20714	0.179205	-6.55209	8.64094e-06
SESEC_RS11015	2.78859	0.00224118	0.711026	0.444142	-2.07848	0.0401335
SESEC_RS11025	-1.2273	0.18112	1.88251	0.124048	0.741532	0.555746

## Sheet: S5 Strains
Table S5. Bacterial strains uesd in this study.
Strains	Descriptions	References or Source
Strains
Streptococcus equi subsp. Zooepidemicus
SEZ ATCC35246	WT, ST194	Lab stock
SEZluc	ATCC35246 inserted a luciferase gene downstream of galU (SESEC_RS01065)	This study
SEZSTAMP	ATCC35246 STAMP library contain ~652 individual colonies with 20 bp random barcode and Kan gene downstream of galU (SESEC_RS01065) , Kanr	This study
SEZTn	ATCC35246 Transposon transposon library, Kanr	This study
ΔmanY	ATCC35246 ΔmanY (SESEC_RS02090)	This study
CΔmanY	ATCC35246 ΔmanY complemented manY gene	This study
Δ6210	ATCC35246 Δ6210 (SESEC_RS06210)	This study
CΔ6210	ATCC35246 Δ6210 complemented RS06210 gene	This study
ΔproB	ATCC35246 ΔproB (SESEC_RS08290)	This study
ΔproC	ATCC35246 ΔproC (SESEC_RS09770)	This study
ΔptsG	ATCC35246 ΔptsG (SESEC_RS09480)	This study
Δ930	ATCC35246 Δ930 (SESEC_RS00930)	This study
ΔrelQ	ATCC35246 ΔrelQ (SESEC_RS05505)	This study
ΔrelAΔrelQ	ATCC35246 ΔrelA(SESEC_RS09455) and ΔrelQ (SESEC_RS05505)	This study
ΔmanYΔrelQ	ATCC35246 ΔmanY(SESEC_RS02090) and ΔrelQ (SESEC_RS05505)	This study
ΔmanY CΔrelQ	ATCC35246 ΔmanYΔrelQ complemented relQ gene by pSET2-relQ plasmid, Spcr	This study
Δcrp	ATCC35246 Δcrp (SESEC_RS01595)	This study
ΔmanYΔcrp	ATCC35246 ΔmanYΔcrp	This study
SEZ :: pSET2	ATCC35246 containing pSET2 plasmid, Spcr	This study
relQ+	ATCC35246 containing pSET2-relQ plasmid, Spcr	This study
SEZ :: PmanX(A909)	ATCC35246 replace the PTSman promoter with the PTSman promoter from A909	This study
SEZ :: pTCV-lacZ	ATCC35246 containing pTCV-lacZ as the blank control in promoter activity test among SEZ background strains, Kanr Ermr	This study
SEZ :: pTCV-SPX101	ATCC35246 containing pTCV-SPX101, Kanr Ermr	This study
SEZ :: pTCV-SPX155	ATCC35246 containing pTCV-SPX155, Kanr Ermr	This study
SEZ :: pTCV-SPX254	ATCC35246 containing pTCV-SPX254, Kanr Ermr	This study
SEZ :: pTCV-SPX110	ATCC35246 containing pTCV-SPX110, Kanr Ermr	This study
SEZ :: pTCV-GAS_PX	ATCC35246 containing pTCV-GAS_PX, Kanr Ermr	This study
SEZ :: pTCV-GBS_PX	ATCC35246 containing pTCV-GBS_PX, Kanr Ermr	This study
SEZ :: pTCV-GCS_PX	ATCC35246 containing pTCV-GCS_PX, Kanr Ermr	This study
SEZ :: pTCV-Suis_PX	ATCC35246 containing pTCV-Suis_PX, Kanr Ermr	This study
SEZ :: pTCV-Pneum_PX	ATCC35246 containing pTCV-Pneum_PX, Kanr Ermr	This study
SEZ :: pTCV-P1095	ATCC35246 containing pTCV-P1095, Kanr Ermr	This study
SEZ :: pTCV-P6215	ATCC35246 containing pTCV-P6215, Kanr Ermr	This study
SEZ :: pTCV-PptsF	ATCC35246 containing pTCV-PptsF, Kanr Ermr	This study
SEZ :: pTCV-PptsG	ATCC35246 containing pTCV-PptsG, Kanr Ermr	This study
SEZ :: pTCV-SPX155 A-T	ATCC35246 containing pTCV-SPX155 A-T, Kanr Ermr	This study
SEZ :: pTCV-SPX155 G-A	ATCC35246 containing pTCV-SPX155 G-A, Kanr Ermr	This study
SEZ :: pTCV-SPX155 AG-TA	ATCC35246 containing pTCV-SPX155 AG-TA, Kanr Ermr	This study
SEZ :: pSET2-CP25-S2	ATCC35246 containing pSET2-CP25-S2, Spcr	This study
ΔmanY :: pSET2-CP25-S2	ATCC35246 ΔmanY containing pSET2-CP25-S2, Spcr	This study
CΔmanY :: pSET2-CP25-S2	ATCC35246 CΔmanY containing pSET2-CP25-S2, Spcr	This study
SEZ :: PmanX(A909) :: pSET2-CP25-S2	ATCC35246 SEZ :: PmanX(A909) containing pSET2-CP25-S2, Spcr	This study
Streptococcus pyogenes (Group A Streptococcus, GAS)
GAS M3	WT	Lab stock
Streptococcus agalactiae (Group B Streptococcus, GBS)
GBS A909	WT	Lab stock
Streptococcus pneumoniae
D39	WT	Lab stock
Streptococcus suis
ZY05719	WT	Lab stock
Escherichia coli
DH5α	For plasmid cloning	WeidiBio
BL21(DE3)	For protein expression	WeidiBio

## Sheet: S6 Plasmid
Table S6. Plasmids uesd in this study.
Plasmids	Descriptions	References or Source
Plasmids
Construct mutant strains
pSET4s	Suicide vector for homologous recombination into Streptococcus chromosome, Spcr	Lab stock
pSET4s-STAMPR127	pSET4s-based suicide vector for insertion of 20 bp random base and Kan gene downstream of galU (SESEC_RS01065) gene, Spcr Kanr	This study
pMar4s	Temperature-sensitive suicide vector for constructing a transposon library. Spcr Kanr	Lab stock
pSET4s-Luc	pSET4s-based suicide vector for insertion of luciferase gene, Spcr	This study
pSET4s-ΔmanY	pSET4s-based suicide vector for deletion of manY, Spcr	This study
pSET4s-CΔmanY	pSET4s-based suicide vector for complemented manY to ΔmanY strain , Spcr	This study
pSET4s-Δ6210	pSET4s-based suicide vector for deletion of SESEC_RS06210, Spcr	This study
pSET4s-CΔ6210	pSET4s-based suicide vector for complemented SESEC_RS06210 to Δ6210 strain , Spcr	This study
pSET4s-ΔproB	pSET4s-based suicide vector for deletion of proB, Spcr	This study
pSET4s-ΔproC	pSET4s-based suicide vector for deletion of proC, Spcr	This study
pSET4s-ΔptsG	pSET4s-based suicide vector for deletion of ptsG, Spcr	This study
pSET4s-Δ930	pSET4s-based suicide vector for deletion of SESEC_RS00930, Spcr	This study
pSET4s-Δcrp	pSET4s-based suicide vector for deletion of crp, Spcr	This study
pSET4s-rep-APX	pSET4s-based suicide vector for replace SEZ PmanX with A909 PmanX, Spcr	This study
For promoter activity test
pTCV-lacZ	A promoter activity indicator vector, Kanr Ermr	Lab stock
pTCV-SPX101	PmanX of SEZ from -98 ~ +3 has been inserted in pTCV-lacZ	This study
pTCV-SPX155	PmanX of SEZ from -152 ~ +3 has been inserted in pTCV-lacZ	This study
pTCV-SPX254	PmanX of SEZ from -251 ~ +3 has been inserted in pTCV-lacZ	This study
pTCV-SPX110	PmanX of SEZ from -354 ~ -245 has been inserted in pTCV-lacZ	This study
pTCV-GAS_PX	PmanX of M3 from -351 ~ 0 has been inserted in pTCV-lacZ	This study
pTCV-GBS_PX	PmanX of A909 from -301 ~ +7 has been inserted in pTCV-lacZ	This study
pTCV-GCS_PX	PmanX of SEZ from -354 ~ +3 has been inserted in pTCV-lacZ	This study
pTCV-Suis_PX	PmanX of ZY05719 from -221 ~ 0 has been inserted in pTCV-lacZ	This study
pTCV-Pneum_PX	PmanX of D39 from -232 ~ 0 has been inserted in pTCV-lacZ	This study
pTCV-P1095	promoter of SEZ SESEC_RS01095 from -245 ~ 0 has been inserted in pTCV-lacZ	This study
pTCV-P6215	promoter of SEZ SESEC_RS06215 from -343 ~ 0 has been inserted in pTCV-lacZ	This study
pTCV-PptsF	promoter of SEZ SESEC_RS05815 from -436 ~ 0 has been inserted in pTCV-lacZ	This study
pTCV-PptsG	promoter of SEZ SESEC_RS09480 from -297 ~ +1 has been inserted in pTCV-lacZ	This study
pTCV-SPX155 A-T	The PmanX promoter region of SEZ, spanning from -152 to +3, with a mutation from A to T downstream of -10 regions, has been inserted into pTCV-lacZ.	This study
pTCV-SPX155 G-A	The PmanX promoter region of SEZ, spanning from -152 to +3, with a mutation from G to A downstream of -10 regions, has been inserted into pTCV-lacZ.	This study
pTCV-SPX155 AG-TA	The PmanX promoter region of SEZ, spanning from -152 to +3, with a mutation from A to T downstream of the -10 region and a mutation from G to A downstream of the -10 region, has been inserted into pTCV-lacZ.	This study
Over expression plasmid
pSET2	A low copy number cloning vector to competent or overexpress gene, Spcr	Lab stock
pSET2-relQ	pSET2-based over expression vector for relQ under control of PmanX promoter, Spcr	This study
ppGpp sensor plasmid
pSET2-CP25-S2	pSET2-based vector for in vivo ppGpp concentration imaging. Fluorescent Sensors S2 under control of CP25 promoter with its terminator, Spcr	This study
Protein expression plasmid
pcoldI	cold-inducible protein expression plasmid, Ampr	Lab stock
pcold-crp	pcold I -based cold-inducible protein expression vector for crp protein purification, Ampr	This study
pcold-ptsH	pcold I -based cold-inducible protein expression vector for HPr protein purification, Ampr	This study
pcold-ptsI	pcold I -based cold-inducible protein expression vector for EI protein purification, Ampr	This study

## Sheet: S7 CDM supplementary
Table S7. Preparation of a chemical-defined medium (CDM)
(adapted from van de Rijn and Kessler, Infect Immun, 27(2):444)
A. Assembly
	Component	StockConcentration	Storage	500 mL
I	phosphate stock	25x	RT	20 mL
	NaC2H3O2 stock	50x	RT	10 mL
	Bicarbonate stock	20x	RT	25 mL
	MgSO4· 7H2O	500x	RT	1 mL
	MnSO4· H2O	1000x	RT	0.5 mL
	CaCl2	1000x	RT	0.5 mL
	Iron	1000x	-20 °C	0.5 mL
	L-cysteine· HCl	500x	-20 °C	1 mL
II	Vitamins	1000x	-20 °C	0.5 mL
	Amino acids-Bases	100x	-20 °C	5 mL
III	ddH2O	---	---	360 mL
STEP:
1. Mix Component 1 at room temperature (RT).
2. Centrifuge the amino acid (AA) stock, add the supernatant to the mixture 1, and suspend the peptide on pre-warmed 50°C Bases (60°C) .
3. Add the vitamins to AA-base mixture, mix thoroughly, and cool to RT before adding to the component 1.
4. Bring to volume, filter sterilize (0.22 mm pore size), and store at 4 °C, protected from light.
*Choline HCl is added during the culturing of Streptococcus pneumoniae, which cannot grow without it.
**CDM typically maintains quality for approximately 2- 3 weeks. Discard if precipitates form or if it exceeds its expiration date.
B. Recipes
Component I:
1. 25x phosphate stock:
	Dissolve in 800 mL ddH2O:
		5.0 g K2HPO4
		25.0 g KH2PO4
		90.39 g NaH2PO4·2H2O
		463.23 g Na2HPO4·12H2O
	Bring volume up to 1 L
2. 50x NaC2H3O2 stock
	Dissolve 67.85 g of NaC2H3O2 in 350 mL ddH2O
	Bring volume up to 500 mL
3. 20x sodium bicarbonate stock
	Dissolve 50 g NaHCO3 in 800 mL ddH2O
	Bring volume up to 1 L
4. 500x MgSO4 stock (1.42 M MgSO4)
	Dissolve 35 g MgSO4·7H2O in 80 mL ddH2O
	Bring volume up to 100 mL
5. 1000x MnSO4 stock
	Dissolve 0.5 g of MnSO4·H2O in 100mL ddH2O
6. 1000x CaCl2 stock (46 mM CaCl2)
	Dissolve 338 mg CaCl2·2H2O in 50 mL ddH2O
7. 1000x iron stock
	Dissolve in 50 mL ddH2O
		50 mg Fe(NO3)3·9H2O
		250 mg FeSO4·7H2O
	Aliquot to 1 mL per volume and store at -20 °C
7. 500x Cysteine HCl stock
	Dissolve 16.25 mg Cysteine HCl in ddH2O to 50 mL.
	Aliquot to 1 mL per volume and store at -20 °C.
Component II:
1. 1000x vitamins
	10 mg p-aminobenzoic acid
	10 mg biotin
	40 mg folic acid
	50 mg niacinamide (synonym = nicotinamide)
	125 mg b-nicotinamide adenine dinucleotide phosphate
	100 mg pantothenate calcium salt
	50 mg pyridoxal
	50 mg pyridoxamine dihydrochloride
	100 mg riboflavin
	50 mg thiamine hydrochloride
	5 mg vitamin B12
	Dissolve in 50 mL ddH2O and mix well (not all will go into solution)
	Aliquot to 1 mL per volume and store at -20 °C
2. 100x AA bases
	Bases	grams
	Adenine	0.5
	Guanine	0.4
	Uracil	0.5
	amino acid	grams
	DL-alanine	2.5
	L-arginine	1
	L-aspartic acid	2.5
	L-asparagine	2.5
	L-cystine	1.25
	L-glutamic acid	2.5
	L-glutamine	5
	glycine	5
	L-histidine	3.375
	L-isoleucine	2.5
	L-leucine	5
	L-lysine	3.45
	L-methionine	2.5
	L-phenylalanine	2.5
	L-proline	5
	hydroxy-L-proline	2.5
	L-serine	2.5
	L-threonine	5
	L-tryptophan	2.5
	L-tyrosine	1
	L-valine	2.5
	Dissolve in 250 mL 2N HCl at 50 ℃
	Aliquot to 5 mL per volume and store at -20 °C

## Sheet: S8 Primer
Table S8. Primers uesd in this study.
Primers	Nucleotides sequence (5’-3’)	Uses
Primers
Construction of plasmid
galU 127bp-F	ttctaggcggttctaggcggttgcctcag	pSET4s-STAMPR127
galU 127bp-R	aaaacgacggccagtgaatttcacttgactatgctctcaagc
Kan 20N-F	gagctgaggcaaccgcctagaaNNNNNNNNNNNNNNNNNNNNGGAGTTCGTCTTGTTATAATTAGC
Kan 20N-R	caggtcgactctagaggatcATCAGAGTATGGACAGTTGC
00254-F	aaaacgacggccagtgaattatgagactgatgatcaaaaaataccc	pSET4s-Luc
00254-R	GATCGCCGTGTAAgagctgaggcaacc
Luc-F	gcctcagctcTTACACGGCGATCTTGCC
Luc-R	AGTGAAACCCATGGAAGATGCCAAAAAC
galU-F	CATCTTCCATGGGTTTCACTCTCCT
galU-R	caggtcgactctagaggatcaggaactcatgacaaaggtc
manZ-up-F	aaaacgacggccagtgaattcgatcaatgagtccaattgccc	pSET4s-ΔmanY
manZ-up-R	gataacaaaaaaaggggtaagactaatgactga
manX-down-F	ttacccctttttttgttatcctttcgtatatgagtcaattg
manX-down-R	caggtcgactctagaggatcccctgaagagctcaatccag
cmanY-up-R	aacttctctgcaatcgagcgcttccact	pSET4s-CΔmanY
cmanY-down-F	cgctcgattgcagagaagttaccctct
06205-up-F	aaaacgacggccagtgaattccatggtccatgaacgc	pSET4s-Δ6210
06205-up-R	gaaaaatgaaagaaaggtgtaatgactatgttagt
06215-down-F	acacctttctttcatttttcctcctcaattaaaaaagtca
06215-down-R	caggtcgactctagaggatccggtgatacgctgctttatagg
c6210-up-R	taacgttgctaatgtagggcgcttt	pSET4s-CΔ6210
c6210-down-F	ccctacattagcaacgttaacagc
08285-up-F	aaaacgacggccagtgaattctgctggaccttgctaatag	pSET4s-ΔproB
08285-up-R	aatatgatgatgtgatgacaatagaacagctag
08295-down-F	tgtcatcacattaggattatagcataaaaaacag
08295-down-R	caggtcgactctagaggatccgcggctgctcatttg
09765-up-F	aaaacgacggccagtgaattcggcatatttgggataagaga	pSET4s-ΔproC
09765-up-R	gtgatgatggaataatgatcctaaaaataaatcaaaggtc
09775-down-F	gatcattattccatcatcactgagctcca
09775-down-R	caggtcgactctagaggatccgtggaagaaattgcttttcgag
c6210-up-F	ggccagtgaattcgagctcgctgatcacacagataaccg	pSET4s-CΔ6210
c6210-up-R	taacgttgctaatgtagggcgcttt
c6210-down-F	ccctacattagcaacgttaacagc
c6210-down-R	tgcaggtcgactctagaggatcccatcagttagcttagcaatgc
dptsG up-F	aacgacggccagtgaattcgcaaccggtgcttcacc	pSET4s-ΔptsG
dptsG up-R	gagaggtcgagaataaccaaagagagtggt
dptsG down-F	ttggttattctcgacctctccttttttggac
dptsG down-R	caggtcgactctagaggatcgggtggattgtgttgtcg
d0930_up_F	aacgacggccagtgaattcgagcagttgtaggtacaggg	pSET4s-Δ930
d0930_up_R	atcacctagcaagaactacctcttttcacagttaa
d0930_down_F	ggtagttcttgctaggtgataatagctgcttatt
d0930_down_R	caggtcgactctagaggatcacaatctgtggaatcgca
drelA_up_F	aaaacgacggccagtgaattcaccaacaggacaaacagcag	pSET4s-ΔrelA
drelA_up_R	gaggaaataaaaagggagacaaccatgaa
drelA_down_F	gtctccctttttatttcctcaattactagttgtttttcctat
drelA_down_R	caggtcgactctagaggatccagcttgcaactgcaaatg
drelQ_up_F	aaaacgacggccagtgaattcaagcgtccttaacccttt	pSET4s-ΔrelQ
drelQ_up_R	gagagaaaggatgacacagatgaattatacagataaag
drelQ_down_F	tctgtgtcatcctttctctcctttcttgt
drelQ_down_R	caggtcgactctagaggatcccattacattaacgatagaataacaggttaac
dcrp_up_F	gtaaaacgacggccagtgaattcactcctgagacatagagattg	pSET4s-Δcrp
dcrp_up_R	aggagaaaagcacattagaaaggacatcttatgcg
dcrp_down_F	tttctaatgtgcttttctcctagaggtgttt
dcrp_down_R	tgcaggtcgactctagaggatccaaggtgataaataaggcctt
manX-F	gtaaaacgacggccagtgaattcgaacgtcaaatgacacac	pSET4s-rep-APX
manX-R	aagaacaagaatgggtatcggtatt
ApX-F	cgatacccattcttgttcttcctcc
ApX-R	gcttttcttatgatattttcaaaaatgatctctattgaaacagaat
RS02105-F	tttttgaaaatatcataagaaaagctcctctagttttc
RS02105-R	tgcaggtcgactctagaggatcctcatcgtaacattttatcgttctattttcaa
pmanX101-F	GAGTCAAAATAGATATGAACAAATGAATTCcattcttgttcttcctccttat	pTCV-SPX101
pmanX101-R	GTGTATCAACAAGCTGGGGATCCtttcgtttaagtgaaaaagaattgcca
pmanX155-F	TAGATATGAACAAATGAATTccgaaagggcttgatttt	pTCV-SPX155
pmanX155-R	GTATCAACAAGCTGGGGATCcattcttgttcttcctccttat
pmanX254-F	GTATCAACAAGCTGGGGATCggaaaaatcttacgaaatatgaaaaaattttca	pTCV-SPX254
pmanX254-R	GTATCAACAAGCTGGGGATCcattcttgttcttcctccttat
pmanX206-F	TAGATATGAACAAATGAATTaagcaaacgaaaccattgtt	pTCV-SPX206
pmanX206-R	GTATCAACAAGCTGGGGATCggaaaaatcttacgaaatatgaaaaaattttca
M3_pmanX_F	GATATGAACAAATGAATTCtagcaaacgaaaccactatttttcag	pTCV-GAS_PX
M3_pmanX_R	ATCAACAAGCTGGGGATCCtcttgttcttcctcctttaaaatatttttcg
A909_pmanX-F	TAGATATGAACAAATGAATTtattttcaaaaatgatctctattgaaacagaatt	pTCV-GBS_PX
A909_pmanX-R	GTATCAACAAGCTGGGGATCtacccattcttgttcttcctcct
SEZ_pmanX_R	GTATCAACAAGCTGGGGATCttcgacctctccttttttggac	pTCV-GCS_PX
SEZ_pmanX_F	TAGATATGAACAAATGAATTttcactgttaaggccttagtctaag
D39_pmanX_F	GATATGAACAAATGAATTCtctaatagaaacctattttaaaagttggaagc	pTCV-Pneum_PX
D39_pmanX_R	ATCAACAAGCTGGGGATCCtattgtcattcctccttttttgttttagt
ZY_pmanX_F	GATATGAACAAATGAATTCacatcaaaaaacctgataaactatcag	pTCV-Suis_PX
ZY_pmanX_R	ATCAACAAGCTGGGGATCCtattgatcctcctaaatttttcttgttcat
p1095-R	TAGATATGAACAAATGAATTgagaggtcttcttgagggt	pTCV-P1095
p1095-F	GTATCAACAAGCTGGGGATCaaataaactcctcatatgatgtacttac
p6215-F	GTATCAACAAGCTGGGGATCgcttcctccaactgctc	pTCV-P6215
p6215-R	TAGATATGAACAAATGAATTctgatgagaatagctggtgatac
pptsF-F	GTATCAACAAGCTGGGGATCtaatgagctgttttcgttttgattttaaga	pTCV-PptsF
pptsF-R	TAGATATGAACAAATGAATTgtttagacataaggagtctggga
SEZ_pptsG_R	GTATCAACAAGCTGGGGATCttcgacctctccttttttggac	pTCV-PptsG
SEZ_pptsG_F	TAGATATGAACAAATGAATTttcactgttaaggccttagtctaag
2_relQ-R	aaaacgacggccagtgaattttatctgtataattcatctgtgtcatcact	pSET2_PmanXYZ_relQ
2_relQ-F	ccgggtaccgagctcgaattatggctttagattgggaagaat
2_pmanX_F	acctgcaggcatgcaagcttcttgttcttcctccttattaaaatatttt
2_pmanX_R	ctatgaccatgattacgccaagctaagcaaacgaaacca
pmanX153-a-F	TAGATATGAACAAATGAATTccgaaagggcttgatttt	pTCV-SPX155 A-T
pmanXA-b-F	tccgaaagggcttgatttttTagtgaaaacgttttaaaatagagacg
pmanX-b-R	GCTGGGGATCCCCGGGAATTcattcttgttcttcctccttattaaaat
pmanX153-a-F	TAGATATGAACAAATGAATTccgaaagggcttgatttt	pTCV-SPX155 G-A
pmanXA-b-F	tgaaaacgttttaaaatagaAacgttcttgaatttcgtttaagt
pmanX-b-R	GCTGGGGATCCCCGGGAATTcattcttgttcttcctccttattaaaat
cp25-F	gtaaaacgacggccagtgaattcCTTTGGCAGTTTATTCTTGACATG	pSET2-CP25-S2
cp25-R	gtacacttccGCTTAATTTCTCCTCTTTAATTCTAGAC
S2-F	GAAATTAAGCggaagtgtaccttagggttcc
S2-R	CTAATTAAGCggaacttgccgctgg
terminator-F	gcaagttccGCTTAATTAGCTGAGCTTGGAC
terminator-R	tgcaggtcgactctagaggatccATTCTCACCAATAAAAAACGCC
pcold-crp-F	CTCGGTACCCTCGAGGGATCCgtgaaccatcaaatc	pcold-crp
pcold-crp-R	CAGGTCGACAAGCTTGAATTaaaaacaatgttatcctttag
pcold-ptsH-F	CTCGGTACCCTCGAGGGATCCatggcttcaaaagactttcaca	pcold-ptsH
pcold-ptsH-R	CAGGTCGACAAGCTTGAATTtgccaatccttct
pcold_ptsI-F	CTCGGTACCCTCGAGGGATCCatgacagaaatgcttaaaggaat	pcold-ptsI
pcold_ptsI-R	CAGGTCGACAAGCTTGAATTCagcttctgtaatatactctttggc
qRT-PCR
2105-F	gtgatgagcataacgacacag	SEZ manZ- RS02105
q SEZ_manZ-R	agagcaccaaggataccacg
q SEZ_ manX-F	ctaatggtggtggtcaagcg	SEZ manX
q SEZ_manX-R	ttagccttaaccccaccagg
q SEZ_ manY-F	tgagtaaagtcgccaccctt	SEZ manY
q SEZ_manY-R	tatcgttgccttctttgccg
q SEZ_ relQ-F	tcaagacatcgctgggctta	SEZ relQ
q SEZ_relQ-R	tgacaacatgatacgagcga
q SEZ_recA-F	acctgtacgtgagatgcctt	SEZ recA
q SEZ_recA-R	caggtggtcgtgctttgaaa
Promoter Amplification
prelQ-F	caattcgccaaccgtt	SEZ relQ promoter
prelQ-R	agagtgctgataatatcaaggatag
STAMP Sequencing
P7 001	CAAGCAGAAGACGGCATACGAGATCGTGATGTGACTGGAGTTCAGACGTGTGCTCTTCCGACAATTCCGGTGATATTCTCATTT	Using a P5 and a P7 primer to amplify the input and output library and sequencing by illumina. All index sequences are underscored
P7 002	CAAGCAGAAGACGGCATACGAGATACATCGGTGACTGGAGTTCAGACGTGTGCTCTTCCGACAATTCCGGTGATATTCTCATTT
P7 003	CAAGCAGAAGACGGCATACGAGATGCCTAAGTGACTGGAGTTCAGACGTGTGCTCTTCCGACAATTCCGGTGATATTCTCATTT
P7 004	CAAGCAGAAGACGGCATACGAGATTGGTCAGTGACTGGAGTTCAGACGTGTGCTCTTCCGACAATTCCGGTGATATTCTCATTT
P7 005	CAAGCAGAAGACGGCATACGAGATCACTGTGTGACTGGAGTTCAGACGTGTGCTCTTCCGACAATTCCGGTGATATTCTCATTT
P7 006	CAAGCAGAAGACGGCATACGAGATATTGGCGTGACTGGAGTTCAGACGTGTGCTCTTCCGACAATTCCGGTGATATTCTCATTT
P7 007	CAAGCAGAAGACGGCATACGAGATGATCTGGTGACTGGAGTTCAGACGTGTGCTCTTCCGACAATTCCGGTGATATTCTCATTT
P7 008	CAAGCAGAAGACGGCATACGAGATTCAAGTGTGACTGGAGTTCAGACGTGTGCTCTTCCGACAATTCCGGTGATATTCTCATTT
P7 009	CAAGCAGAAGACGGCATACGAGATCTGATCGTGACTGGAGTTCAGACGTGTGCTCTTCCGACAATTCCGGTGATATTCTCATTT
P7 010	CAAGCAGAAGACGGCATACGAGATAAGCTAGTGACTGGAGTTCAGACGTGTGCTCTTCCGACAATTCCGGTGATATTCTCATTT
P7 011	CAAGCAGAAGACGGCATACGAGATGTAGCCGTGACTGGAGTTCAGACGTGTGCTCTTCCGACAATTCCGGTGATATTCTCATTT
P7 012	CAAGCAGAAGACGGCATACGAGATTACAAGGTGACTGGAGTTCAGACGTGTGCTCTTCCGACAATTCCGGTGATATTCTCATTT
P7 013	CAAGCAGAAGACGGCATACGAGATTGTTGACTGTGACTGGAGTTCAGACGTGTGCTCTTCCGACAATTCCGGTGATATTCTCATTT
P7 014	CAAGCAGAAGACGGCATACGAGATACGGAACTGTGACTGGAGTTCAGACGTGTGCTCTTCCGACAATTCCGGTGATATTCTCATTT
P7 015	CAAGCAGAAGACGGCATACGAGATTCTGACATGTGACTGGAGTTCAGACGTGTGCTCTTCCGACAATTCCGGTGATATTCTCATTT
P7 016	CAAGCAGAAGACGGCATACGAGATCGGGACGGGTGACTGGAGTTCAGACGTGTGCTCTTCCGACAATTCCGGTGATATTCTCATTT
P7 017	CAAGCAGAAGACGGCATACGAGATGTGCGGACGTGACTGGAGTTCAGACGTGTGCTCTTCCGACAATTCCGGTGATATTCTCATTT
P7 018	CAAGCAGAAGACGGCATACGAGATCGTTTCACGTGACTGGAGTTCAGACGTGTGCTCTTCCGACAATTCCGGTGATATTCTCATTT
P7 019	CAAGCAGAAGACGGCATACGAGATAAGGCCACGTGACTGGAGTTCAGACGTGTGCTCTTCCGACAATTCCGGTGATATTCTCATTT
P7 020	CAAGCAGAAGACGGCATACGAGATTCCGAAACGTGACTGGAGTTCAGACGTGTGCTCTTCCGACAATTCCGGTGATATTCTCATTT
P7 021	CAAGCAGAAGACGGCATACGAGATTACGTACGGTGACTGGAGTTCAGACGTGTGCTCTTCCGACAATTCCGGTGATATTCTCATTT
P7 022	CAAGCAGAAGACGGCATACGAGATATCCACTCGTGACTGGAGTTCAGACGTGTGCTCTTCCGACAATTCCGGTGATATTCTCATTT
P7 023	CAAGCAGAAGACGGCATACGAGATATATCAGTGTGACTGGAGTTCAGACGTGTGCTCTTCCGACAATTCCGGTGATATTCTCATTT
P7 024	CAAGCAGAAGACGGCATACGAGATAAAGGAATGTGACTGGAGTTCAGACGTGTGCTCTTCCGACAATTCCGGTGATATTCTCATTT
P5-D501	AATGATACGGCGACCACCGAGATCTACACTATAGCCTACACTCTTTCCCTACACGACGCTCTTCCGATCTTGTGAAAGCACTCAACAGCAA
P5-D502	AATGATACGGCGACCACCGAGATCTACACATAGAGGCACACTCTTTCCCTACACGACGCTCTTCCGATCTTGTGAAAGCACTCAACAGCAA
P5-D503	AATGATACGGCGACCACCGAGATCTACACCCTATCCTACACTCTTTCCCTACACGACGCTCTTCCGATCTTGTGAAAGCACTCAACAGCAA
Tn sequencing
Index Fork R	GTGACTGGAGTTCAGACGTGTGCTCTTCCGATCTGGTCGTCGTGGTAT	Make the adaptor
Fork truncated NH2	TACCACGACGA NH2- 3’
Himar 3 out A	CGCAACTGTCCATACTCTG	First step PCR to amplified the Transposon insertion region
Index PCR R	GTGACTGGAGTTCAGACGTGTG
P5-InvRep-Var1F	AATGATACGGCGACCACCGAGATCTACACTCTTTCCCTACACGACGCTCTTCCGATCTGACTTATCAGCCAACCTGT	Second step PCR to add the illumina sequencing alignment.All index sequences are underscored
P7-AD004-index-R	CAAGCAGAAGACGGCATACGAGATTGGTCAGTGACTGGAGTTCAGACGTGTGCTCTTCCGATC
P7-AD005-index-R	CAAGCAGAAGACGGCATACGAGATCACTGTGTGACTGGAGTTCAGACGTGTGCTCTTCCGATC
P7-AD006-index-R	CAAGCAGAAGACGGCATACGAGATATTGGCGTGACTGGAGTTCAGACGTGTGCTCTTCCGATC
P7-AD007-index-R	CAAGCAGAAGACGGCATACGAGATCATCTGGTGACTGGAGTTCAGACGTGTGCTCTTCCGATC
P7-AD014-index-R	CAAGCAGAAGACGGCATACGAGATGGAACTGTGACTGGAGTTCAGACGTGTGCTCTTCCGATC
* The red color marks the mutant base during the construction of complement plasmids.

## Sheet: S9 histopathological scores
Table S9. The histopathological scoring method of the brain of mice and detailed scores for each group.
Histopathological Findings	Score		Observations
Hemorrhage	0	Absent	No evidence of hemorrhage. The vasculature intact with no extravasation of red blood cells.
	1	Slight	Minimal focal hemorrhages limited to small perivascular areas; scattered extravasated red blood cells.
	2	Moderate	Multiple hemorrhagic foci distributed across various regions; moderate accumulation of extravasated red blood cells.
	3	Severe	Diffuse or confluent hemorrhages with extensive red blood cell extravasation.
Inflammatory cell infiltration	0	Absent	No inflammatory cell infiltration.
	1	Slight	A few inflammatory cells; predominantly localized perivascularly; confined to limited regions.
	2	Moderate	Moderate accumulation of inflammatory cells; infiltration extends into multiple regions.
	3	Severe	Dense and widespread infiltration of inflammatory cells.
Vacuolar degeneration	0	Absent	No vacuolization and degenerative changes observed.
	1	Slight	Occasional cells exhibit mild cytoplasmic pallor or small vacuole formation.
	2	Moderate	Noticeable vacuolar changes in multiple cells; cytoplasmic clearing and localized tissue loosening are evident.
	3	Severe	Extensive vacuolization; ballooning degeneration; structural disorganization.
Note: Histopathological scoring was based on the severity of hemorrhage and inflammatory cell infiltration in the meninges, choroid plexus, cerebral parenchyma, and cerebellar parenchyma. The choroid plexus was additionally evaluated using the vacuolar degeneration scoring standard.
	Meninges		Choroid Plexus			Cerebral Parenchyma		Cerebellar Parenchyma		Total score
	Hemorrhage	Inflammatory cell infiltration	Hemorrhage	Vacuolar degeneration	Inflammatory cell infiltration	Hemorrhage	Inflammatory cell infiltration	Hemorrhage	Inflammatory cell infiltration
Uninfected-1	0	0	0	0	0	0	0	0	0	0
Uninfected-2	0	0	0	0	0	0	0	0	0	0
WT-1	3	0	1	0	1	1	0	1	0	7
WT-2	2	2	1	1	1	1	0	1	0	9
WT-3	1	1	3	0	2	1	0	1	0	9
∆manY-1	0	0	1	1	0	0	0	0	0	2
∆manY-2	0	0	0	0	1	0	0	0	0	1
∆manY-3	0	0	0	0	0	1	0	0	0	1
The WT group showed more severe histopathological changes than the ∆manY group. Mild hemorrhage was observed in the cerebral and cerebellar parenchyma of WT-infected mice, while the meninges and choroid plexus exhibited both hemorrhage and inflammatory cell infiltration. Mild vacuolar degeneration was also observed in the choroid plexus.

## Sheet: S10 Barcode List
Table S1. Barcode list of SEZSTAMP library
	Number	Barcode
1	1-A10	ATATAAATGTAGTAAAACGA
2	1-A11	ATAAATCAATAAGCGGGGTT
3	1-A12	CAAGCGATGTTCTATCCAAA
4	1-A6	CTAACAGGAGTAGGCGACAC
5	1-A7	TCAACGAAATAACTTGTTGC
6	1-A9	AAACCGCTTAAGTTCTTTCA
7	1-B1	GAACGGAGAGCCGAGGCCTG
8	1-B10	TTACACTTAGTTAACACGAG
9	1-B11	GTTTAATAGTTTCGGTGTCT
10	1-B12	TAAGAAGGTCGTATAAAGGA
11	1-B2	AAAACATTATTCCAAAGCAC
12	1-B3	GATTCAGTATGTTCGCAAGT
13	1-B4	AACACACTTTATGTAGATTG
14	1-B7	CATAAGGAAGATAGCACAGT
15	1-B8	CTTCTTACTGCGCGTACTTA
16	1-B9	ATAAGAGAATAAGACTACAT
17	1-C1	TTTAAGCTGGCCTAGGAAGT
18	1-C10	ATTTATAATGAGGATGATTA
19	1-C11	TTGAACTTTGGTCAGCCTTG
20	1-C2	CTTGTTATTATTTTCAAGGT
21	1-C3	TAAAATAATAAGAGGTCTTA
22	1-C4	CCAGGTGGAGGTTCACAATT
23	1-C5	GACATATGTAAGGTTTTGAA
24	1-C6	TCTATAAAGCTTATGGGGGC
25	1-C7	GTTTGTTCGGAGGGAAAAAC
26	1-C8	TTTCACAATACCCCCCCCCG
27	1-C9	TTTGATATATTTAAGGGGCT
28	1-D1	CACCGCTAATCTCCTTCGCC
29	1-D10	TAACGTGACATTGATGATCC
30	1-D11	GAAAGAGTATGGCAGAACGA
31	1-D12	AACCACAACACACAGTCATC
32	1-D2	CACTACATACAACTTCCAAA
33	1-D3	AGAACAGTTAAAAGCTGTCT
34	1-D4	AAAACAGGTTACAAATCATA
35	1-D5	AATAAAGAAAGATGAGATTA
36	1-D6	ATTAGACGGTCAGATCGAAG
37	1-D7	CTCTTAGATTGTGGGTGCAT
38	1-D8	TCAATTTAGAACTCCTCACC
39	1-D9	AGATAATTCCTGCAAATACT
40	1-E1	CTTATTCTTTTTATCAATTT
41	1-E10	GACTAAAACTTTGAAATAAT
42	1-E11	GAAAACGAGCACCAACCGTT
43	1-E12	AACATACGACTGTCAATCGT
44	1-E2	GCCCATGGAATTATGGGCCT
45	1-E3	GCAATCCAACCCTCACCTCC
46	1-E4	GTCTATGGGAGCCAACGATG
47	1-E6	AACCACAAAATATAGCCAAC
48	1-E7	AACCCCAAAATATATTCAAG
49	1-E8	ATTTCATGAAAAAAATGGTA
50	1-F1	ATTTCTAAAAAAGTACCAGA
51	1-F10	ATATAAGCCCTCATTCTCTA
52	1-F12	GTGAGGCAATGTCAGGGGAT
53	1-F2	AATATCAAATAAAATTCATA
54	1-F3	TAGTCTTAGTGAGATCGGTA
55	1-F4	TAACATGTGTAAATCTCAAT
56	1-F5	TTCAGGAGGATGGGGGCCTC
57	1-F6	TAGTCCCTGGTGACCATACA
58	1-F7	TAAACGGCTACGACCCGATC
59	1-F8	GAGAGTCTTTTATCACCGAC
60	1-F9	TAATTTAATTTCTTTATAAT
61	1-G1	TAATAGGAATAGATCACGCA
62	1-G10	AAAAGACTCCAGTTGGAGGA
63	1-G12	AAGAACCGGCAACACATTGT
64	1-G2	AATCCTTAGACGTCACGCAT
65	1-G5	TATAACTTTTATTTCTTAAT
66	1-G8	CTTAATGATTAAATTTTTAA
67	1-H1	GTGCTGAAGTTAAACAAGTA
68	1-H12	TATCTAATACTTTGAATCTG
69	1-H2	TTGATATTGATTTAATTCTG
70	1-H7	CAGATTGCGTAATTATGGAA
71	1-H8	TTTACAAGTTAAATTGTAGT
72	1-H9	GTTATCCGATAGGCATCCAT
73	2-A1	ATTACCAACATATTATTTGG
74	2-A10	ATAGTTATAGATAACTTCTT
75	2-A12	GATAAACCGATTAAACCGAT
76	2-A2	AACCACAAAAAATAGACAAC
77	2-A3	GATTCACCTATTAATTCTAG
78	2-A4	TACACCGCATTACATTTACG
79	2-A7	GACATACACCGCGTGTAACT
80	2-A8	TACACGGTCTCCAGATAGCC
81	2-B1	CATAATCATTTGTTAGTTGT
82	2-B10	GTTAGAATTTTGGATTAACA
83	2-B12	AGTTATTAGATGGATCGATG
84	2-B2	CAGCCCAAGATCGGTTATAG
85	2-B3	AATCGCGATATACTTGGAGT
86	2-B4	TGGCACAGTTCCATAGATTA
87	2-B6	TAAATACTCCCGTAGGCCGA
88	2-B7	ATGCTCCGCCCTCGCCATAC
89	2-B8	CACATTGACAAGCATAACTA
90	2-B9	AATACTGGCATCTCTTATCT
91	2-C1	CCCATTGTGCCGACGACTAA
92	2-C10	CTTTGAACCTTCTAACAGGA
93	2-C12	AAGACCAATGTTTGGGGGTG
94	2-C6	GAACAACAATTTTAGCGTTA
95	2-C7	ATATTAAATTGAGTCGTTAG
96	2-C8	TATTGTTAATTATTCATATC
97	2-D10	TTGATTGAGGTATTTGGAGT
98	2-D11	AATATTAAATTGATTCGATT
99	2-D2	ACTCCCAAAATATAGTCTAC
100	2-D3	ATATCATCCGCATTCTCATC
101	2-D6	AATAGGTATGTACATTAGAG
102	2-E1	GTCTTGATTCCAATTTCGAC
103	2-E2	ATCCCCAAAACATATTCATC
104	2-E3	GACTCCATAACATAATCACC
105	2-E5	AGCCAACCCCAAAATGCGTC
106	2-E7	TTTAATAAAATATTTTCCCT
107	2-E9	TTTAATGTATATATATTATA
108	2-F1	GGTGACGAAGCCTTGCCGCT
109	2-F12	ATATTGCTATAACCTAACAT
110	2-F2	GACCCCACAATATAGTCTAG
111	2-F6	AACCACACAACATAGTCAAA
112	2-F9	TACAGGCCCATTCAAGCGCC
113	2-G1	TTATGTAGAATGCTACGCAA
114	2-G12	TTATTCTAGTTAATCAAGAA
115	2-G5	ATCCACAAAAAATAGACAAC
116	2-G6	TTAGCTCACGGCAGAACGCC
117	2-G7	GATACACCATAAGAGTGGAA
118	2-G8	TATCCCAACGACATGAAAAG
119	2-G9	AAAACAAAGATACTGGGTTA
120	2-H1	GACTTATTAAATATCTAAGC
121	2-H10	TAATGTATACAGCGGATTAG
122	2-H2	TTCATAAAAGAATAAAGAAT
123	2-H5	GAGTGTTGATAAACAATCAA
124	2-H6	CTATGGAATAATAAAACATC
125	2-H7	ATCCCCAAAAAATAGACAAC
126	3-A3	TTGCTCGAACATTAGTCCTC
127	3-A4	ATGAGAAATATCTCTTGGGC
128	3-A5	TCTTTTTAATGTGCCGGCTT
129	3-A6	GATAATCCGATTAATCCGAT
130	3-A7	CAACGACTTTCACATGCCCA
131	3-A8	CTACCCATGATAGTCCCGGG
132	3-A9	TTAGATTTTTATAATCCATG
133	3-B1	TAGTAATTAGTTATATAAAG
134	3-B10	CAAACCTCGGACCTTATCGT
135	3-B11	GTATAACTTAACCTTTTAAG
136	3-B3	GTGTCTGTAGCGAGCGGGGT
137	3-B4	CAACTTAGGTAATCTGATGA
138	3-B5	TATCTTAGTTTATTAAATTA
139	3-B6	ATTACAATGTTACGTGCTTG
140	3-B7	ATTACCTCGTTAATGTAGAG
141	3-B8	TAAAGTATTTTAGTATCATG
142	3-C1	AAACATAAGTTTTCAGGTAT
143	3-C11	CAAAGATACAGAAATCTATT
144	3-C3	GACTTACATTAATAGCGCGG
145	3-C4	ACAACACATAAGATGGTTGC
146	3-C5	CCGAAAGCCCGATATCTTTC
147	3-C6	GTGCGGATCCGTTCGGCTCA
148	3-C8	TTGATCGTCTTAATTGTTCT
149	3-D11	ATTTGGTCGAAGCATCTAAT
150	3-D12	TTGCTGTATGTTCCATTCAA
151	3-D3	TTAACCCACATACGATTCCT
152	3-D4	TAGTTAAATCTAATACCTTA
153	3-D5	TCTATACTCTTCCGTACTGC
154	3-D6	TTCCGGAGTATATAGGACTT
155	3-D8	ATCATCAAGTTATACTGCCC
156	3-E10	TTTATCTAATATAGCAAATT
157	3-E12	TAGTAAGTAGGCAATCGCGC
158	3-E5	AAGGTCAATACCCTACAAAT
159	3-E7	AAGGCATTCGGGCGTTCCGC
160	3-F1	TAATTCCGTGCTCACTGTTC
161	3-F10	ATTAAATGATTAATCTACTGG
162	3-F11	AATGAGCAAAAATTATCCAT
163	3-F4	TTTAGATTATTAGGATGGAA
164	3-F8	ATTATATTTAACCACGGAAT
165	3-G1	TATTCATATATGCATAGAGT
166	3-G3	GACTATTCATACTAAGCCCT
167	3-G4	CATCATCTATCCCCAGTCAC
168	3-G5	AACCGGTCCTT
169	3-G9	TACTCCACTTTCCATTTTAG
170	3-H1	ACTATGCCAATCCCGAGGCT
171	3-H2	TCTATCAAAGACTCCAGTCAAGA
172	3-H3	ACATGAGATACAGCCAACGT
173	3-H5	GTTCAAACAATAGGGATAGG
174	3-H6	CGAAACCCTTGAGGTCGGAA
175	3-H7	TTATTTGCAATGTTTGCCTG
176	4-A10	TTGCATTAATATTCACTTGT
177	4-A11	AATAAAAAAGTCTTCAATAA
178	4-A3	AACAACTAGAGGGTCTATGG
179	4-A4	ATTAATCATTAAGAACCCTT
180	4-A5	TGATTAACGTTCGGTCTTGA
181	4-A6	ATCTTATTCGTTTCGTATCT
182	4-A7	TTTATATCAACTAATGGGGT
183	4-A8	ATCATAGCTGATAATTTAAT
184	4-A9	ATATAGAAATGCAGGTTCTA
185	4-B10	ATGCCAAAATTAAAATGGGT
186	4-B11	CCGAGGCAGAAACACCTTTG
187	4-B12	TCCAGACCCGCAGCACGAGG
188	4-B4	ACATTTATTTTTTTTATTT-
189	4-B7	TAACGGAAAACTTATTATGA
190	4-B8	CCAGGACAGCGCAGGGTCCC
191	4-B9	ATTATTATGATTATAGCATT
192	4-C1	TAATCTTTATCTTAGATTAT
193	4-C10	TTCTCTAAAAAGCTTTGACT
194	4-C11	TATGCAGTGATTAAATGTGA
195	4-C2	AATAGAGATACTCGCAGTGA
196	4-C3	GATCTACTTATCTTACAAAG
197	4-C4	CTCTTAATTTACATGAGGGA
198	4-C6	CACATTTACCACTGTCCATG
199	4-C7	AAACTAAGATTCCCGAACAA
200	4-C9	TTTACAACTATATTGTTTTG
201	4-D10	TACTCGTTGGGGCAAGCCTA
202	4-D11	CGCATGGGTCCACCTTGTGT
203	4-D12	ATATTAAATCGAGTCGTTAT
204	4-D2	TAATCAGGTACAGCGTTTAT
205	4-D3	GAAAATAACTATTAGACGAC
206	4-D4	CTGCTGAGGATGCCTACTTC
207	4-D5	AATAATTTTTAAGACGGTCC
208	4-D6	ATATCGAGACAGGGAACTAA
209	4-D7	AAAAGCCTCGTGGTAGGTAA
210	4-D8	ATCTCAATATACTTACGTGA
211	4-D9	ATATCTAATACCCATAGCCC
212	4-E10	ATTTCCCTGCGGCACCTCAT
213	4-E11	ATTTAATACCTATGCGACGC
214	4-E12	TACATTAAATTATATCAAAT
215	4-E3	GGGCCGGAGCGACTCGCGCT
216	4-E4	ATAACTTTATCCATCTCATT
217	4-E6	AGGTTTGCTCCATGCCCTGG
218	4-E7	GACTCCTTCTTCAATTACTA
219	4-E8	GCTTTTCGACCGGTGAAGTG
220	4-E9	CATCCTAATATGCGGCTCCA
221	4-F1	AACCCCAAAATAAATTCTAA
222	4-F10	CTAATTATAGAGAACCGGTG
223	4-F11	AACCCCACTTACGAGTCGAT
224	4-F2	AACCGATAATGAGACCATGA
225	4-F4	ATTAAAAAATATTTTAAATT
226	4-F5	ATTAAATAATATTACTATTT
227	4-F6	CAAAGAAAACATATTACATC
228	4-F7	TTCAACCCATCCGAAACCAA
229	4-F8	GAGTCAGCTCGTGTGACGTG
230	4-F9	TTTACATATGATTACTGATT
231	4-G1	AGCTACTATGCGGGAAAAAT
232	4-G10	GACAAGTCAATGTGGTCATC
233	4-G11	GAACCAAATACATCAGCTAA
234	4-G12	ACGACCCACTTATGTCATTA
235	4-G2	AAATAAATTTTATAAATATA
236	4-G3	AACGTTCATCCGGTATCTGA
237	4-G4	CATCTCATTGAACTCTTGCA
238	4-G5	TTATAAATTTAATATTTAGC
239	4-G7	ATAATCAAAAAGAAGGCNCA
240	4-G8	TCTAACTATTACTCATAAAT
241	4-G9	CTTTAATAGTTTCAAAAAAA
242	4-H1	GGAGGATTCTACGGGAATAT
243	4-H10	ATTAGTTTTTCACATGCCAG
244	4-H12	TTAAAATGGTATTGGGTCTA
245	4-H2	GATATAGATCAACGAGCCCT
246	4-H3	ACATTTTAAATATTCTTTTA
247	4-H4	GATCCGCAATGAGGGCAAGC
248	4-H5	TATTATATGAGTTTTATAAT
249	4-H6	ATGTTTAAAAACGGCTTTGC
250	4-H7	AATTAAATAAGGCAGTGATC
251	4-H8	TTTTGATAGTTACTGGTCGG
252	4-H9	AATAACGTTTTTTATCCATC
253	5-A10	TTTTGAAAACAACAGTATAT
254	5-A11	AGGTTTGCTCCATGCCCTGG
255	5-A12	CCCCGTAATGTCAGTTGTTA
256	5-A2	GATGATTGAAGCTTTAACAT
257	5-A3	AAACATAAGTTTTCAGCTAT
258	5-A4	ATAGGATTGAGGCACGGCAG
259	5-A6	ACGCCACAAATGGTGTTAAC
260	5-A7	GAGTTGGTAATCGTAATAGT
261	5-A8	ATGAAACTATGGGACACTAG
262	5-A9	CTTCTCGGGTCACTGGTGTT
263	5-B1	TATTTTAAATTTTAAGTGTG
264	5-B10	ATGTCAGTCTTAAGAAATAT
265	5-B12	AAATTTCAAAAACTTTACAA
266	5-B2	TTCACAGTAATTCTGAACTT
267	5-B3	ATTCTTTCAGACTTGTATGC
268	5-B4	ATGGATATTTTCGACTTTGT
269	5-B5	AAATGAAAGCCCTAGAAAAA
270	5-B6	CACACATGATATTCTCATTA
271	5-B7	TTATGATGTATCCGTTTCAA
272	5-B8	TTTTAGTTGATATTTATTCT
273	5-B9	GTGTCAACAGTTTACCTTTA
274	5-C1	AACCAGCGCTTGGCCGCCGG
275	5-C10	TAACGAGGGTATCACAATTC
276	5-C11	CACATGAGTTACAAGCGTTA
277	5-C12	CTAATCAACATCCCGAGGGG
278	5-C2	TTGAATATTATTCTATCGAC
279	5-C3	GTGCAGTTACTCAGCCTACTA
280	5-C4	ATGAATCAGGCTGATCAAAA
281	5-C7	CTTTAGATCATCACAGAGTA
282	5-C8	TTATCTGCAGAGACGTTAAT
283	5-C9	ATAATAGATGAACAGCCCGC
284	5-D1	CTATAAGTATATCATTCAAT
285	5-D10	ATTTGGCAAGTCAATCCAGA
286	5-D11	TAATTACTATTCTTATTTCC
287	5-D12	CAAAGTGAATTCTTTGCTTT
288	5-D2	GAATATATTATCCAAAAGCA
289	5-D4	TTATAACTATTTCTTCAAAT
290	5-D5	TACTTGGAATTAGCTAGTCC
291	5-D7	CACCGGATATCTGCTCACTG
292	5-D8	CTACCAGACCCAACTCCGTA
293	5-E1	TCCACGTGAGTTAGCGTGTC
294	5-E10	TAGAAAAATTTAGAGAACAA
295	5-E11	TACTCTAACGGAGTCCACGG
296	5-E12	ATGACCGAACTGTTCGAAGA
297	5-E2	TTGTCCGATGGCATTTCAAA
298	5-E3	AATTTTATAATTAAAATAAA
299	5-E4	GGGAGTTTTTGGAGATGCAT
300	5-E5	TTCATAAAAATAATATGATT
301	5-E6	GCGCTTCATATTTTAGGTGGG
302	5-E7	AAGTTTCAATATTTAGCTTA
303	5-E8	TCGGTATAATGTCTAGACAT
304	5-E9	TGGAGTCTGTAGCCGTCAGG
305	5-F10	TTCTTATATATGGAGGTAAA
306	5-F11	CTTGGGTGGCTTCGATTAGG
307	5-F12	AAAGAGTAACTACTCTTTTA
308	5-F2	TAGATAGTGCACTTATTCGT
309	5-F3	TTGCGCAAATACCAGGCGCG
310	5-F4	CATCATCATACTCTTTATTA
311	5-F5	ATCATAAAATTTTACTGTAA
312	5-F6	ACAAAACTGGTAAAGCGTTT
313	5-F7	TCCACGCAGTGTCATCCCGG
314	5-F8	ATGAGAGTACAATTACACTA
315	5-F9	TATCATGTCTTGGCTGAGGT
316	5-G10	TTGAAATTCTGTCCCAGTAT
317	5-G11	AAGATCAATCACATACTAAC
318	5-G12	TAAAAAGCGAATAATACCGC
319	5-G3	TAGCGACAATGAGATAAGAG
320	5-G4	GGTTAAAATTGCCTTTTTTG
321	5-G5	TTATTTAGAATTAACGAATT
322	5-G6	AAGCGCATTCTAAAACCTTA
323	5-G7	TTATTCAATTAATATTCAAT
324	5-G9	TTAAGCCCGAGCCGGGCAAG
325	5-H1	CTTTTTGATGTCTAGATTGT
326	5-H10	ATTGGATATGACAACGTATA
327	5-H11	ATCACAGATAATAATAAAAA
328	5-H2	GAATAATTTATAGTTTGTAA
329	5-H3	AAGTTATAGTTAAATTCATA
330	5-H4	TTCTTTTTGCTTCATTAATA
331	5-H6	ATAATTCTTTTTGCCATTAG
332	5-H7	GAAATAATATACGTGAATTT
333	5-H8	TATGTAAAAAATAAAGCCCG
334	5-H9	TAGCAAGGATATTAGATTTT
335	6-A1	ATTAAATAGTTTTTGTCAAA
336	6-A3	TAACTGGATATATTCGTTTA
337	6-A4	AAGTCTATTGGTCTCATTTA
338	6-A5	CTGTCCATTATTTCATCGGG
339	6-A6	GGCAGGTATTCGTGATAGTG
340	6-A7	TAAGACGAGGATCGGATATA
341	6-A8	AATATATTGTTTTTATTTTT
342	6-A9	CTGAGGCCTACCCGACGTAG
343	6-B2	TGATTCGTATATTTGGGGAC
344	6-B3	TGCATCAAGTATCCGTGAGA
345	6-B4	TAAACTAAATTTATTATAAT
346	6-B5	TCCCATTTACATATATCGTC
347	6-B6	AAGCGCCAGAGCACTCCCAC
348	6-B7	TTGTACCATGATATTCGAAA
349	6-B8	AACTTCAGGGAGCGTGTCCT
350	6-C11	TTGATTTAGTAAAGGTGAAC
351	6-C2	GCTAGGGATGTCTTCTCGAA
352	6-C4	AACCACAAAAAATAAACTAA
353	6-C5	GAACCACAATAGAAGCGGAC
354	6-C6	AACCCCAATATCAATACTAG
355	6-C7	AAGAGGAAGGGAGGAGCACT
356	6-C8	CTAAAGATACGAAAACCGTC
357	6-C9	CTCTACCATATAAAATTTCT
358	6-D1	ATTAATATGTTTTTCGATTT
359	6-D10	TATGGGAAAGAACAAAACCA
360	6-D2	GATTTTATTTTTATCTTATT
361	6-D3	CACATCTCAAACGCCGAATT
362	6-D4	AATCATGAGAATTTTAGAGT
363	6-D5	AATTTGAAAATAGGATAAGT
364	6-D6	ATAAAATAAATTACTTATTT
365	6-D7	CGATATGTGGAGTAGAAGTA
366	6-D8	TTTCCTAGGCAAAGCTGCTA
367	6-D9	TTCGTCTTACCAGTGAGCCG
368	6-E1	GTGAGACTCTTTAATACAAT
369	6-E2	GCAACGGACAGTCGGTGTGG
370	6-E3	AACCCCAAAAAATATTCAAC
371	6-E4	ATCAGGCAGGAAATCTAGGA
372	6-E5	CCGCCAAGGCCGCCCCTTTA
373	6-E6	GTACCATGCAGCCCCTAGTT
374	6-E7	GAATGATCCAAGCTATGCGT
375	6-E8	TACAGATAATATGTTGAGTG
376	6-E9	ATCTATTAATGTCATTCATA
377	6-F1	ATTAACAAAAAAATTTCAGA
378	6-F10	ATAACTAAGATGTTTTAATA
379	6-F11	CCTGAGGTTTAGGCCTGATA
380	6-F2	ATGTCTAATGTTCACACTGG
381	6-F3	AACCACAAAAAAAAGTCAAC
382	6-F4	ATTAGTGGAATATGTAGGAT
383	6-F5	AACCCCAAAAAATAGACAAC
384	6-F7	AAAAAGGACCCCCTGCTATG
385	6-F8	GCCCGAGAATTAAGTTCAGG
386	6-F9	AAACACTTCATCGGAGCTGG
387	6-G1	GGTAGACTGCCCTACCGAGA
388	6-G10	AATTCTATTAAATTACAATT
389	6-G2	GAATAAGATACAGGGACTAA
390	6-G3	TTTAAGGAAGATATATTAAA
391	6-G4	ACCTGTCGTCTCGTAATTGT
392	6-G5	AAATTGGATTGTTTGATGAA
393	6-G6	AACCNCAAAAAATTAACTAA
394	6-G7	NATTAATAAAAATTTAAAAA
395	6-G8	TATAATGACCACTTTAAGTT
396	6-G9	ATGAGCAATAATTCTTTCGG
397	6-H1	ATCATCCGAGACACTCCATG
398	6-H10	CCTGGTGGATTATATTGCCT
399	6-H11	ACGATTATCTTATAAAAATA
400	6-H2	TTATCCCATTACCAAGCTAC
401	6-H3	TTATCTCAATCCAAATCCTA
402	6-H4	AGATAATTGTTTGGAGGGA
403	6-H5	CAGAGCAAACAATAGACGCG
404	6-H6	TCTTCATTAGATATACAATT
405	6-H7	AAGAAATAAAATCTCAATAT
406	6-H8	ACAAGCTAATATATGTTCA-
407	7-A1	TATAAGGAACTCAGTGAGGG
408	7-A10	AATAACCTATTCCTTGAAGA
409	7-A11	TACATATACCACCATGGTAA
410	7-A12	ATACATTTAATATAGGAGCT
411	7-A2	TGGGTTGGACATTGGTCGGT
412	7-A3	GTCGTGCGCTTATTAAGGGA
413	7-A4	TTGCTGGGAATAGGAGCCTT
414	7-A5	TGGTTTTTTTGACCTCAACC
415	7-A6	ATATTCAAGATATTCCTTTC
416	7-A7	TCGTGTCATCCTGCTTGAGA
417	7-A8	GACCGAATATATAATTACGT
418	7-A9	TACGAATCGCTACCTTTCAA
419	7-B1	ATTGGGTTACATAAAGGTTG
420	7-B10	CACGAAGTGACCCAATTCAT
421	7-B11	TGCTGTACTTTTTCGCAAGA
422	7-B2	ATGAATGGCTGCGCGGCCTT
423	7-B3	GTAATACTTAAACCCCTTTT
424	7-B4	TATTTATATCTTTTTATCAT
425	7-B6	TATTAAGTAATGGAACCATA
426	7-B7	CAGTGAAGATATTTGGCTGG
427	7-B8	TAGTTAACACATGTGTTTGG
428	7-B9	AATTTTTGAAATAGACTGGC
429	7-C1	AAAATTAATAATATGCATAT
430	7-C10	ATTTTTGTCTACTATCCTTC
431	7-C11	GTTACATTACAAGGTACAAT
432	7-C12	TTTCCATTGTATTACCCCTA
433	7-C2	CATAAAATATATACCAACCT
434	7-C3	TTTAAGTTGAAGTTCTACAT
435	7-C4	TAAAGGCACGTTACCACAAT
436	7-C5	TTATCTTTGATCTAAACAAC
437	7-C6	GTGCCACGTTTAGTCTACGT
438	7-C8	TCGATAACTAGGGTCGATTC
439	7-C9	TATTGAAGCGAGGAGGCCCT
440	7-D1	TAAAGGATGCTATATGGAGC
441	7-D10	GTTTTTTTATTTATCTCTTT
442	7-D11	CTCTATGGAGGATATCCCAT
443	7-D12	TTATTTCAAAATGAAATTAT
444	7-D2	ATAAAACCAGATTTAAGACA
445	7-D3	CTTACTTCTAGTTTCCAAGT
446	7-D4	GTGGTGTATGCCTTTAGGTG
447	7-D5	TATATTTAACTAATTCTAGA
448	7-D6	GAGCACATAATTAAAACCAC
449	7-D7	AAGTCACACTCCCGTAGAAA
450	7-D8	TCGGCGCAAGCATCTCGCGG
451	7-D9	CATACAGAGATATGATACAC
452	7-E1	GTCTGAGAGGCGATGGAATG
453	7-E10	TTTCATTAAGATAAAGGTCA
454	7-E11	TCAAGCTTGGCCCGAGATGA
455	7-E12	ACTCGCAAGAATTGGCGTCT
456	7-E2	TTAATAATTCACAATGAGTC
457	7-E3	GCCTAGAAGGGCATCCCATG
458	7-E4	AAACTGGTATAGCGCGGGAC
459	7-E5	AACCCCAAAAAACAGCCCAC
460	7-E7	TAATCACGTAGCATCAAAGT
461	7-E8	TAAAATTTAAATATATATTT
462	7-F1	ATCTCTGGCGATTCATACGG
463	7-F10	TAGAGCCATAACTGGAAGCA
464	7-F11	ATGGGTTTATTACTGGCTCA
465	7-F12	GAGCACACGATTATACCTAT
466	7-F2	TGCAGGGAGGACTCACTATC
467	7-F4	TTATATCAGCTCTATCGATA
468	7-F5	TATATATTAATCGAATCTAT
469	7-F6	TGCGCCGAAACAGGCAAGCT
470	7-F7	ATGATATGACTCCAAAGTAT
471	7-F8	AAGGCTATGATAGTTTGCTA
472	7-F9	GAATACTGAAGGGGGTCGAC
473	7-G1	CTATGTATTCCCTATAGCGA
474	7-G10	ATGAAAAAGACGTCTATTAG
475	7-G12	CAAAGTCTCGCCGACGATCG
476	7-G2	GAGACAAATTAACTTGTATC
477	7-G3	AAGCATTTGTAGTCGCGCGA
478	7-G4	TTCAAAGAGGTTATAATTTA
479	7-G5	CGAACCGTCGTCGTCGCGTG
480	7-G6	CTGTGCAGAATCTACGGGTC
481	7-G7	TTTAATAAATATTAGGATCA
482	7-G8	AAAAGCCAAAAATGAAGTAG
483	7-G9	CCTCATTTAAGCTATACCTA
484	7-H1	ATGAACAAATAAAAGGAAAA
485	7-H10	ACCGGGTAAATGCTACGCAT
486	7-H11	CGGCGGAGTAACGATCGGCG
487	7-H12	GAACGGGTGATCCTTTCTTA
488	7-H3	ATTCGAGTCCATCTTTATCA
489	7-H4	TTAACATTTATTTATCTTTA
490	7-H5	GAATCACCTACATTATGCTC
491	7-H6	GGAGCTTACGCGTACGATAA
492	7-H7	CAGCCTTGGCCACAGGTCTT
493	7-H8	CAAGCTTAGCAACGGGAGAT
494	7-H9	CACAATAGGCCACCAGTGTT
495	8-A10	GCTTCAGAGCTGGGAGTGGA
496	8-A11	AATTTTTCTTTTACAAAACT
497	8-A12	TTAACTTGTAATTATGTTTA
498	8-A4	AATGTATTAGAAGGCATTTC
499	8-A5	CTCCTAGTCCATAACTAGTT
500	8-A6	ATCAGATAGTAAAAAATCCT
501	8-A7	TTACAAGGATTCATTATTTT
502	8-A8	TTAAGTAAACTACTTAATAT
503	8-A9	TATAGGAAAGGATTAGGCTT
504	8-B1	ATCGGATAATAGGATGGAGG
505	8-B10	GGCCCACACCTGCACGATGA
506	8-B12	AGAAATAGCTCGCGCGCACA
507	8-B2	TACCTTATTTACCTAATGAT
508	8-B3	TACATTTTAAATACTCTTCA
509	8-B4	AGCTTCTGCAAAAAGGTCAC
510	8-B5	TAGATTCATCTTCTATCCCA
511	8-B6	AAAGCACAATTGTATATATT
512	8-B7	GGTTCGTATTAATTCTGAGG
513	8-B8	AGAGCTAAGGGCATACCACG
514	8-B9	ATAATCAACATAAAACTTCC
515	8-C1	TGGACTGGACCTCGGCCCTG
516	8-C10	TAAGAACACCTCTCGAGTGA
517	8-C2	TAAAATCATATACGCAGTGC
518	8-C4	GCATGACAGAGGAATGACGC
519	8-C5	TTTCCATGGCGGCACTGACG
520	8-C6	ACACCACTTTATCCACGTTA
521	8-C7	AGGCAAGAATCCCAACAAGA
522	8-C8	AAACGGTGCCGACGCGTAGT
523	8-C9	GAAATTGGCTCCACCGCTGA
524	8-D11	TATTGACTACCTGGTGCTTA
525	8-D12	GCGAGTCCCACAGTTATCGT
526	8-D2	TTTATATCCACAACCAAATT
527	8-D3	TATTAAAAACATTTTTCTAA
528	8-D4	ATCCGGGGTCCTAGGTTAAG
529	8-D5	TACCCATAATTTTATACAAA
530	8-D6	CTGATATCCATCTTCGGGTT
531	8-D7	TATTCTTAGGGTTATAAGAT
532	8-D8	TTATGGTCGCTTTTATCGTT
533	8-D9	ATTACTATTTCGAGATCGAG
534	8-E1	TAGATACCTAAGAGGCGTCG
535	8-E10	ATAGCATACCTGATCACGGC
536	8-E11	GACTACATAAAGGGTAGTAC
537	8-E2	CAGATAAACTGAAGCAAGGT
538	8-E3	TTTTAAATAATTATTGGATT
539	8-E4	ACCTGACAGATGAGAGATCA
540	8-E5	GAGCAACTAACCTCCATCCC
541	8-E7	TATGACTAATGAGCAAAATC
542	8-E9	CTCCGGATAAAGATCTGGCC
543	8-F1	CAGTGTCAGTCTCTGGGGGT
544	8-F10	TGAAAAGCCGTCTCAAGGCA
545	8-F12	TACTTATAGACGGAATCAGA
546	8-F2	ATTCACGAAGTAACGAATCT
547	8-F3	TAATAAGGTTACCGAGCAAA
548	8-F4	TTGAGAATAAATTTTTTAGG
549	8-F5	CTACATGTGGAGATAAATCT
550	8-F6	TTTCGTTCAAGAATCTCCCT
551	8-F7	GTGTGTAGTATCCAAGGGTT
552	8-F8	TAGTCTCTGCCCTGTCCCAT
553	8-F9	AAGATTGGAAGGGCACAAAT
554	8-G1	TTTTATTTTTTTATATGTTT
555	8-G10	GTGATGGACCATTCCTCTCA
556	8-G11	GTTCAAGCATATAAAAATAG
557	8-G12	TATTTGGTCGCATCTAATTC
558	8-G2	TTGTCCTAATTTGAAAGCCA
559	8-G3	ACTTGATAAAAACTGTAACG
560	8-G4	CTGGGCCAAGCCCCTGTCGA
561	8-G5	CAAGATTGAAGACAATCTCA
562	8-G6	CATTGTATTTAATCGAGGGT
563	8-G7	GTACGATTAAAGCCTCAGGT
564	8-G8	AAAAGCAAGCGATGGTGCTC
565	8-H10	AAAATAAATGTGAAAAGGTG
566	8-H11	TAATCGACATAAGGAAAAA
567	8-H12	CTATTGGTCTCGGGAGAGAA
568	8-H2	AGACACATAAACAAAACCAA
569	8-H3	AATAATGCTTAGTGGGTATA
570	8-H4	GGCGCCGGAAAGTGCACCTT
571	8-H5	TAAAGCTATTAGATGTTTGT
572	8-H6	ATCCGCCTCCGGGGAAAGAG
573	8-H7	AAAGAGAGCGAAAAGCACTT
574	8-H8	ACTTCCCTCTACTGGATAAC
575	8-H9	TTTAAATTACTAAGAATGTT
576	9-A1	TTTTTAATACAAATTGACCC
577	9-A10	GAATTTCCGGTGATGGCGAC
578	9-A11	TCTGAAAGCCGAATATCAAC
579	9-A12	GTCAGCCTGGACTATAGGAG
580	9-A2	GAGTTTTTGCATACTTTTGA
581	9-A3	ATGATAGGATTCAATCAGTT
582	9-A4	CCAAGCGTTTAGATGGTTGG
583	9-A5	TTTTGTTTAATAATGTATTT
584	9-A7	CATATTATTTTATATATTAT
585	9-A8	TACACACCTACTTAGTCAGA
586	9-A9	CACACTATAACTATAAAGGO
587	9-B1	AAACGGGTTCTATTCTAGAG
588	9-B10	CTTAGTGAATAGTTTGTTTA
589	9-B11	ATTTATAATTACCCCGAAGC
590	9-B12	AATACTTTGTCATGGATGTA
591	9-B2	TAATGACCCTACTAGTAACC
592	9-B3	TAATTAATCTTATGGACCCA
593	9-B4	GTTTGACAAACGCAATCCAG
594	9-B6	TAGTACATTATAATTCCCAT
595	9-B7	TTATCAAATTTGATCTTCAT
596	9-C1	AAATGGTTATTATCAGTCAA
597	9-C10	ATTACTTCTAGAGTCTGTCT
598	9-C11	TTCCGTTAGGCCTGCCAGGA
599	9-C12	TTCGGCTTGTTCAGGTGGCT
600	9-C2	TATAGAATTCGTATGGTTAT
601	9-C3	CATAGGTGTAGGCTTACGTA
602	9-C4	GTATCGGCGTTTAGTTCATA
603	9-C6	AATCATTCTAACCACACTGA
604	9-C8	AAATGTACGACAGGATTTCA
605	9-C9	TTGTGATAGCATTGGACTAT
606	9-D1	GTGAGTCCGGCACGTGACCA
607	9-D10	AAGTTATATTAAAGTTTTAT
608	9-D12	ACCCAATACTCGCGGAGAAG
609	9-D2	ATGTATCTGTTGGCTCCCAT
610	9-D3	CATCGAAAAATTAACGCCGC
611	9-D4	TAAGTTATTAACCATGCATT
612	9-D5	GTATCGGCGTTTAGTTCATA
613	9-D7	AAGGGTAAATTGAAAATAAG
614	9-D9	ATAAGATGATTTAAGATTCA
615	9-E1	ATATGAGAGTCGTCAAACAC
616	9-E10	CGATTATACTGCATACATGA
617	9-E11	CTAACCATCTATAACTCCGT
618	9-E12	GCGGTCCCAACCATAAACCC
619	9-E2	ATTACCTATTCTGGTAAGCA
620	9-E3	TATATTATTAAAACCGTGCG
621	9-E4	TATACTGTCTCATAGCAAA
622	9-E5	TCCTTTTTCTTTGTCCTTGC
623	9-E6	CGTCGAGAATAGACCATGCG
624	9-E8	TAGTACATTATAATTCCCAT
625	9-E9	AAACGTCTGAAACCAGAAGA
626	9-F10	ANCANCAAGAACACGGTCAA
627	9-F12	TATTCTTTGATTATAATAAT
628	9-F3	TTTTTTGATAATTAATATGA
629	9-F4	TAATGATTTAACCTTTCTAA
630	9-F5	AGCCACATTATCTACTCCCA
631	9-F6	GTATAACCTCACTTCTCAAC
632	9-F7	TTATCAAATTTGATCTTCAT
633	9-F8	ATCTTATCGAGCTAGATAGT
634	9-F9	GATACATTCATAAAGTCGAT
635	9-G1	GATCATTGGTTTTAGATATT
636	9-G10	AAAGCAAAGACGTTCGACAA
637	9-G12	AAGGCAGGCGATCAAGCAAC
638	9-G2	TATATCCATGTTTGCCACAA
639	9-G3	TTTTAATTTTTTTTTTAATT
640	9-G4	TCCTATGAAGAGTATAGATA
641	9-G5	AGGCATATTATCTGCTGCCA
642	9-G7	ATAAACCATAGAAAGAGCCA
643	9-G9	TTTTTATTGTATAATTTTCT
644	9-H10	CATTCAGTTACTTTTATACA
645	9-H11	GTCTCTTAAATTTTGGCGGC
646	9-H12	GACTCTATCACAAGATAGCC
647	9-H2	TCTCTTGTATGTCGCACTAG
648	9-H3	AACTGATCCGACCCGAACGT
649	9-H4	AGATACCATTCCGCAAAGGA
650	9-H5	CATACGGATTTATTTGTATA
651	9-H7	AAAATATACTGGAGCACTTA
652	9-H9	CGGGCACTTGTGTACATGCG

[truncated: 3 more sheets: S11 Barcode Frequcency, S12 TA Tally, S13 genelist of Fig.S7d]
