# Supplementary material for: Zoonotic Streptococcus imports glucose to inhibit stringent response and promote growth during meningitis
Source: Nat Microbiol. 2025 Dec 15;11(1):125–41. doi: 10.1038/s41564-025-02194-2 (PMC12768970; doi:10.1038/s41564-025-02194-2)
Supplement: Supplementary file 4 — Statistical source data. [file 41564_2025_2194_MOESM4_ESM.xlsx]

## Sheet: Fig.1
Fig.1a: CFU burden post i.v. 106 CFU WT SEZ
3 h	Brain	Liver	Spleen	Lung	Kidney	Blood
	120	630000	69000	120	480	480
	120	210000	72000	480	60	400
	60	240000	48000	540	840	700
	1	360000	21600	240	1080	450
	120	132000	42000	360	120	160
6 h	Brain	Liver	Spleen	Lung	Kidney	Blood
	180	114000	33000	3180	600	11000
	360	123000	18000	1800	600	10000
	300	165000	18000	3000	1500	2000
	240	84000	3000	2100	1200	42000
	1740	210000	33000	2100	1800	2000
12 h	Brain	Liver	Spleen	Lung	Kidney	Blood
	570000	69000	75000	30000	1800	31000
	990000	1410000	1440000	210000	14100	170000
	300	150000	250000	3900	900	21000
	11100	159000	210000	7000	20000	39000
	40	2100	46000	27000	1780	1200
	100	1700	38000	2800	1200	500
	1000	470000	3200000	240000	39000	1400000
	3500	1400000	1800000	170000	24000	6400000
18 h	Brain	Liver	Spleen	Lung	Kidney	Blood
	4500	27000	3300	48000	300	110000
	300	2100	24000	1	600	3000
	2100000	360000	960000	17100	4500	20000
	180000	720000	2300000	120000	32000	2800000
	15000	3600000	2100000	500000	45000	700000
	570000	132000	110000	9000	800	7000
24 h	Brain	Liver	Spleen	Lung	Kidney	Blood
	21000000	2400000	450000	162000	540000	180000
	210000	3300000	1500000	480000	36000	800000
	21000	3000000	1170000	57000	12000	33000
	9000	2100000	570000	87000	12000	340000
	1320000	330000	540000	15000	1200	130000
30 h	Brain	Liver	Spleen	Lung	Kidney	Blood
	400000000	15000000	670000	2100000	130000	110000
	50000000	16000000	1600000	3700000	110000	100000
	70000000	4700000	890000	800000	50000	290000
	600000000	600000	1100000	250000	27000	4600000
	190000000	11000000	1600000	1900000	150000	1100000
	260000000	15000000	1100000	1500000	140000	380000
	90000000	7600000	1900000	7800000	200000	670000
Moribund	Brain	Liver	Spleen	Lung	Kidney	Blood
	690000000	81000000	1500000	3300000	2700000	24000000
	147000000	63000000	3300000	2700000	1200000	3200000
	11100000000	39000000	1800000	3000000	111000	800000
	5100000000	21300000	1620000	660000	120000	13000000
	2241419566	21000000	1.92982e+08	2000000	283353	220000
Fig. 1d: CSF CFU burden in moribund mice
10000000	300000000	54000000	700000000	1000000000	16200000000
74000000	3600000000	6400000000	7100000000	3700000000

## Sheet: Fig.2
Fig.2a :Log10 Ns and CFU recovered from organs post i.v. infected with 106 CFU SEZSTAMP at 6 hpi
Organs	Ns										CFU
Brain	51	10	129.571	31	5	18.1429	531	31	1141	73	24	66	412	37	4	98	1007	318	75	450
Liver	2561	1187.67	2891	6471	6471	1451	946	66.7143	1227.67	1006	3982	3616	4080	13760	8480	8720	19680	14800	11776	29680
Spleen	1511	801	731	3711	911	1041	2401	2231	1901	1171	2190	2024	2656	15088	2916	6560	3256	10304	6240	9216
Lung	104.333	41.8333	251	381	116	556	297.667	491	311	317.667	896	218	2104	1400	1332	2836	1476	1372	2572	1812
Kidney	134.333	116	317.667	361	511	521	469.571	469.571	941	5751	370	123	1844	650	928	632	1840	2356	1428	2616
Blood	86	521	272.111	141	134.333	349.571	951	761	556	421	582	234	630	951	508	1104	2040	1732	8368	990
Fig.2b :Log10 Ns and CFU recovered from organs post i.v. infected with 106 CFU SEZSTAMP at 18 hpi
Organs	Ns										CFU
Brain	21.9091	41	71	152.25	41.8333	267.667	30.0909	43.5	15.2857	71	1732	24000	3000	105000	17000	4000	120000	589	83	260
Liver	76.3333	93.8571	33.5	153.5	79	135.286	132.429	133.857	271	48.5	1500150	1500000	1100000	116000	292000	132000	80000	1720000	182000	1260000
Spleen	8	71	151	181	116	45.1667	135.286	214.333	324.333	101	290000	230000	400000	57000	89000	111000	22000	470000	21000	18000
Lung	6	23.7273	361	133.857	69.5714	24.6364	31	4521	131	397.667	41875	400000	80000	12000	50000	6000	83000	8000	720	3300
Kidney	3	21.9091	79.6667	77	107.667	71	81	317.667	461	141	18000	34000	4000	5000	1000	80000	2000	2880	12379	12350
Blood	8	21	258.5	10	381	41.8333	133.857	163	251	251	48750	57500	51250	27000	100000	27000	110000	38000	1000	22000
Fig.2c :Log10 Ns and CFU recovered from organs post i.v. infected with 106 CFU SEZSTAMP at 36 hpi
Organs	Ns										CFU
Brain	1	3	5	214.333	1	341	281	4	74.3333	501	1200000000	9000000	2700000000	190000000	110000000	1200000000	3200000	13000000	800000000	2300000000
Liver	29.1818	21	16.7143	276.556	75	80.3333	847.667	69.5714	261	311	30000000	200000000	8000000	150000000	135000000	39000000	1040000000	620000000	40000000	100000000
Spleen	42.6667	27.3636	21.9091	281	63.8571	167	111	8	116	416	6000000	13000000	4000000	2300000	11000000	8000000	6000000	10000000	5100000	19000000
Lung	6	168	33.5	77.6667	44.3333	10	137.667	7	7	49.3333	2000000	22000000	5000000	610000	6900000	11000000	5900000	130000000	2300000	4400000
Kidney	6	4	16.7143	165	6	116	163	3	101	4	1000000	11000000	8900000	260000	4100000	2400000	2500000	41000000	400000	6700000
Blood	41	2	26.4545	167	43.5	3	43.5	3	13.8571	61	9000000	200000	7000000	4000000	12000000	2400000	4900000	700000	2100000	200000000
Fig.2d :The GD heatmap of blood with other organs
Brain			Liver			Spleen			Lung			Kidney
6 hpi	18 hpi	36 hpi	6 hpi	18 hpi	36 hpi	6 hpi	18 hpi	36 hpi	6 hpi	18 hpi	36 hpi	6 hpi	18 hpi	36 hpi
0.882689	0.879068	0.864246	0.697017	0.697017	0.806484	0.777957	0.851284	0.762582	0.800724	0.8509	0.613295	0.792379	0.870507	0.843649
0.870111	0.839985	0.829104	0.631228	0.631228	0.653188	0.714367	0.659263	0.700237	0.677945	0.325565	0.520749	0.741856	0.797019	0.840096
0.861394	0.83095	0.72586	0.619605	0.619605	0.616967	0.701196	0.632485	0.691855	0.388691	0.240051	0.459742	0.714279	0.757967	0.698326
0.800938	0.827765	0.655727	0.561568	0.561568	0.545955	0.645021	0.586674	0.515719	0.38725	0.22844	0.427182	0.618096	0.380845	0.552003
0.788045	0.661494	0.65472	0.550453	0.550453	0.537125	0.58599	0.443854	0.415777	0.372349	0.207638	0.397307	0.609934	0.259898	0.486301
0.773014	0.635421	0.578359	0.508145	0.508145	0.469892	0.582281	0.411621	0.352925	0.291483	0.127687	0.38919	0.583636	0.239905	0.437904
0.759684	0.601005	0.535916	0.443178	0.443178	0.464537	0.527471	0.36623	0.288125	0.290378	0.12054	0.345314	0.563009	0.195195	0.236198
0.668112	0.373908	0.525871	0.442386	0.442386	0.315782	0.50504	0.332045	0.259435	0.279586	0.119403	0.265835	0.509076	0.162722	0.216762
0.599422	0.268566	0.429808	0.433332	0.433332	0.261422	0.481887	0.295976	0.242338	0.237179	0.08292	0.198244	0.474056	0.125578	0.14453
0.283431	0.030994	0.209922	0.430896	0.430896	0.210271	0.479813	0.215838	0.159945	0.189279	0.074584	0.145217	0.42971	0.102163	0.009847

## Sheet: Fig.3
Fig.3b: CFU burden in the organs and blood of moribund mice
	WT SEZ (n = 5)					∆manY (n = 7)							C∆manY (n = 5)
Brain	3100000000	2.36989e+08	2.36989e+08	2927927928	1332086936	6300000	1000000	27000000	470000	31000000	7000000	1040000	2200000000	900000000	2400000000	3300000000	1300000000
Liver	5800000	21000000	14100000	1800000	27900000	212000000	98000000	13200000	260000000	154000000	80000000	8000000	48000000	40000000	13600000	400000000	200000000
Spleen	440000	1.92982e+08	28125000	2.71669e+07	1.65957e+07	28000000	5200000	6300000	230000000	18000000	16000000	70000000	7000000	16000000	3500000	11000000	7000000
Lung	140000	2000000	3000000	5000000	6900000	14000000	64000000	4300000	49000000	28000000	22000000	9700000	3000000	25000000	540000	23000000	74000000
Kidney	80000	283353	578888	596026	30571.6	6200000	340000000	5600000	31000000	3400000	110000	8400000	4200000	550000	620000	4900000	62000000
Blood	500000	220000	45000	110000	800000	3700000	5200000	300000	80000000	92000000	10000000	23000000	3500000	79000000	380000	4700000	3800000
Fig.3c: CFU burden of brain and CSF post infected by digital mouse stereotaxic instrument										Fig.3d: Summarized histopathology scores of brain
Brain			CSF
WT	ΔmanY	CΔmanY	WT	ΔmanY	CΔmanY					Blank		WT		ΔmanY
640000000	490000	7400000000	3300000000	1600000	5100000000					0		7		2
890000000	740000	44000000000	5500000000	2000000	24000000000					0		9		1
640000000	490000	240000000	2700000000	40000000	3900000000							9		1
970000000	2900000	270000000	4700000000	6000000	2400000000
Fig.3e : Survival curve of mice with/without penicillin treatment								Fig.3f :CFU burden in the organs and blood of moribund and survival mice post penicillin treatment
	Penicillin		Vehicle					WT SEZ Moribund (n = 3)	Brain	CSF	Liver	Spleen	Lung	Kidney	Blood
Days elapsed	WT (n = 9)	∆manY (n = 9)	WT (n = 5)	∆manY (n = 5)					71000000	3000000	32000	200	500	1000	1
1.64583			1						1700000	20000	21000	500	100000	16000	1
1.47917			1						410000000	900000000	2200	6500	2800	1100	1
1.42				1				∆manY Moribund (n = 3)	Brain	CSF	Liver	Spleen	Lung	Kidney	Blood
1.66667			1						500000	20000	1	140	2000	1000	1
1.75				1					350000	1200	1	1	250	1	1
1.75			1						100000	1500	40000	4000	8000	2000	1
1.83333				1				∆manY Survival (n = 6)	Brain	CSF	Liver	Spleen	Lung	Kidney	Blood
1.5				1					3000	1	600	350	270	1	1
1.5				1					80	1	900	600	400	500	1
1.83333			1						1	1	1	1	1	1	1
1.95833	1								500	460	1	200	1	900	1
2.54	1								800	1	1	1	800	1	1
2.58		1							1700	200	2000	2100	1	1400	1
3.5	1
3.5		1
4	1
7		0
7		0
2.375		1
2.70833	1
2.71	1
2.92		1
3.42	1
3.75		1
3.92	1
4.58	1
7		0
7		0

## Sheet: Fig.4
Fig.4a: Growth curve of WT SEZ, ∆manY and C∆manY in CDM with preferred carbon sources
Carbohydrate	Glucose 2 g/L									Fructose 2 g/L									Mannose 2 g/L
Time(h)	WT			ΔmanY			CmanY			WT			ΔmanY			CmanY			WT			ΔmanY			CmanY
0	0	0	0.003	0	0	0	0.003	0.008	0.006	0	-0.001	-0.002	0	0	0	0	0.001	-0.001	-0.001	-0.002	-0.003	-0.002	0.001	0.002	0	0.01	0.001
1	0.015	0.019	0.019	0.002	0.003	0.004	0.017	0.023	0.021	0.009	0.005	0.006	0.003	0.003	0.004	0.005	0.006	0.004	0.003	0.002	0.002	-0.001	0.003	0.005	0.003	0.013	0.003
2	0.058	0.055	0.055	0.012	0.014	0.014	0.064	0.066	0.064	0.02	0.016	0.017	0.01	0.011	0.012	0.013	0.015	0.013	0.008	0.007	0.006	0.002	0.006	0.007	0.007	0.018	0.008
3	0.123	0.136	0.139	0.034	0.034	0.038	0.152	0.151	0.157	0.045	0.036	0.037	0.018	0.019	0.02	0.027	0.034	0.03	0.014	0.011	0.011	0.004	0.007	0.009	0.012	0.02	0.01
4	0.228	0.3	0.31	0.068	0.07	0.074	0.356	0.328	0.36	0.075	0.068	0.07	0.027	0.031	0.032	0.053	0.059	0.065	0.023	0.02	0.021	0.007	0.01	0.013	0.017	0.023	0.013
5	0.412	0.437	0.438	0.121	0.117	0.125	0.431	0.434	0.434	0.137	0.125	0.13	0.038	0.042	0.043	0.098	0.109	0.115	0.033	0.031	0.032	0.012	0.015	0.016	0.021	0.029	0.016
6	0.396	0.415	0.419	0.183	0.173	0.187	0.42	0.421	0.428	0.231	0.212	0.22	0.05	0.052	0.053	0.17	0.189	0.198	0.044	0.041	0.047	0.016	0.019	0.02	0.029	0.036	0.022
7	0.389	0.41	0.413	0.227	0.221	0.231	0.42	0.423	0.425	0.327	0.316	0.326	0.061	0.064	0.065	0.254	0.277	0.299	0.051	0.045	0.053	0.018	0.023	0.027	0.038	0.036	0.028
8	0.388	0.412	0.418	0.244	0.235	0.249	0.418	0.419	0.423	0.385	0.399	0.39	0.075	0.077	0.079	0.361	0.372	0.383	0.058	0.051	0.064	0.017	0.025	0.027	0.038	0.044	0.034
9	0.382	0.406	0.411	0.242	0.239	0.244	0.411	0.415	0.417	0.381	0.389	0.383	0.089	0.092	0.095	0.398	0.375	0.375	0.066	0.059	0.075	0.02	0.028	0.027	0.05	0.049	0.041
10	0.384	0.404	0.406	0.238	0.237	0.236	0.405	0.412	0.405	0.369	0.378	0.371	0.107	0.108	0.111	0.386	0.37	0.372	0.085	0.074	0.094	0.021	0.028	0.029	0.066	0.058	0.042
11	0.399	0.398	0.399	0.228	0.226	0.227	0.402	0.408	0.398	0.359	0.368	0.361	0.125	0.126	0.129	0.383	0.363	0.363	0.092	0.086	0.102	0.024	0.029	0.029	0.08	0.065	0.053
12	0.392	0.389	0.39	0.218	0.216	0.219	0.393	0.398	0.391	0.353	0.363	0.354	0.142	0.145	0.149	0.372	0.357	0.362	0.107	0.103	0.116	0.023	0.031	0.03	0.094	0.086	0.063
13	0.381	0.379	0.381	0.216	0.214	0.216	0.39	0.392	0.382	0.346	0.356	0.348	0.163	0.165	0.169	0.369	0.357	0.357	0.118	0.115	0.121	0.025	0.031	0.03	0.115	0.106	0.083
14	0.381	0.374	0.376	0.212	0.21	0.212	0.385	0.387	0.378	0.34	0.351	0.345	0.183	0.185	0.188	0.363	0.351	0.351	0.141	0.136	0.136	0.029	0.032	0.031	0.139	0.127	0.098
15	0.387	0.367	0.368	0.209	0.208	0.21	0.379	0.381	0.368	0.335	0.347	0.341	0.205	0.207	0.211	0.354	0.346	0.349	0.156	0.152	0.152	0.03	0.033	0.033	0.166	0.158	0.131
16	0.381	0.358	0.359	0.207	0.206	0.206	0.372	0.374	0.36	0.33	0.342	0.336	0.228	0.229	0.233	0.348	0.341	0.345	0.17	0.174	0.171	0.03	0.032	0.032	0.18	0.177	0.148
17	0.375	0.35	0.352	0.205	0.203	0.204	0.368	0.369	0.355	0.324	0.337	0.33	0.239	0.242	0.244	0.342	0.335	0.342	0.183	0.192	0.195	0.03	0.033	0.033	0.193	0.198	0.173
18	0.367	0.343	0.344	0.202	0.201	0.202	0.361	0.361	0.347	0.321	0.331	0.325	0.246	0.247	0.25	0.336	0.331	0.339	0.197	0.197	0.198	0.032	0.033	0.034	0.208	0.221	0.192
19	0.355	0.335	0.338	0.203	0.202	0.203	0.356	0.355	0.339	0.316	0.329	0.323	0.25	0.246	0.25	0.336	0.326	0.337	0.212	0.213	0.212	0.03	0.034	0.034	0.216	0.225	0.212
20	0.352	0.328	0.332	0.2	0.199	0.2	0.35	0.35	0.331	0.312	0.324	0.318	0.251	0.246	0.25	0.332	0.323	0.336	0.201	0.204	0.202	0.031	0.034	0.033	0.198	0.203	0.194
Carbohydrate	GlcNAc 2 g/L									Sucrose 2 g/L									Lactose 2 g/L
Time(h)	WT			ΔmanY			CmanY			WT			ΔmanY			CmanY			WT			ΔmanY			CmanY
0	0	0.002	0.003	0.001	0.002	0.006	0.003	0.003	0.002	-0.002	-0.002	-0.002	0.002	0.002	-0.002	-0.003	-0.003	-0.003	0.005	0.004	0.004	0.01	0	0.001	0.004	0.003	0.002
1	0.011	0.012	0.013	0.005	0.006	0.01	0.012	0.012	0.011	0.002	0.002	0.002	0.005	0.004	0.002	-0.001	-0.001	0	0.007	0.004	0.004	0.011	0.002	0.002	0.01	0.004	0.004
2	0.038	0.036	0.035	0.009	0.01	0.014	0.043	0.039	0.042	0.012	0.011	0.012	0.009	0.009	0.007	0.007	0.007	0.007	0.009	0.005	0.006	0.014	0.005	0.004	0.011	0.006	0.006
3	0.082	0.081	0.079	0.015	0.016	0.02	0.118	0.107	0.107	0.027	0.024	0.028	0.018	0.019	0.02	0.021	0.019	0.02	0.012	0.008	0.008	0.019	0.01	0.009	0.015	0.01	0.011
4	0.16	0.156	0.142	0.021	0.023	0.026	0.271	0.271	0.261	0.054	0.05	0.055	0.037	0.044	0.051	0.051	0.053	0.053	0.017	0.013	0.013	0.025	0.017	0.016	0.023	0.017	0.016
5	0.32	0.325	0.28	0.032	0.035	0.039	0.361	0.365	0.361	0.084	0.078	0.082	0.05	0.066	0.082	0.082	0.09	0.084	0.024	0.021	0.022	0.035	0.026	0.025	0.033	0.027	0.023
6	0.334	0.332	0.33	0.031	0.041	0.046	0.349	0.356	0.356	0.163	0.155	0.155	0.098	0.104	0.152	0.174	0.189	0.175	0.034	0.03	0.03	0.046	0.037	0.036	0.041	0.037	0.033
7	0.33	0.326	0.324	0.036	0.044	0.05	0.349	0.357	0.356	0.306	0.289	0.295	0.179	0.192	0.279	0.316	0.35	0.321	0.047	0.041	0.047	0.065	0.056	0.056	0.063	0.055	0.053
8	0.337	0.335	0.332	0.036	0.046	0.05	0.346	0.353	0.353	0.425	0.434	0.423	0.349	0.415	0.431	0.412	0.422	0.417	0.063	0.061	0.065	0.093	0.081	0.078	0.087	0.077	0.075
9	0.33	0.328	0.326	0.037	0.048	0.051	0.34	0.35	0.35	0.419	0.429	0.416	0.422	0.419	0.417	0.405	0.413	0.406	0.087	0.088	0.095	0.129	0.117	0.115	0.11	0.097	0.099
10	0.33	0.329	0.328	0.044	0.052	0.056	0.335	0.344	0.344	0.41	0.421	0.41	0.415	0.414	0.412	0.397	0.408	0.401	0.122	0.126	0.136	0.192	0.173	0.174	0.148	0.139	0.137
11	0.325	0.326	0.324	0.05	0.056	0.059	0.329	0.336	0.338	0.412	0.417	0.404	0.411	0.411	0.41	0.392	0.407	0.395	0.178	0.194	0.208	0.229	0.212	0.213	0.189	0.183	0.168
12	0.322	0.321	0.32	0.055	0.059	0.062	0.321	0.329	0.33	0.409	0.416	0.405	0.408	0.409	0.406	0.392	0.407	0.401	0.203	0.247	0.242	0.235	0.219	0.221	0.201	0.202	0.183
13	0.316	0.314	0.313	0.058	0.062	0.064	0.315	0.321	0.323	0.405	0.414	0.402	0.405	0.409	0.402	0.387	0.399	0.391	0.222	0.265	0.256	0.25	0.236	0.236	0.218	0.22	0.199
14	0.314	0.313	0.311	0.06	0.062	0.066	0.311	0.315	0.317	0.398	0.409	0.396	0.406	0.405	0.398	0.38	0.395	0.385	0.23	0.27	0.255	0.225	0.231	0.233	0.23	0.233	0.211
15	0.31	0.311	0.308	0.066	0.066	0.069	0.304	0.309	0.31	0.394	0.402	0.39	0.4	0.395	0.397	0.377	0.394	0.382	0.233	0.226	0.22	0.214	0.201	0.202	0.23	0.229	0.216
16	0.306	0.308	0.305	0.068	0.067	0.07	0.299	0.302	0.305	0.391	0.399	0.389	0.398	0.394	0.392	0.372	0.387	0.378	0.2	0.219	0.212	0.212	0.2	0.201	0.194	0.19	0.202
17	0.306	0.307	0.304	0.069	0.068	0.071	0.294	0.298	0.301	0.387	0.394	0.384	0.395	0.393	0.387	0.37	0.384	0.378	0.191	0.213	0.203	0.21	0.197	0.197	0.178	0.178	0.172
18	0.306	0.308	0.304	0.07	0.069	0.072	0.29	0.293	0.296	0.38	0.389	0.379	0.393	0.389	0.383	0.366	0.375	0.372	0.187	0.21	0.201	0.208	0.195	0.196	0.175	0.176	0.165
19	0.309	0.311	0.307	0.072	0.069	0.075	0.286	0.287	0.291	0.377	0.385	0.376	0.39	0.383	0.376	0.363	0.372	0.368	0.184	0.206	0.199	0.206	0.194	0.194	0.17	0.171	0.159
20	0.312	0.316	0.311	0.073	0.07	0.074	0.282	0.283	0.287	0.371	0.379	0.37	0.386	0.372	0.369	0.359	0.368	0.364
Fig.4b: PTS specific activity of WT SEZ, ∆manY and C∆manY against five carbohydrates.
	WT						ΔmanY						CmanY
Glucose	8.00024	8.92115	7.13692	7.25203	7.0218	10.5879	2.56531	1.65222	2.69575	2.52182	1.087	2.30444	6.50539	8.8608	7.34661	8.01958	9.1412	7.51485
Frucose	4.50969	5.7555	5.68614	5.73508	7.05858	6.04342	4.7828	5.00017	4.348	0.652177	0.217371	1.50252	6.72967	4.20611	4.48647	3.08447	3.08438	5.28614
Mannose	8.05777	5.75559	7.19447	7.19447			0.652242	1.08705	2.17397	0.652177			5.21682	7.82503	5.86876	10.9358
GlcNAc	17.1549	14.1716	15.2902	9.32333			9.55169	9.98592	8.68321	9.11745			14.5074	14.8794	11.9035	13.7635	17.8551
Sucrose	10.4421	9.69611	13.4256	11.1879			11.7226	9.11758	11.2882	9.11745			11.9035	14.8792	10.4155	11.547
Fig.4c: Growth curve of WT in CDM with carbohydrates at physiological concentrations of the CSF														Fig.4d:Glucose concentrations in mice CSF at 12, 24, 30 and ~36 hpi
Hours	Glucose 1 g/L			Fructose 0.1 g/L			Mannose 0.01 g/L							12 h	24 h	30 h	Moribund	Blank
1	0.009	0.009	0.01	0.004	0.004	0.004	0.003	0.003	0.002					1.067	1.00956	0.0954468	0.279889	0.619043
2	0.05	0.046	0.05	0.013	0.012	0.013	0.005	0.005	0.005					1.18617	0.129556	0.267375	0.421056	0.444107
3	0.138	0.136	0.131	0.021	0.022	0.021	0.006	0.006	0.006					0.891	0.455889	0.256173	0.322667	1.04389
4	0.227	0.23	0.231	0.026	0.025	0.025	0.007	0.007	0.007					0.939889	0.781	0.140241	0.0354445	1.18617
5	0.227	0.23	0.232	0.027	0.026	0.028	0.008	0.008	0.008					0.851889	0.724167	0.228898	0.190667	0.852125
6	0.232	0.235	0.234	0.028	0.026	0.028	0.009	0.01	0.01					0.385407	0.0440002	0.215246	0.18409	0.733139
7	0.228	0.231	0.229	0.029	0.026	0.028	0.011	0.011	0.011					0.779778	0.584222	0.185064	0.280525	0.619998
8	0.227	0.229	0.226	0.029	0.026	0.028	0.012	0.012	0.013					0.985111	0.340592	0.370142	0.220776	0.852125
9	0.224	0.226	0.226	0.03	0.026	0.029	0.013	0.013	0.014
10	0.22	0.222	0.223	0.029	0.026	0.028	0.014	0.014	0.014
11	0.217	0.218	0.22	0.029	0.026	0.027	0.015	0.015	0.016
12	0.215	0.216	0.219	0.028	0.025	0.026	0.016	0.016	0.017
13	0.213	0.213	0.216	0.028	0.025	0.025	0.016	0.018	0.019
14	0.214	0.212	0.216	0.027	0.023	0.024	0.017	0.018	0.019
15	0.213	0.211	0.215	0.027	0.023	0.024	0.018	0.019	0.02
16	0.211	0.209	0.213	0.026	0.023	0.024	0.017	0.019	0.02
Fig.4e: The CFU of WT, ΔmanY and CΔmanY at stationary phase in CDM with different concentration of glucose.
Glucose concentrate (g/L)	WT						Δ manY						CΔ manY
0.2	67000000	63000000	59000000	41000000	30000000	46000000	20000000	29000000	14000000	20000000	27000000	13000000	30000000	36000000	32000000	37000000	40000000	47000000
1	480000000	600000000	450000000	330000000	390000000	300000000	35000000	44000000	80000000	116000000	105000000	110000000	570000000	420000000	330000000	220000000	310000000	300000000
2	850000000	970000000	850000000	710000000	400000000	720000000	560000000	330000000	280000000	140000000	250000000	550000000	870000000	750000000	690000000	710000000	560000000	640000000
10	8700000000	3300000000	6600000000	2000000000	2500000000	3300000000	3400000000	3900000000	7800000000	2100000000	4300000000	2500000000	7300000000	8200000000	5000000000	2600000000	3000000000	1800000000
Fig.4f: The relative percent of residual glucose in CDM.
Hours	WT			ΔmanY			CΔmanY
0	99.09	89.79	91.41	98.84	95.29	96.02	93.14	95.89	100.26
2	99.09	89.79	91.41	98.84	95.29	96.02	93.14	95.89	100.26
4	97.8	88.29	87.89	99.65	99.55	98.7	88.25	93.41	95.94
6	27.58	33.33	37.29	94.77	77.12	86.62	39.48	30.54	29.45
8	0.06	0.03	-0.13	41.93	50.3	38.8	5.88	3.63	5.72
10	-0.02	0.11	0.07	13.53	13.45	6.36	0.11	-0.36	-0.32
12	0.03	0.02	0.02	-0.07	0.11	0.02	0.07	0	0
15	-0.04	-0.11	-0.08	-0.28	-0.27	-0.15	0.06	-0.16	0.06
Fig.4g: growth curve and the relative percent of residual glucose in swine CSF
	Growth Curve									Glucose concentration
Hours	WT SEZ			ΔmanY			CΔmanY			WT SEZ			ΔmanY			CΔmanY
0	0	0	0	0	0	0	0	0	0	102.617	97.3834	102.617	97.3834	102.617	97.3834	102.617	97.3834	102.617
1										91.24	75.9955	97.3834	104.096	91.6951	104.096	87.9408	103.527	92.1562
2	0.032	0.034	0.028	0.002	0.006	0.004	0.041	0.036	0.052	75.9955	65.1877	73.1563	97.3834	103.072	97.3834	77.1331	84.0728	65.1877
3	0.076	0.079	0.072	0.012	0.014	0.011	0.084	0.107	0.096	68.942	55.0626	58.1651	101.556	88.8509	103.413	65.3015	65.9841	59.156
4	0.114	0.138	0.123	0.021	0.03	0.027	0.127	0.101	0.113	39.3629	35.3811	37.1561	102.048	98.2935	102.73	38.7941	40.7281	36.4869
5										25.4835	20.0227	20.0227	108.077	87.9408	97.9522	21.7292	19.6814	20.0227
6	0.105	0.135	0.125	0.035	0.028	0.032	0.119	0.115	0.118	5.34695	20.2503	20.2503	96.3595	83.959	88.5097	3.75422	3.5267	20.2503
8	0.116	0.095	0.105	0.06	0.078	0.065	0.105	0.104	0.117	3.07163	7.16722	6.15234	87.2583	77.4744	97.6109	3.1854	5.91577	4.61236
10	0.102	0.107	0.115	0.062	0.074	0.052	0.095	0.105	0.116	3.52669	2.73033	2.9123	97.6109	65.9841	97.0421	2.78381	3.41294	2.48641
12	0.109	0.122	0.111	0.074	0.078	0.084	0.109	0.118	0.116	1.70646	1.59267	1.59267	76.678	73.6064	75.1991	1.15612	4.20929	1.51456
Fig.4h: PTS specific activity of various mutans agaist glucose.
WT	8.54283	9.74266	8.92678	8.73481	9.35871
∆manY	0.495	1.48497	3.57488	3.02491	4.06985
C∆manY	8.1723	7.82082	8.52383	7.82082	7.46934
∆ptsG	12.7949	12.3004	12.424	12.1768	12.424
∆930	9.27561	8.44568	9.12916	9.61736	9.37326

## Sheet: Fig.5
Fig.5a: Transcriptional activity of PmanX from different Streptococcus in WT SEZ or GBS A909 background.									Fig.5b: Transcriptional activity of truncated PmanX in WT SEZ.									Fig.5d: The relative mRNA level of manY in WT SEZ and SEZ::PmanX(A909) under various glucose concentration.
Background strain	SEZ								PmanX 155	PmanX 254	PmanX 110	PmanX 357	PmanX 101						SEZ			SEZ :: PmanX(A909)
Promoter	GAS M3	GBS A909	GCS SEZ	S.Suis ZY05719	S.Pneumoniae D39	pTCV-lacZ			512.423	609.426	1.06571	592.86	1.05154					1	4.84345	4.51576	4.631	0.160989	0.183577	0.182904
	62.0242	1.36955	619.147	27.1569	97.017	0.02846			553.341	628.053	1.03432	614.672	1.03433					2	4.65341	4.51576	4.631	0.089512	0.089826	0.100544
	66.0493	1.50123	592.536	30.0846	95.5519	0.04931			496.491	646.945	1.07685	629.848	1.1695					10	4.65341	5.09068	4.96271	0.057854	0.056698	0.058943
	57.6936	1.65535	619.845	27.7293	95.5935	0.050527
Background strain	GBS								Fig.5c: Transcriptional activity of mutant PmanX155 in WT SEZ.
Promoter	GAS M3	GBS A909	GCS SEZ	S.Suis ZY05719	S.Pneumoniae D39	pTCV-lacZ			PmanX155	PmanX155 G-A	PmanX155 A-T	PmanX155 AG-TA	GAS M3 PmanX	pTCV-lacZ
	72.0388	6.35001	434.471	95.9182	14.1513	0.00126645			367.497	7.26709	8.96628	9.51771	8.11852	1.19772
	74.3694	6.40721	433.35	100.696	14.4294	0.0152			377.972	6.19564	8.31743	8.98955	8.38025	1.21566
	73.2618	6.4954	417.513	100.975	14.9588	0.003588			365.423	5.19078	8.62648	9.05033	8.12778	1.2131
									361.849	4.22339	8.32856	9.68122	8.41605	1.2295
									374.408	5.24156	9.31775	9.31561	8.77531	1.23719
									377.831	6.23156	9.07231	9.41234	8.94938	1.31868
Fig.5e: Growth curves of WT, ΔmanY, CΔmanY and SEZ::PmanX(A909) in CDM with different concentration of glucose.
	0.2 g/L											1 g/L
Hours	WT SEZ			ΔmanY			CmanY			SEZ :: PmanX(A909)			WT SEZ			ΔmanY			CmanY			SEZ :: PmanX(A909)
1	0.008	0.004	0.005	0.002	0.003	0.003	0.004	0.003	0.003	0.004	0.007	0.003	0.002	0.006	0.003	0.006	0.007	0.007	0.005	0.003	0.005	0.006	0.006	0.007
2	0.023	0.018	0.015	0.005	0.005	0.005	0.022	0.021	0.021	0.008	0.012	0.007	0.022	0.024	0.022	0.02	0.02	0.021	0.022	0.022	0.023	0.021	0.02	0.02
3	0.055	0.053	0.045	0.01	0.01	0.009	0.055	0.044	0.045	0.014	0.019	0.014	0.08	0.078	0.08	0.043	0.041	0.045	0.076	0.078	0.077	0.044	0.042	0.044
4	0.052	0.055	0.057	0.015	0.015	0.015	0.052	0.051	0.054	0.02	0.029	0.023	0.196	0.194	0.218	0.076	0.076	0.078	0.203	0.213	0.206	0.08	0.075	0.079
5	0.053	0.058	0.051	0.021	0.022	0.021	0.052	0.047	0.05	0.024	0.029	0.023	0.22	0.226	0.24	0.118	0.11	0.109	0.246	0.251	0.25	0.121	0.117	0.118
6	0.055	0.067	0.06	0.025	0.02	0.022	0.054	0.049	0.052	0.024	0.027	0.027	0.23	0.235	0.243	0.121	0.113	0.117	0.236	0.243	0.241	0.129	0.124	0.131
7	0.055	0.068	0.056	0.028	0.022	0.027	0.058	0.051	0.056	0.026	0.025	0.03	0.221	0.228	0.238	0.134	0.126	0.133	0.239	0.244	0.245	0.152	0.151	0.151
8	0.056	0.069	0.064	0.029	0.022	0.028	0.058	0.053	0.062	0.027	0.023	0.029	0.214	0.223	0.235	0.135	0.132	0.136	0.235	0.24	0.243	0.157	0.155	0.158
9	0.059	0.068	0.062	0.026	0.022	0.022	0.06	0.055	0.064	0.025	0.024	0.029	0.215	0.22	0.231	0.131	0.129	0.134	0.229	0.234	0.234	0.152	0.151	0.153
10	0.057	0.068	0.063	0.03	0.022	0.022	0.057	0.052	0.068	0.024	0.024	0.029	0.212	0.218	0.226	0.132	0.128	0.132	0.225	0.228	0.23	0.149	0.148	0.151
11	0.054	0.064	0.061	0.029	0.023	0.023	0.055	0.052	0.063	0.025	0.025	0.031	0.206	0.211	0.218	0.131	0.128	0.132	0.218	0.221	0.223	0.15	0.148	0.15
12	0.053	0.062	0.062	0.026	0.024	0.024	0.055	0.052	0.061	0.024	0.025	0.031	0.199	0.205	0.21	0.129	0.127	0.132	0.212	0.214	0.217	0.146	0.145	0.147
13	0.05	0.056	0.058	0.028	0.023	0.024	0.052	0.051	0.06	0.024	0.023	0.029	0.201	0.204	0.207	0.128	0.126	0.13	0.209	0.209	0.213	0.141	0.14	0.144
14	0.05	0.051	0.055	0.023	0.023	0.024	0.051	0.051	0.058	0.024	0.024	0.03	0.193	0.196	0.2	0.126	0.125	0.131	0.202	0.204	0.206	0.138	0.136	0.139
15	0.049	0.048	0.052	0.023	0.022	0.024	0.049	0.046	0.054	0.024	0.025	0.031	0.188	0.193	0.197	0.127	0.125	0.131	0.203	0.201	0.205	0.137	0.136	0.139
16	0.047	0.05	0.053	0.022	0.023	0.024	0.049	0.045	0.051	0.025	0.025	0.032	0.182	0.187	0.192	0.124	0.122	0.127	0.196	0.195	0.198	0.133	0.131	0.134
17	0.043	0.045	0.048	0.022	0.022	0.023	0.047	0.044	0.046	0.022	0.026	0.032	0.182	0.187	0.188	0.123	0.12	0.124	0.191	0.192	0.193	0.131	0.13	0.132
18	0.045	0.044	0.048	0.021	0.022	0.023	0.047	0.039	0.043	0.027	0.028	0.035	0.175	0.18	0.184	0.122	0.12	0.124	0.187	0.188	0.19	0.13	0.129	0.131
19	0.042	0.044	0.044	0.022	0.022	0.023	0.045	0.037	0.044	0.025	0.028	0.035	0.169	0.177	0.181	0.121	0.12	0.122	0.185	0.186	0.186	0.13	0.128	0.13
20	0.041	0.044	0.045	0.02	0.02	0.021	0.044	0.036	0.045	0.023	0.026	0.034	0.16	0.169	0.178	0.12	0.12	0.123	0.179	0.18	0.178	0.129	0.128	0.128
	2 g/L												10 g/L
Hours	WT SEZ			ΔmanY			CmanY			SEZ :: PmanX(A909)			WT SEZ			ΔmanY			CmanY			SEZ :: PmanX(A909)
1	0.003	0.004	0.004	0.005	0.004	0.004	0.004	0.004	0.005	0.005	0.004	0.005	0.003	0.003	0.003	0.003	0.003	0.003	0.002	0.002	0.001	0.004	0.004	0.005
2	0.015	0.014	0.013	0.012	0.013	0.011	0.013	0.014	0.014	0.014	0.013	0.013	0.011	0.011	0.011	0.01	0.009	0.01	0.007	0.008	0.009	0.015	0.014	0.014
3	0.047	0.042	0.045	0.025	0.031	0.027	0.042	0.05	0.04	0.033	0.035	0.034	0.029	0.027	0.027	0.025	0.022	0.022	0.02	0.022	0.029	0.035	0.033	0.037
4	0.121	0.107	0.105	0.049	0.056	0.061	0.118	0.114	0.095	0.057	0.063	0.058	0.081	0.072	0.072	0.052	0.044	0.043	0.052	0.056	0.072	0.064	0.064	0.062
5	0.272	0.237	0.241	0.083	0.095	0.103	0.296	0.274	0.237	0.103	0.108	0.107	0.175	0.161	0.16	0.098	0.084	0.09	0.134	0.13	0.18	0.125	0.139	0.124
6	0.48	0.454	0.459	0.132	0.164	0.167	0.475	0.478	0.463	0.171	0.18	0.181	0.338	0.314	0.29	0.18	0.158	0.173	0.292	0.289	0.386	0.231	0.248	0.237
7	0.462	0.459	0.459	0.193	0.237	0.243	0.451	0.457	0.455	0.272	0.274	0.261	0.602	0.57	0.537	0.317	0.287	0.311	0.581	0.573	0.657	0.393	0.437	0.421
8	0.452	0.453	0.453	0.281	0.318	0.317	0.444	0.445	0.447	0.372	0.368	0.349	0.8	0.792	0.765	0.494	0.463	0.483	0.812	0.792	0.837	0.634	0.68	0.69
9	0.447	0.449	0.447	0.319	0.312	0.337	0.44	0.441	0.444	0.378	0.369	0.37	0.884	0.889	0.888	0.71	0.686	0.695	0.899	0.893	0.869	0.847	0.889	0.879
10	0.438	0.442	0.44	0.32	0.315	0.342	0.429	0.432	0.437	0.385	0.376	0.376	0.871	0.877	0.878	0.863	0.844	0.843	0.905	0.899	0.877	0.931	0.962	0.965
11	0.427	0.43	0.429	0.312	0.321	0.332	0.415	0.418	0.423	0.379	0.373	0.374	0.865	0.869	0.871	0.916	0.907	0.9	0.895	0.885	0.868	0.938	0.958	0.959
12	0.418	0.422	0.421	0.309	0.316	0.325	0.406	0.407	0.411	0.364	0.356	0.355	0.864	0.87	0.871	0.937	0.93	0.922	0.885	0.872	0.873	0.927	0.947	0.957
13	0.408	0.413	0.413	0.302	0.313	0.319	0.398	0.4	0.402	0.359	0.35	0.351	0.875	0.88	0.882	0.938	0.938	0.932	0.9	0.882	0.878	0.926	0.948	0.955
14	0.404	0.407	0.407	0.302	0.306	0.312	0.392	0.395	0.396	0.351	0.343	0.346	0.887	0.893	0.892	0.942	0.946	0.941	0.906	0.89	0.89	0.935	0.958	0.951
15	0.394	0.397	0.395	0.294	0.301	0.307	0.384	0.385	0.385	0.349	0.34	0.345	0.894	0.9	0.9	0.943	0.944	0.94	0.912	0.898	0.894	0.94	0.963	0.966
16	0.387	0.391	0.39	0.29	0.3	0.304	0.378	0.381	0.38	0.34	0.332	0.335	0.897	0.904	0.903	0.938	0.939	0.933	0.917	0.9	0.899	0.948	0.973	0.982
17	0.382	0.386	0.385	0.294	0.293	0.299	0.372	0.375	0.374	0.335	0.328	0.332	0.9	0.906	0.907	0.953	0.948	0.943	0.923	0.904	0.901	0.964	0.992	1
18	0.372	0.374	0.376	0.289	0.294	0.3	0.365	0.367	0.366	0.336	0.329	0.333	0.899	0.906	0.907	0.963	0.957	0.951	0.925	0.906	0.899	0.981	1.007	1.015
19	0.364	0.366	0.367	0.287	0.294	0.298	0.358	0.359	0.358	0.334	0.325	0.33	0.905	0.912	0.912	0.978	0.971	0.964	0.931	0.911	0.902	0.995	1.024	1.025
20	0.357	0.358	0.361	0.285	0.292	0.297	0.35	0.351	0.35	0.331	0.324	0.329	0.909	0.913	0.913	0.987	0.981	0.975	0.932	0.911	0.901	1.011	1.036	1.035
Fig.5f: The CFU of WT SEZ, ΔmanY, CΔmanY and SEZ::PmanX(A909) at stationary phase in CDM with different concentration of glucose.														Fig.5g: CFU burden comparison in moribund mice after i.v. injection of WT SEZ or SEZ::PmanX(A909).
Glucose Concentration (g/L)	WT SEZ			ΔmanY			CΔmanY			SEZ::PmanX(A909)					WT SEZ				SEZ :: PmanX(A909)
0.2	44000000	44000000	42000000	10000000	11000000	12000000	34000000	45000000	34000000	9000000	14000000	13000000		Brain	690000000	3100000000	11100000000	5100000000	2600000	140000	3800000	40000000	42000	260000
1	250000000	270000000	290000000	160000000	100000000	180000000	310000000	320000000	260000000	190000000	200000000	160000000		CSF	700000000	800000000	16200000000	74000000	4100000	20000	6400000	30000000	100000	120000
2	880000000	1210000000	970000000	470000000	490000000	390000000	940000000	970000000	820000000	470000000	430000000	310000000		Liver	81000000	5800000	39000000	21300000	160000000	39000000	54000000	90000000	14000000	21000000
10	8700000000	9200000000	7900000000	9500000000	9600000000	8300000000	9500000000	8900000000	6900000000	9000000000	10500000000	10900000000		Spleen	1500000	440000	1800000	1620000	11100000	4200000	6400000	30000000	11000000	14000000
														Lung	3300000	140000	3000000	660000	8800000	5000000	1500000	6300000	19000000	24000000
														Kidney	2700000	80000	111000	120000	20000000	470000	5400000	770000	150000	24000000
														Blood	3200000	500000	13000000	220000	5500000	3000000	4900000	6600000	670000	3100000
Fig.5h : CFU burden of brain and CSF post i.v. infected with SEZ :: PmanX(A909) by digital mouse stereotaxic instrument
Brain				CSF
WT		SEZ::PmanX(A909)		WT		SEZ::PmanX(A909)
640000000		17000000		3300000000		180000000
890000000		10000000		5500000000		400000
640000000		19000000		2700000000		90000000
970000000				4700000000		800000

## Sheet: Fig.6
Fig.6a: The relative mRNA level of relQ in WT SEZ, ΔmanY, CΔmanY and SEZ::PmanX(A909) under various glucose concentration.
Glucose Concentration (g/L)	WT SEZ			ΔmanY			CΔmanY			SEZ::PmanX(A909)
1	2.31958	2.26119	2.27496	17.1036	17.8839	17.3629	2.47918	2.25427	2.7394	5.84824	5.56172	5.64332
2	1.9077	1.83961	1.91385	5.87229	5.98563	6.16755	1.50845	1.41575	1.46771	6.67165	6.71317	6.28035
10	1.19866	1.28218	1.21847	1.56421	1.68473	1.71767	1.47239	1.25794	1.29295	1.64556	1.63973	1.55264
Fig.6b: CFU of WT, ∆manY, C∆manY, ∆relQ, ∆manY∆relQ, ∆manY C∆relQ, and relQ+ strains in CDM with 1 g/L glucose at 0, 4 and 12 h
Hours	WT SEZ			ΔmanY			CΔmanY			relQ+
0	53000	44000	57000	50000	42000	46000	62000	50000	54000	51000	56000	59000
4	1500000	4300000	2700000	130000	150000	160000	3900000	4200000	2700000	830000	860000	850000
12	5400000	5200000	5700000	910000	720000	740000	5000000	5300000	5300000	2800000	3200000	3200000
Hours	ΔrelQ			ΔmanYΔrelQ			ΔmanY CΔrelQ
0	52000	45000	60000	55000	58000	52000	57000	55000	58000
4	4300000	1300000	2600000	720000	770000	740000	270000	260000	350000
12	7400000	4900000	6100000	4500000	4500000	4000000	550000	520000	510000
Fig.6g: The relative mRNA level of relQ in WT SEZ, Δcrp, ΔmanY, ΔmanYΔcrp under 1 g/L glucose.
WT SEZ		Δcrp		ΔmanY		ΔmanYΔcrp
8.67788		2.25159		32.8143		3.60313
9.57484		2.14862		33.0244		2.91687
8.69931		2.06463		30.8797		3.0164

## Sheet: Extended Data Fig.S1
Extended Data Fig. S1a: Comparison of CFU burden in perfused and non-Perfused Conditions
	Non-perfused						Perfused
18 hpi	Brain	Liver	Spleen	Lung	Kidney	Blood	Brain	Liver	Spleen	Lung	Kidney	Blood
	4500	27000	3300	48000	300	110000	900	320000	3200000	14000	1200	8200
	300	2100	24000	1	600	3000	18000	78000	220000	190000	350000	5000
	2100000	360000	960000	17100	4500	20000	8000	24000	100000	230000	41000	30000
	180000	720000	2300000	120000	32000	2800000
	15000	3600000	2100000	500000	45000	700000
	570000	132000	110000	9000	800	7000
Moribund	Brain	Liver	Spleen	Lung	Kidney	Blood	Brain	Liver	Spleen	Lung	Kidney	Blood
	690000000	81000000	1500000	3300000	2700000	24000000	500000000	42000000	1100000	50000000	1100000	1100000
	147000000	63000000	3300000	2700000	1200000	3200000	1400000000	7400000	80000000	6200000	7400000	3300000
	11100000000	39000000	1800000	3000000	111000	800000	6000000000	140000000	1900000	1400000	1000000	2000000
	5100000000	21300000	1620000	660000	120000	13000000
	2240000000	21000000	193000000	2000000	280000	220000
Extended Data Fig.S1c : Survival curve post i.v. infected with various dose of WT SEZ						Extended Data Fig.S1d : CFU burden post i.v. infected with 105 or 107 CFU WT SEZ
Hours	107 CFU (n=5)	106 CFU (n=10)	105 CFU (n=10)	PBS		105 CFU	Brain	Liver	Spleen	Lung	Kidney	Blood
22	1						510000000	72000000	4500000	105000000	1410000	3000000
24	1						4500000000	1350000000	2490000	4200000	3300000	2200000
24	1						4200000000	17400000	1110000	1650000	14100000	2900000
24	1						1800000000	93000000	4500000	2100000	3600000	2200000
24	1					107 CFU	Brain	Spleen	Kidney	Blood
36		1					1110000000	9900000	11400000	390000
36		1					123000000	3090000	681000	59000
36		1					234000000	6900000	24600000	99000
36		1					1200000000	5760000	1200000	310000
36		1
36		1
42		1
42		1
48		1
48		1
48			1
48			1
54			1
60			1
60			1
66			1
72			1
84			1
84			1
90			1
114				0
114				0
114				0
114				0
114				0
Extended Data Fig.S1e : Survival curve post i.v. infected with various dose of WT A909 or WT D39						Extended Data Fig.S1f : CFU burden post i.v. infected with 107 WT D39 or 108 CFU WT A909
Strains	D39		A909			107 WT D39	Brain	Liver	Spleen	Lung	Kidney	Blood	CSF
Days elapsed	106 CFU (n = 3)	107 CFU (n = 8)	108CFU (n = 6)	107CFU (n = 3)			51000000	19000000	3400000	21000000	12000000	3700000	200000
5	1						1800000	46000000	34000000	15000000	14000000	250000000	500000
7	1						3000000	120000000	17000000	67000000	2700000	370000000	2500000
3		1				108 WT A909	Brain	Liver	Spleen	Lung	Kidney	Blood	CSF
3		1					40000	218000	1500	5300	1700000	2000	1500000
14		0					350000	7500000	65000	55000	3100000	510000	460000
14	0						4400000	18000000	440000	770000	88000000	5500000	19000000
1			1
3			1
14			0
1		1
1		1
1		1
2		1
5		1
2			1
3			1
14			0
14				0
14				0
14				0

## Sheet: Extended Data Fig.S2
Extended Data Fig. S2a: Barcode stability in vitro or in vivo
Passages	in vitro					Organ	in vivo
1	1	0.989466	0.986907	1.003	1.00982	Brain	1.01368	0.987055	0.9991
2	0.982379	1.0024	1.04942	1.01684	0.990451	Liver	1.01038	1.00642	1.121
3	0.987347	0.991362	0.994367	0.929114	1.00554	Spleen	0.983724	1.01446	0.9112
4	1.01975	1.0105	0.910306	0.958114	1.02299	Lung	1.03611	0.965876	0.994153
7	0.941349	1.0063	1.00933	0.92912	0.989648	Kidney	0.951598	1	1.01564
						Blood	1	0.956423	0.980156
	Extended Data Fig. S2b: Growth curves of 9 randomly selected individual barcoded clones from SEZSTAMP library cultured with or without Kanamycin
Without Kanamycin	Hours	WT			D4			A1			E2			G3			D7			B1			H6			F9			A12
	1	0.0015	0.0028	0.0015	0.0015	0.0028	0.0015	0.0015	0.0028	0.0015	0.0015	0.0028	0.0015	0.0015	0.0028	0.0015	0.0015	0.0028	0.0015	0.0015	0.0028	0.0015	0.0015	0.0028	0.0015	0.0015	0.0028	0.0015	0.0015	0.0028	0.0015
	2	0.0053	0.0022	0.0028	0.0096	0.008	0.0092	0.0099	0.0115	0.0099	0.0067	0.0069	0.0071	0.0079	0.0075	0.0064	0.0028	0.0015	0.0134	0.0159	0.009	0.0084	0.0083	0.0071	0.0076	0.0073	0.0054	0.0046	0.0071	0.0061	0.007
	3	0.0139	0.0133	0.0131	0.0441	0.041	0.0453	0.0556	0.0581	0.0556	0.04	0.0371	0.0405	0.0422	0.0433	0.0391	0.0168	0.0158	0.0658	0.077	0.0526	0.0466	0.044	0.0417	0.0444	0.042	0.031	0.0262	0.0375	0.0337	0.0378
	4	0.068	0.0663	0.0672	0.1205	0.1154	0.1237	0.1573	0.1631	0.1573	0.1163	0.102	0.1163	0.117	0.1209	0.1112	0.0642	0.0623	0.1765	0.2116	0.1394	0.1232	0.1129	0.1076	0.1163	0.1109	0.0836	0.0722	0.089	0.0794	0.0856
	5	0.1869	0.1809	0.1878	0.2436	0.2358	0.2494	0.3116	0.321	0.3116	0.2498	0.2159	0.2448	0.2349	0.2431	0.2247	0.1647	0.1636	0.3232	0.3716	0.2729	0.2454	0.2173	0.2069	0.2258	0.22	0.1734	0.1443	0.1481	0.1471	0.1604
	6	0.3644	0.3544	0.3695	0.3499	0.3484	0.3495	0.3754	0.3816	0.3754	0.3977	0.3921	0.3984	0.3704	0.37	0.3689	0.3214	0.3223	0.3828	0.3861	0.3776	0.3813	0.3531	0.3584	0.3459	0.3722	0.3683	0.3495	0.3307	0.3276	0.3579
	7	0.3858	0.3942	0.3972	0.3577	0.3534	0.36	0.3887	0.3971	0.3887	0.392	0.3909	0.4022	0.3821	0.3823	0.3799	0.3768	0.3802	0.4126	0.4259	0.3974	0.3997	0.3663	0.3708	0.3599	0.3893	0.3735	0.3597	0.4165	0.4151	0.4159
	8	0.4101	0.4177	0.4224	0.3828	0.3746	0.3891	0.4278	0.4363	0.4278	0.4173	0.4278	0.4337	0.4148	0.4157	0.412	0.3988	0.4007	0.4644	0.4763	0.4505	0.4534	0.4157	0.4179	0.4116	0.4415	0.4111	0.3848	0.49	0.4902	0.448
	9	0.4578	0.4688	0.4702	0.4152	0.4083	0.4202	0.4553	0.464	0.4553	0.4607	0.4734	0.483	0.4517	0.4508	0.4506	0.4511	0.4533	0.4909	0.491	0.4889	0.4876	0.4503	0.4543	0.4443	0.4819	0.4566	0.437	0.4832	0.484	0.434
	10	0.4826	0.4969	0.5015	0.4314	0.4231	0.4377	0.4727	0.4811	0.4727	0.4819	0.4963	0.5052	0.4689	0.4687	0.4672	0.4751	0.4791	0.4871	0.4868	0.4855	0.4897	0.4415	0.4509	0.4302	0.4791	0.4794	0.4612	0.4756	0.4756	0.4275
	11	0.4875	0.5025	0.5024	0.4266	0.4255	0.4258	0.4709	0.4754	0.4709	0.4814	0.5106	0.5078	0.4674	0.4633	0.4696	0.4809	0.4858	0.4802	0.4834	0.4751	0.4812	0.4292	0.4393	0.4171	0.467	0.4668	0.4495	0.4611	0.4633	0.4211
	12	0.4778	0.4951	0.4927	0.4191	0.4174	0.4189	0.4647	0.4691	0.4647	0.4746	0.5054	0.501	0.4613	0.4572	0.4634	0.4723	0.4778	0.4808	0.4839	0.4758	0.4802	0.4236	0.4331	0.4121	0.4634	0.4624	0.4376	0.4215	0.432	0.4159
	13	0.477	0.4942	0.4912	0.4203	0.4179	0.4207	0.4672	0.472	0.4672	0.4757	0.5099	0.5025	0.4635	0.4591	0.4659	0.4705	0.4743	0.483	0.4872	0.4769	0.4823	0.4209	0.4299	0.41	0.4644	0.4662	0.4408	0.4261	0.4281	0.4132
	14	0.481	0.4973	0.4938	0.4162	0.4158	0.4147	0.4701	0.474	0.4701	0.4784	0.5135	0.503	0.4659	0.4608	0.4691	0.4753	0.4775	0.486	0.492	0.4781	0.4854	0.4191	0.4288	0.4074	0.464	0.4647	0.4403	0.4251	0.4254	0.4107
	15	0.4848	0.5016	0.497	0.4172	0.4114	0.421	0.4756	0.4808	0.4756	0.4861	0.5165	0.5079	0.4704	0.4648	0.4741	0.4798	0.4789	0.4919	0.4963	0.4856	0.4901	0.4197	0.43	0.4075	0.465	0.4685	0.4405	0.4212	0.4246	0.4095
	16	0.49	0.5046	0.5022	0.4255	0.4219	0.4272	0.4809	0.4852	0.4809	0.491	0.5191	0.5088	0.4778	0.4733	0.4804	0.4852	0.4814	0.4961	0.5014	0.4889	0.4933	0.4163	0.4251	0.4056	0.4689	0.4711	0.4401	0.4212	0.4197	0.4096
	17	0.4972	0.5107	0.5061	0.4283	0.4254	0.4293	0.4902	0.4932	0.4902	0.4982	0.5243	0.5133	0.4837	0.4778	0.4876	0.4896	0.4839	0.502	0.5081	0.4939	0.5001	0.417	0.4288	0.4032	0.4733	0.4773	0.4456	0.4189	0.4185	0.4049
	18	0.5043	0.517	0.5129	0.4323	0.4313	0.4314	0.4941	0.4975	0.4941	0.5013	0.5233	0.5188	0.4867	0.4819	0.4895	0.496	0.4872	0.5062	0.5098	0.5007	0.5006	0.4182	0.4271	0.4073	0.4771	0.4752	0.4516	0.4012	0.3912	0.3853
With Kanamycin	Hours	WT			D4			A1			E2			G3			D7			B1			H6			F9			A12
	1	0.0015	0.0028	0.0015	0.0015	0.0028	0.0015	0.0015	0.0028	0.0015	0.0015	0.0028	0.0015	0.0015	0.0028	0.0015	0.0015	0.0028	0.0015	0.0015	0.0028	0.0015	0.0015	0.0028	0.0015	0.0015	0.0028	0.0015	0.0015	0.0028	0.0015
	2	0.0006	0.0022	0.0004	0.0059	0.0059	0.0065	0.0098	0.0174	0.0167	0.0165	0.015	0.0087	0.0053	0.0068	0.0058	0.0172	0.0299	0.0233	0.0083	0.0068	0.0087	0.0065	0.0064	0.009	0.0063	0.0039	0.0063	0.006	0.0058	0.0058
	3	0.0009	0.0035	0.0008	0.0274	0.0274	0.0322	0.0404	0.07	0.0376	0.04	0.0332	0.0437	0.0288	0.0291	0.0269	0.0344	0.064	0.0502	0.0379	0.0336	0.0438	0.0334	0.0303	0.0382	0.0303	0.0145	0.0303	0.0281	0.0265	0.0265
	4	0.0005	0.0035	0.0007	0.0718	0.0718	0.0836	0.0984	0.0926	0.0644	0.0703	0.0565	0.1199	0.0715	0.0714	0.0682	0.0601	0.1121	0.0844	0.0936	0.0823	0.1112	0.0801	0.073	0.0864	0.0724	0.0779	0.071	0.0675	0.0589	0.0589
	5	0.0006	0.0037	0.0005	0.1445	0.1445	0.1696	0.195	0.1842	0.1406	0.1579	0.1214	0.24	0.1352	0.1355	0.1272	0.1304	0.246	0.1853	0.1692	0.1564	0.2131	0.1508	0.1361	0.1607	0.1329	0.1456	0.1427	0.1257	0.1013	0.1013
	6	0.0005	0.0034	-0.0001	0.3451	0.3451	0.3902	0.3729	0.3675	0.2958	0.3246	0.265	0.3712	0.3146	0.3308	0.3076	0.2662	0.3751	0.3405	0.3789	0.3565	0.3567	0.339	0.3127	0.3558	0.3015	0.3246	0.3176	0.2997	0.2241	0.2241
	7	0.0006	0.0036	-0.0003	0.3767	0.3767	0.4006	0.3705	0.3853	0.3709	0.3745	0.3653	0.3832	0.3991	0.3991	0.4074	0.368	0.3776	0.3689	0.3947	0.385	0.3695	0.3729	0.3743	0.3768	0.3697	0.3779	0.3945	0.4378	0.3688	0.3688
	8	-0.0002	0.0036	-0.0013	0.3795	0.3795	0.3974	0.3724	0.3932	0.3672	0.3729	0.3595	0.4162	0.3951	0.3979	0.3977	0.3553	0.3701	0.3599	0.4071	0.4031	0.4178	0.3887	0.388	0.3953	0.3822	0.3843	0.3942	0.5421	0.4635	0.4635
	9	0.0012	0.005	-0.0009	0.3888	0.3888	0.416	0.4005	0.4168	0.3799	0.3876	0.3702	0.4525	0.415	0.4158	0.4117	0.3665	0.3854	0.3777	0.4507	0.4545	0.4533	0.4369	0.4312	0.4478	0.4266	0.4266	0.4266	0.5507	0.4948	0.4948
	10	0.0022	0.006	-0.0001	0.4106	0.4106	0.4521	0.4249	0.4585	0.4147	0.421	0.4065	0.4698	0.4412	0.4422	0.4355	0.3981	0.4147	0.4137	0.4695	0.4734	0.4472	0.4594	0.4563	0.4672	0.4517	0.4517	0.4517	0.5438	0.4839	0.4839
	11	0.0032	0.0072	0.0003	0.4368	0.4368	0.4692	0.4409	0.4693	0.4396	0.4444	0.4328	0.4663	0.4685	0.4686	0.4626	0.4275	0.4322	0.4379	0.4726	0.4756	0.4352	0.4645	0.4667	0.4647	0.4705	0.4562	0.4565	0.5386	0.4777	0.4777
	12	0.0029	0.0065	0.0001	0.4522	0.4522	0.4604	0.4485	0.4717	0.4519	0.4563	0.4456	0.4602	0.4849	0.4831	0.4765	0.4441	0.4316	0.4487	0.458	0.4639	0.4293	0.4489	0.4501	0.4515	0.4655	0.4439	0.4424	0.5407	0.4778	0.4778
	13	0.0022	0.006	-0.0001	0.4404	0.4404	0.4507	0.4381	0.4581	0.4471	0.4504	0.4419	0.4623	0.4787	0.475	0.4673	0.4417	0.4153	0.4361	0.4508	0.4591	0.4264	0.4463	0.4447	0.4471	0.438	0.438	0.438	0.5367	0.4724	0.4724
	14	0.0032	0.0072	0.0003	0.4213	0.4213	0.4436	0.4286	0.4565	0.4484	0.4503	0.4446	0.4643	0.4668	0.4675	0.4593	0.4298	0.4091	0.4303	0.4442	0.4532	0.4249	0.4425	0.4412	0.4431	0.4366	0.4628	0.4629	0.5344	0.4515	0.4515
	15	0.0029	0.0065	0.0001	0.4186	0.4186	0.4497	0.4306	0.451	0.4487	0.4507	0.4448	0.4686	0.467	0.4675	0.457	0.4265	0.4087	0.4283	0.4408	0.4575	0.4258	0.442	0.4411	0.4449	0.4343	0.4656	0.4672	0.5291	0.409	0.409
	16	0.0022	0.006	-0.0001	0.4191	0.4191	0.4441	0.4334	0.4558	0.4535	0.4555	0.4492	0.4765	0.4643	0.4651	0.4545	0.4267	0.4078	0.4282	0.4356	0.4585	0.4217	0.4386	0.4385	0.4455	0.4685	0.4341	0.465	0.5142	0.4031	0.4031
	17	0.0032	0.0072	0.0003	0.4155	0.4155	0.4596	0.4357	0.4568	0.4574	0.4597	0.4532	0.4817	0.4672	0.4691	0.4581	0.4332	0.4136	0.4344	0.4342	0.461	0.4239	0.441	0.4392	0.4432	0.4711	0.4483	0.4689	0.4915	0.402	0.402
	18	0.0029	0.0065	0.0001	0.4097	0.4097	0.4567	0.4386	0.4631	0.4664	0.4694	0.4615	0.4853	0.4693	0.4723	0.4618	0.4413	0.4188	0.4404	0.4332	0.46	0.4236	0.4452	0.4445	0.4496	0.4773	0.4531	0.4733	0.4219	0.3903	0.3903
Extended Data Fig. S2c: Standard curve of SEZSTAMP library															Extended Data Fig. S2d: Survival curve post i.v. infected with 106 CFU SEZSTAMP library
	1-1	1-2	1-3	1-4	2-1	2-2	2-3	2-4	3-1	3-2	3-3	3-4			Hours		106 CFU (n=5)
Log10 CFU	1.44716	2.16732	3.16732	4.16732	1.11394	1.97313	2.97313	3.97313	1.11394	1.88081	2.88081	3.88081			32		1
Log10 Ns	1.49136	2.17173	3.38757	3.78682	1.22663	2.01842	3.45803	3.78682	0.845098	2.55751	3.42504	3.78682			36		1
															36		1
															40		1
															42		1
Extended Data Fig. S2e: individual GD value of 30 mice at 6, 18 and 36 hpi.
Mice	GD value	Brain	Liver	Spleen	Lung	Kidney	Blood	Mice	GD value	Brain	Liver	Spleen	Lung	Kidney	Blood	Mice	GD value	Brain	Liver	Spleen	Lung	Kidney	Blood
6 h #1	Brain	0	0.841854	0.851508	0.891347	0.852935	0.882689	18 h #1	Brain	9.49e-09	0.5618	0.650218	0.068933	0.101453	0.0309939	36 h #1	Brain	0	0.715441	0.772736	0.761852	0.759651	0.578359
	Liver	0.841854	9.49e-09	0.396612	0.573187	0.629202	0.561568		Liver	0.5618	0	0.200485	0.516702	0.537773	0.57226		Liver	0.715441	0	0.179019	0.46267	0.571729	0.261422
	Spleen	0.851508	0.396612	9.49e-09	0.711166	0.689706	0.701196		Spleen	0.650218	0.200485	0	0.599334	0.6197	0.659263		Spleen	0.772736	0.179019	0	0.490776	0.60759	0.288125
	Lung	0.891347	0.573187	0.711166	9.49e-09	0.550402	0.279586		Lung	0.068933	0.516702	0.599334	0	0.0926589	0.0745844		Lung	0.761852	0.46267	0.490776	0	0.152748	0.38919
	Kidney	0.852935	0.629202	0.689706	0.550402	9.49e-09	0.563009		Kidney	0.101453	0.537773	0.6197	0.0926589	9.49e-09	0.102163		Kidney	0.759651	0.571729	0.60759	0.152748	0	0.486301
	Blood	0.882689	0.561568	0.701196	0.279586	0.563009	0		Blood	0.0309939	0.57226	0.659263	0.0745844	0.102163	0		Blood	0.578359	0.261422	0.288125	0.38919	0.486301	0
6 h #2	GD value	Brain	Liver	Spleen	Lung	Kidney	Blood	18 h #2	GD value	Brain	Liver	Spleen	Lung	Kidney	Blood	36 h #2	GD value	Brain	Liver	Spleen	Lung	Kidney	Blood
	Brain	0	0.878121	0.880707	0.898048	0.872067	0.870111		Brain	0	0.743101	0.736076	0.658817	0.66298	0.661494		Brain	0	0.479807	0.179314	0.339077	0.089893	0.209922
	Liver	0.878121	0	0.391356	0.464914	0.646604	0.697017		Liver	0.743101	0	0.356701	0.555227	0.539362	0.586769		Liver	0.479807	0	0.38962	0.510541	0.448899	0.469892
	Spleen	0.880707	0.391356	0	0.48214	0.719503	0.777957		Spleen	0.736076	0.356701	0	0.551406	0.522398	0.586674		Spleen	0.179314	0.38962	0	0.317192	0.131108	0.159945
	Lung	0.898048	0.464914	0.48214	9.49e-09	0.709862	0.800724		Lung	0.658817	0.555227	0.551406	0	0.0881775	0.0829197		Lung	0.339077	0.510541	0.317192	0	0.326853	0.345314
	Kidney	0.872067	0.646604	0.719503	0.709862	0	0.741856		Kidney	0.66298	0.539362	0.522398	0.0881775	0	0.125578		Kidney	0.089893	0.448899	0.131108	0.326853	0	0.14453
	Blood	0.870111	0.697017	0.777957	0.800724	0.741856	9.49e-09		Blood	0.661494	0.586769	0.586674	0.0829197	0.125578	0		Blood	0.209922	0.469892	0.159945	0.345314	0.14453	0
6 h #3	GD value	Brain	Liver	Spleen	Lung	Kidney	Blood	18 h #3	GD value	Brain	Liver	Spleen	Lung	Kidney	Blood	36 h #3	GD value	Brain	Liver	Spleen	Lung	Kidney	Blood
	Brain	0	0.878121	0.880707	0.898048	0.872067	0.870111		Brain	0	0.709456	0.686182	0.670526	0.661293	0.635421		Brain	0	0.729432	0.473941	0.779559	0.87135	0.829104
	Liver	0.878121	0	0.391356	0.464914	0.646604	0.697017		Liver	0.709456	0	0.307667	0.482957	0.478234	0.431201		Liver	0.729432	0	0.473486	0.697583	0.260332	0.806484
	Spleen	0.880707	0.391356	0	0.48214	0.719503	0.777957		Spleen	0.686182	0.307667	0	0.397244	0.407397	0.332045		Spleen	0.473941	0.473486	0	0.676901	0.649464	0.762582
	Lung	0.898048	0.464914	0.48214	9.49e-09	0.709862	0.800724		Lung	0.670526	0.482957	0.397244	0	0.397437	0.325565		Lung	0.779559	0.697583	0.676901	0	0.742363	0.145217
	Kidney	0.872067	0.646604	0.719503	0.709862	0	0.741856		Kidney	0.661293	0.478234	0.407397	0.397437	0	0.259898		Kidney	0.87135	0.260332	0.649464	0.742363	0	0.840096
	Blood	0.870111	0.697017	0.777957	0.800724	0.741856	9.49e-09		Blood	0.635421	0.431201	0.332045	0.325565	0.259898	0		Blood	0.829104	0.806484	0.762582	0.145217	0.840096	0
6 h #4	GD value	Brain	Liver	Spleen	Lung	Kidney	Blood	18 h #4	GD value	Brain	Liver	Spleen	Lung	Kidney	Blood	36 h #4	GD value	Brain	Liver	Spleen	Lung	Kidney	Blood
	Brain	0	0.798085	0.821264	0.799316	0.869277	0.800938		Brain	0	0.606822	0.606156	0.591216	0.681249	0.839985		Brain	0	0.360078	0.403722	0.462909	0.326116	0.429808
	Liver	0.798085	0	0.368456	0.462235	0.638156	0.508145		Liver	0.606822	0	0.210626	0.216609	0.417885	0.855198		Liver	0.360078	0	0.257414	0.31865	0.127505	0.210271
	Spleen	0.821264	0.368456	0	0.589405	0.669112	0.645021		Spleen	0.606156	0.210626	0	0.347013	0.509345	0.851284		Spleen	0.403722	0.257414	0	0.415165	0.321868	0.259435
	Lung	0.799316	0.462235	0.589405	0	0.711771	0.38725		Lung	0.591216	0.216609	0.347013	0	0.356208	0.8509		Lung	0.462909	0.31865	0.415165	0	0.294437	0.198244
	Kidney	0.869277	0.638156	0.669112	0.711771	0	0.792379		Kidney	0.681249	0.417885	0.509345	0.356208	0	0.870507		Kidney	0.326116	0.127505	0.321868	0.294437	9.49e-09	0.236198
	Blood	0.800938	0.508145	0.645021	0.38725	0.792379	0		Blood	0.839985	0.855198	0.851284	0.8509	0.870507	0		Blood	0.429808	0.210271	0.259435	0.198244	0.236198	9.49e-09
6 h #5	GD value	Brain	Liver	Spleen	Lung	Kidney	Blood	18 h #5	GD value	Brain	Liver	Spleen	Lung	Kidney	Blood	36 h #5	GD value	Brain	Liver	Spleen	Lung	Kidney	Blood
	Brain	0	0.832486	0.810605	0.874521	0.872819	0.861394		Brain	0	0.603308	0.637992	0.590811	0.579379	0.601005		Brain	0	0.725486	0.627425	0.395432	0.794853	0.72586
	Liver	0.832486	0	0.35691	0.59437	0.633585	0.550453		Liver	0.603308	9.49e-09	0.196017	0.115998	0.196046	0.259943		Liver	0.725486	0	0.643676	0.574824	0.254409	0.653188
	Spleen	0.810605	0.35691	0	0.559584	0.645861	0.481887		Spleen	0.637992	0.196017	0	0.288672	0.355472	0.36623		Spleen	0.627425	0.643676	0	0.480374	0.719891	0.691855
	Lung	0.874521	0.59437	0.559584	9.49e-09	0.754821	0.388691		Lung	0.590811	0.115998	0.288672	0	0.123474	0.22844		Lung	0.395432	0.574824	0.480374	9.49e-09	0.687173	0.613295
	Kidney	0.872819	0.633585	0.645861	0.754821	0	0.714279		Kidney	0.579379	0.196046	0.355472	0.123474	0	0.195195		Kidney	0.794853	0.254409	0.719891	0.687173	0	0.698326
	Blood	0.861394	0.550453	0.481887	0.388691	0.714279	0		Blood	0.601005	0.259943	0.36623	0.22844	0.195195	0		Blood	0.72586	0.653188	0.691855	0.613295	0.698326	0
6 h #6	GD value	Brain	Liver	Spleen	Lung	Kidney	Blood	18 h #6	GD value	Brain	Liver	Spleen	Lung	Kidney	Blood	36 h #6	GD value	Brain	Liver	Spleen	Lung	Kidney	Blood
	Brain	0	0.787053	0.79052	0.738532	0.806482	0.759684		Brain	0	0.825868	0.820217	0.826392	0.873443	0.827765		Brain	0	0.687584	0.588552	0.826872	0.727628	0.864246
	Liver	0.787053	9.49e-09	0.262054	0.451846	0.494734	0.433332		Liver	0.825868	0	0.369962	0.638647	0.838898	0.647175		Liver	0.687584	0	0.283768	0.551322	0.529539	0.616967
	Spleen	0.79052	0.262054	0	0.520725	0.573099	0.50504		Spleen	0.820217	0.369962	0	0.62101	0.803801	0.632485		Spleen	0.588552	0.283768	9.49e-09	0.623454	0.582445	0.700237
	Lung	0.738532	0.451846	0.520725	0	0.488804	0.237179		Lung	0.826392	0.638647	0.62101	0	0.7991	0.12054		Lung	0.826872	0.551322	0.623454	0	0.162281	0.459742
	Kidney	0.806482	0.494734	0.573099	0.488804	0	0.509076		Kidney	0.873443	0.838898	0.803801	0.7991	0	0.797018		Kidney	0.727628	0.529539	0.582445	0.162281	0	0.437904
	Blood	0.759684	0.433332	0.50504	0.237179	0.509076	0		Blood	0.827765	0.647175	0.632485	0.12054	0.797018	0		Blood	0.864246	0.616967	0.700237	0.459742	0.437904	0
6 h #7	GD value	Brain	Liver	Spleen	Lung	Kidney	Blood	18 h #7	GD value	Brain	Liver	Spleen	Lung	Kidney	Blood	36 h #7	GD value	Brain	Liver	Spleen	Lung	Kidney	Blood
	Brain	9.49e-09	0.582014	0.548391	0.61965	0.593847	0.283431		Brain	0	0.880456	0.875369	0.890161	0.828048	0.879068		Brain	0	0.673498	0.644241	0.601968	0.628983	0.65472
	Liver	0.582014	0	0.290378	0.479576	0.53333	0.631228		Liver	0.880456	0	0.476712	0.52047	0.488819	0.490235		Liver	0.673498	9.49e-09	0.574955	0.564116	0.506511	0.545955
	Spleen	0.548391	0.290378	0	0.497052	0.559944	0.582281		Spleen	0.875369	0.476712	0	0.424597	0.363044	0.411621		Spleen	0.644241	0.574955	0	0.270305	0.378452	0.352925
	Lung	0.61965	0.479576	0.497052	0	0.599568	0.677945		Lung	0.890161	0.52047	0.424597	0	0.179725	0.127687		Lung	0.601968	0.564116	0.270305	0	0.402333	0.427182
	Kidney	0.593847	0.53333	0.559944	0.599568	0	0.583636		Kidney	0.828048	0.488819	0.363044	0.179725	0	0.162722		Kidney	0.628983	0.506511	0.378452	0.402333	0	0.216762
	Blood	0.283431	0.631228	0.582281	0.677945	0.583636	9.49e-09		Blood	0.879068	0.490235	0.411621	0.127687	0.162722	9.49e-09		Blood	0.65472	0.545955	0.352925	0.427182	0.216762	0
6 h #8	GD value	Brain	Liver	Spleen	Lung	Kidney	Blood	18 h #8	GD value	Brain	Liver	Spleen	Lung	Kidney	Blood	36 h #8	GD value	Brain	Liver	Spleen	Lung	Kidney	Blood
	Brain	0	0.786489	0.650908	0.66725	0.743512	0.668112		Brain	0	0.544	0.437001	0.383292	0.385547	0.373908		Brain	0	0.57549	0.527067	0.558362	0.524679	0.525871
	Liver	0.786489	9.49e-09	0.589193	0.612607	0.705856	0.619605		Liver	0.544	9.49e-09	0.585071	0.561226	0.569155	0.576264		Liver	0.57549	0	0.254858	0.1493	0.460466	0.464537
	Spleen	0.650908	0.589193	0	0.507457	0.606855	0.479813		Spleen	0.437001	0.585071	9.49e-09	0.300717	0.342733	0.215838		Spleen	0.527067	0.254858	0	0.19961	0.238496	0.242338
	Lung	0.66725	0.612607	0.507457	0	0.616392	0.291483		Lung	0.383292	0.561226	0.300717	0	0.228309	0.207638		Lung	0.558362	0.1493	0.19961	0	0.392629	0.397307
	Kidney	0.743512	0.705856	0.606855	0.616392	0	0.618096		Kidney	0.385547	0.569155	0.342733	0.228309	0	0.239905		Kidney	0.524679	0.460466	0.238496	0.392629	0	0.00984681
	Blood	0.668112	0.619605	0.479813	0.291483	0.618096	0		Blood	0.373908	0.576264	0.215838	0.207638	0.239905	0		Blood	0.525871	0.464537	0.242338	0.397307	0.00984681	0
6 h #9	GD value	Brain	Liver	Spleen	Lung	Kidney	Blood	18 h #9	GD value	Brain	Liver	Spleen	Lung	Kidney	Blood	36 h #9	GD value	Brain	Liver	Spleen	Lung	Kidney	Blood
	Brain	0	0.776558	0.71968	0.832961	0.749538	0.788045		Brain	0	0.824288	0.815247	0.827746	0.863239	0.83095		Brain	0	0.31291	0.195537	0.214674	0.427452	0.535916
	Liver	0.776558	0	0.55456	0.420657	0.447083	0.442386		Liver	0.824288	0	0.507037	0.569088	0.778572	0.574407		Liver	0.31291	0	0.28624	0.25811	0.367466	0.537125
	Spleen	0.71968	0.55456	9.49e-09	0.76485	0.674348	0.714367		Spleen	0.815247	0.507037	0	0.467382	0.749984	0.443854		Spleen	0.195537	0.28624	9.49e-09	0.163703	0.386854	0.515719
	Lung	0.832961	0.420657	0.76485	0	0.474673	0.372349		Lung	0.827746	0.569088	0.467382	0	0.765895	0.240051		Lung	0.214674	0.25811	0.163703	0	0.317375	0.520749
	Kidney	0.749538	0.447083	0.674348	0.474673	0	0.42971		Kidney	0.863239	0.778572	0.749984	0.765895	9.49e-09	0.757967		Kidney	0.427452	0.367466	0.386854	0.317375	9.49e-09	0.552003
	Blood	0.788045	0.442386	0.714367	0.372349	0.42971	9.49e-09		Blood	0.83095	0.574407	0.443854	0.240051	0.757967	0		Blood	0.535916	0.537125	0.515719	0.520749	0.552003	0
6 h #10	GD value	Brain	Liver	Spleen	Lung	Kidney	Blood	18 h #10	GD value	Brain	Liver	Spleen	Lung	Kidney	Blood	36 h #10	GD value	Brain	Liver	Spleen	Lung	Kidney	Blood
	Brain	0	0.749045	0.775949	0.800298	0.769113	0.773014		Brain	0	0.578809	0.341949	0.274666	0.479051	0.268566		Brain	9.49e-09	0.632546	0.559966	0.576911	0.879859	0.655727
	Liver	0.749045	0	0.395763	0.461951	0.485849	0.443178		Liver	0.578809	0	0.405952	0.555833	0.669868	0.572512		Liver	0.632546	0	0.420661	0.475304	0.822923	0.315782
	Spleen	0.775949	0.395763	9.49e-09	0.525498	0.535604	0.527471		Spleen	0.341949	0.405952	0	0.286849	0.494376	0.295976		Spleen	0.559966	0.420661	9.49e-09	0.382124	0.841618	0.415777
	Lung	0.800298	0.461951	0.525498	0	0.623394	0.290378		Lung	0.274666	0.555833	0.286849	0	0.380479	0.119403		Lung	0.576911	0.475304	0.382124	0	0.842193	0.265835
	Kidney	0.769113	0.485849	0.535604	0.623394	0	0.609934		Kidney	0.479051	0.669868	0.494376	0.380479	9.49e-09	0.380845		Kidney	0.879859	0.822923	0.841618	0.842193	0	0.843649
	Blood	0.773014	0.443178	0.527471	0.290378	0.609934	0		Blood	0.268566	0.572512	0.295976	0.119403	0.380845	0		Blood	0.655727	0.315782	0.415777	0.265835	0.843649	0

## Sheet: Extended Data Fig.S4
Extended Data Fig.S4a and Fig.S4c : Survival curve post i.v. infected with ∆proB and ∆proC.						Extended Data Fig. S3b: CFU burden in the organs and blood of moribund mice.
Days	WT SEZ (n=8)	∆proB (n=5)	∆proC (n=5)				∆proB (n = 5)		∆proC (n = 5)
1.45	1					Days elapsed	1	14	1	14
1.45	1						1000	0	1100	0
1.5	1						1300	0	800	0
1.54	1						600	0	500	0
1.54	1						900	0	2000	0
1.58	1						500	0	400	0
1.75	1
1.91	1
14		0
14		0
14		0
14		0
14		0
14			0
14			0
14			0
14			0
14			0
Extended Data Fig.S4c : Survival curve post i.v. infected with ∆6210.						Extended Data Fig. S4d: CFU burden in the organs and blood of moribund mice.
Days	WT SEZ (n=8)	∆6210 (n=9)					∆6210 (n = 5)
35	1					Brain	51000	2000000000	70000	256000000
35	1					Liver	2000000	18000000	12600000	68000000
36	1					Spleen	2100000	3200000	2000000	5600000
37	1					Lung	3600000	5900000	7300000	7700000
37	1					Kidney	40000	130000	130000	280000
38	1					Blood	5000000	1200000	500000	34000000
42	1
46	1
42		1
44		1
45		1
58		1
84		1
93		1
138		1
240		0
240		0
Extended Data Fig.S4e : Survival curve post i.v. infected with ∆6210.
Days	WT SEZ (n=8)	∆manY (n=15)	C∆manY (n=5)
35	1
35	1
36	1
37	1
37	1
38	1
42	1
46	1
32		1
34		1
35		1
35		1
36		1
36		1
36		1
36		1
36		1
37		1
37		1
44		1
53		1
53		1
54		1
32			1
35			1
36			1
37			1
42			1

## Sheet: Extended Data Fig.S5
Extended Data Fig.S5a: API test to indentify the ability of SEZ to ferment 49 carbohydrates.
Time	Glycerol	Erythritol	D-arabinose	L-arabinose	D-ribose	D-xylose	L-xylose	D-xylose	Methyl-beta-D-xylopyranoside	D-galactose	D-glucose	D-fructose	D-mannose	L-sorbose	L-rhamnose	Dulcitol	Inositol	D-mannitol	D-sorbitol	Methyl-alpha-D-mannopyranoside	Methyl-alpha-D-glucopyranoside	N-acetylglucosamine	Amygdalin	Arbutin	Esculin ferric citrate	Salicin
12 h	0	0	0	0	1	0	0	0	0	1	1	0.75	0.75	0	0	0	0	0	1	0	0	1	0	0	1	1
24 h	0	0	0	0	1	0	0	0	0	1	1	1	1	0	0	0	0	0	1	0	0	1	0	0	1	1
Time	D-cellobiose	D-maltose	D-lactose (bovine origin)	D-melibiose	D-saccharose (sucrose)	D-trehalose	Inulin	D-melezitose	D-raffinose	Amidon (starch)	Glycogen	Xylitol	Gentiobiose	D-turanose	D-lyxose	D-tagatose	D-fucose	L-fucose	D-arabitol	L-arabitol	Potassium gluconate	Potassium 2-ketogluconate	Potassium 5-ketogluconate
12 h	0	0.5	1	0	1	0	0	0	0	1	1	0	0	0	0	0	0	0	0	0	0	0	0
24 h	0	1	1	0	1	0	0	0	0	1	1	0	0	0	0	0	0	0	0	0	0	0	0
Extended Data Fig.S5b: Growth curve of WT SEZ, ∆manY and C∆manY in CDM with 3 non-preferred carbon sources
Ribose 2 g/L									Maltose 2 g/L									Galactose 2 g/L
WT SEZ			ΔmanY			CmanY			WT SEZ			ΔmanY			CmanY			WT SEZ			ΔmanY			CmanY
-0.001	0.007	0	-0.002	-0.001	-0.001	-0.001	-0.001	-0.002	-0.002	-0.001	-0.001	-0.001	0	0.003	0	0.001	0	-0.002	0	-0.001	-0.003	-0.002	0.003	0.001	0.006	0.003
0.001	0.009	0.002	0	-0.001	-0.001	0.001	0	-0.001	0.003	0.004	0.005	0.001	0.002	0.004	0.005	0.006	0.005	0.002	0.003	0.003	-0.003	-0.001	0.005	0.003	0.01	0.004
0.004	0.011	0.004	0.001	0.001	0.001	0.002	0.002	0.0021	0.012	0.013	0.014	0.005	0.006	0.008	0.014	0.019	0.017	0.006	0.008	0.007	-0.001	0.001	0.006	0.007	0.015	0.007
0.007	0.014	0.007	0.002	0.002	0.002	0.01	0.005	0.0165	0.028	0.031	0.028	0.011	0.011	0.013	0.031	0.038	0.041	0.012	0.013	0.014	0	0.002	0.007	0.011	0.019	0.011
0.015	0.018	0.012	0.004	0.004	0.004	0.016	0.011	0.013	0.059	0.049	0.049	0.022	0.021	0.021	0.055	0.061	0.08	0.022	0.023	0.021	0.002	0.004	0.009	0.019	0.028	0.02
0.025	0.024	0.018	0.008	0.008	0.007	0.023	0.022	0.024	0.08	0.075	0.075	0.036	0.034	0.035	0.07	0.076	0.099	0.034	0.034	0.027	0.006	0.006	0.011	0.031	0.038	0.031
0.038	0.033	0.026	0.013	0.014	0.013	0.035	0.027	0.028	0.085	0.08	0.08	0.056	0.052	0.046	0.073	0.08	0.098	0.035	0.038	0.028	0.011	0.009	0.013	0.036	0.041	0.037
0.043	0.036	0.028	0.021	0.022	0.021	0.038	0.032	0.028	0.084	0.08	0.082	0.063	0.065	0.058	0.072	0.079	0.1	0.04	0.041	0.031	0.016	0.013	0.015	0.038	0.04	0.038
0.041	0.036	0.028	0.027	0.027	0.026	0.0362	0.03	0.025	0.091	0.086	0.087	0.068	0.062	0.058	0.079	0.087	0.101	0.041	0.041	0.035	0.02	0.019	0.016	0.04	0.041	0.04
0.038	0.035	0.023	0.034	0.036	0.033	0.0347	0.03	0.026	0.103	0.1	0.103	0.069	0.061	0.06	0.084	0.094	0.102	0.043	0.043	0.039	0.022	0.023	0.018	0.043	0.043	0.042
0.039	0.037	0.028	0.034	0.035	0.033	0.0335	0.033	0.03	0.104	0.107	0.108	0.067	0.061	0.051	0.087	0.099	0.1	0.046	0.047	0.041	0.021	0.023	0.017	0.043	0.044	0.044
0.036	0.034	0.026	0.036	0.036	0.034	0.0315	0.03	0.027	0.116	0.116	0.118	0.063	0.055	0.052	0.093	0.103	0.105	0.046	0.045	0.043	0.022	0.022	0.017	0.044	0.045	0.045
0.039	0.034	0.024	0.036	0.037	0.034	0.031	0.031	0.024	0.123	0.121	0.121	0.059	0.052	0.047	0.098	0.105	0.107	0.047	0.046	0.044	0.025	0.022	0.016	0.045	0.046	0.046
0.036	0.035	0.027	0.038	0.039	0.036	0.038	0.032	0.027	0.123	0.125	0.127	0.059	0.051	0.043	0.103	0.109	0.106	0.048	0.047	0.044	0.026	0.022	0.016	0.046	0.047	0.046
0.036	0.033	0.025	0.038	0.04	0.038	0.0365	0.032	0.026	0.123	0.127	0.128	0.059	0.05	0.043	0.105	0.11	0.108	0.047	0.048	0.045	0.028	0.028	0.016	0.046	0.048	0.047
0.034	0.03	0.026	0.037	0.039	0.037	0.0342	0.031	0.024	0.129	0.129	0.13	0.057	0.047	0.038	0.103	0.109	0.11	0.047	0.047	0.045	0.033	0.026	0.019	0.046	0.048	0.047
0.032	0.03	0.026	0.035	0.038	0.037	0.0338	0.03	0.024	0.132	0.132	0.133	0.056	0.045	0.039	0.11	0.113	0.113	0.048	0.048	0.047	0.033	0.028	0.018	0.048	0.05	0.048
0.032	0.03	0.025	0.034	0.036	0.035	0.032	0.029	0.022	0.132	0.133	0.134	0.053	0.043	0.037	0.113	0.116	0.117	0.05	0.049	0.048	0.034	0.031	0.019	0.047	0.049	0.048
0.031	0.028	0.025	0.035	0.037	0.036	0.0305	0.028	0.022	0.137	0.137	0.139	0.051	0.041	0.034	0.116	0.119	0.118	0.05	0.05	0.049	0.039	0.029	0.021	0.049	0.05	0.05
0.031	0.027	0.026	0.033	0.035	0.034	0.03	0.027	0.02	0.141	0.144	0.144	0.049	0.04	0.032	0.121	0.122	0.122	0.052	0.053	0.05	0.036	0.03	0.018	0.051	0.052	0.051
0.03	0.026	0.026	0.033	0.035	0.034	0.026	0.026	0.019	0.142	0.143	0.144	0.049	0.037	0.031	0.123	0.124	0.124	0.053	0.052	0.05	0.036	0.031	0.015	0.05	0.052	0.051
Extended Data Fig.S5c: Growth curves of WT SEZ, ΔmanY and CΔmanY cultured in swine CSF supplemented with five different carbohydrates in vitro
Fructoce
Time (h)	WT SEZ									∆manY									C∆manY
0	0	0	0	0	0	0	0	0	0	0	0	0	0	0	0	0	0	0	0	0	0	0	0	0	0	0	0
2	0.035	0.032	0.036	0.008	0.013	0.018	0.02	0.032	0.015	0	0	0	0.009	0.009	0.018	0	0.001	0.002	0.025	0.026	0.028	0	0	0.001	0.021	0.024	0.018
3	0.105	0.1	0.111	0.108	0.081	0.104	0.081	0.116	0.094	0.014	0.022	0.022	0.017	0.011	0.017	0.024	0.016	0.033	0.082	0.088	0.07	0.099	0.098	0.127	0.111	0.128	0.121
4	0.125	0.124	0.122	0.114	0.122	0.103	0.121	0.143	0.14	0.077	0.083	0.07	0.048	0.047	0.047	0.038	0.043	0.043	0.125	0.139	0.117	0.127	0.129	0.119	0.116	0.125	0.152
6	0.132	0.134	0.135	0.127	0.173	0.149	0.131	0.15	0.153	0.056	0.064	0.061	0.064	0.084	0.068	0.108	0.094	0.099	0.147	0.153	0.149	0.152	0.138	0.134	0.148	0.13	0.172
8	0.175	0.156	0.148	0.158	0.149	0.168	0.174	0.176	0.175	0.059	0.071	0.076	0.079	0.054	0.086	0.096	0.1	0.083	0.16	0.163	0.151	0.17	0.16	0.172	0.191	0.19	0.184
10	0.163	0.169	0.161	0.151	0.206	0.199	0.18	0.184	0.178	0.077	0.07	0.069	0.057	0.069	0.06	0.051	0.034	0.062	0.125	0.121	0.13	0.211	0.193	0.275	0.178	0.184	0.18
11	0.178	0.166	0.186	0.16	0.171	0.164	0.188	0.179	0.182	0.109	0.125	0.128	0.111	0.09	0.114	0.086	0.068	0.075	0.194	0.187	0.184	0.203	0.183	0.179	0.16	0.172	0.175
12	0.258	0.223	0.176	0.156	0.147	0.142	0.144	0.156	0.149	0.096	0.062	0.066	0.075	0.07	0.114	0.075	0.069	0.074	0.164	0.177	0.161	0.155	0.146	0.149	0.194	0.134	0.152
GlcNAc
Time (h)	WT SEZ									∆manY									C∆manY
0	0	0	0	0	0	0	0	0	0	0	0	0	0	0	0	0	0	0	0	0	0	0	0	0	0	0	0
2	0.153	0.126	0.106	0.107	0.114	0.119	0.091	0.092	0.088	0.035	0.043	0.027	0.021	0.017	0.017	0.019	0.041	0.021	0.113	0.115	0.129	0.093	0.091	0.085	0.084	0.108	0.082
4	0.192	0.193	0.205	0.153	0.14	0.14	0.154	0.145	0.157	0.097	0.102	0.102	0.086	0.061	0.095	0.101	0.108	0.097	0.156	0.139	0.147	0.102	0.11	0.136	0.106	0.104	0.096
6	0.16	0.148	0.151	0.168	0.156	0.163	0.145	0.144	0.139	0.095	0.101	0.105	0.104	0.108	0.092	0.102	0.103	0.1	0.154	0.153	0.151	0.144	0.154	0.155	0.169	0.172	0.174
8	0.163	0.16	0.162	0.158	0.165	0.172	0.145	0.145	0.151	0.105	0.098	0.107	0.094	0.097	0.098	0.103	0.106	0.115	0.171	0.176	0.164	0.172	0.183	0.179	0.168	0.181	0.179
10	0.158	0.162	0.156	0.147	0.146	0.16	0.151	0.157	0.162	0.1	0.1	0.096	0.108	0.116	0.112	0.091	0.089	0.103	0.164	0.169	0.172	0.17	0.176	0.174	0.183	0.186	0.187
12	0.154	0.161	0.151	0.169	0.164	0.152	0.159	0.162	0.16	0.113	0.109	0.101	0.111	0.115	0.1	0.103	0.11	0.107	0.18	0.161	0.172	0.19	0.192	0.199	0.183	0.191	0.187
Lactose
Time (h)	WT SEZ									∆manY									C∆manY
0	0	0	0	0	0	0	0	0	0	0	0	0	0	0	0	0	0	0	0	0	0	0	0	0	0	0	0
2	0.088	0.082	0.105	0.063	0.065	0.075	0.089	0.093	0.085	0.025	0.021	0.034	0.064	0.073	0.076	0.018	0.013	0.026	0.052	0.057	0.051	0.057	0.061	0.083	0.063	0.062	0.069
4	0.116	0.112	0.119	0.173	0.176	0.183	0.126	0.106	0.101	0.046	0.053	0.04	0.049	0.061	0.069	0.052	0.041	0.056	0.105	0.106	0.114	0.09	0.087	0.072	0.092	0.108	0.111
6	0.161	0.169	0.167	0.148	0.154	0.161	0.135	0.12	0.127	0.062	0.042	0.051	0.064	0.061	0.058	0.059	0.074	0.075	0.154	0.122	0.127	0.141	0.141	0.127	0.148	0.152	0.14
8	0.173	0.176	0.166	0.159	0.164	0.154	0.173	0.176	0.172	0.089	0.094	0.093	0.069	0.062	0.068	0.106	0.106	0.102	0.135	0.131	0.146	0.156	0.165	0.154	0.185	0.17	0.171
10	0.169	0.157	0.16	0.166	0.163	0.166	0.195	0.165	0.192	0.101	0.093	0.1	0.101	0.102	0.088	0.098	0.092	0.096	0.136	0.134	0.147	0.154	0.16	0.145	0.17	0.172	0.179
12	0.16	0.158	0.164	0.194	0.163	0.172	0.177	0.169	0.177	0.118	0.119	0.107	0.1	0.098	0.095	0.099	0.094	0.106	0.155	0.167	0.151	0.177	0.177	0.179	0.164	0.167	0.174
Mannose
Time (h)	WT SEZ									∆manY									C∆manY
0	0	0	0	0	0	0	0	0	0	0	0	0	0	0	0	0	0	0	0	0	0	0	0	0	0	0	0
2	0.029	0.026	0.031	0.005	0.025	0.019	0.008	0.011	0.01	0.027	0.031	0.017	0.026	0.03	0.027	0.033	0.025	0.035	0.063	0.066	0.065	0.039	0.03	0.043	0.049	0.031	0.055
3	0.115	0.107	0.118	0.111	0.094	0.121	0.128	0.116	0.121	0.015	0.025	0.011	0.054	0.063	0.053	0.02	0.018	0.016	0.135	0.122	0.145	0.116	0.113	0.11	0.139	0.129	0.122
4	0.128	0.124	0.139	0.108	0.109	0.114	0.124	0.128	0.13	0.018	0.017	0.017	0.014	0.017	0.016	0.026	0.054	0.044	0.206	0.186	0.183	0.119	0.109	0.121	0.12	0.109	0.114
6	0.155	0.175	0.152	0.141	0.168	0.153	0.149	0.157	0.165	0.016	0.023	0.022	0.055	0.054	0.044	0.028	0.026	0.028	0.263	0.296	0.204	0.15	0.126	0.145	0.161	0.171	0.145
8	0.205	0.236	0.228	0.255	0.235	0.24	0.196	0.215	0.204	0.081	0.083	0.084	0.112	0.113	0.118	0.042	0.049	0.041	0.184	0.171	0.188	0.218	0.225	0.205	0.196	0.192	0.194
10	0.191	0.194	0.194	0.171	0.167	0.185	0.244	0.229	0.21	0.054	0.076	0.088	0.032	0.044	0.031	0.093	0.089	0.096	0.239	0.247	0.232	0.214	0.217	0.219	0.266	0.253	0.25
12	0.174	0.2	0.185	0.147	0.149	0.152	0.219	0.168	0.164	0.028	0.044	0.019	0.023	0.033	0.031	0.027	0.054	0.044	0.149	0.148	0.149	0.157	0.148	0.145	0.157	0.2	0.196
Sucrose
Time (h)	WT SEZ									∆manY									C∆manY
0	0	0	0	0	0	0	0	0	0	0	0	0	0	0	0	0	0	0	0	0	0	0	0	0	0	0	0
2	0.13	0.145	0.14	0.12	0.116	0.112	0.085	0.079	0.067	0.069	0.068	0.073	0.042	0.05	0.025	0.048	0.041	0.04	0.124	0.111	0.1	0.113	0.104	0.117	0.098	0.106	0.118
4	0.154	0.141	0.147	0.113	0.102	0.103	0.164	0.166	0.155	0.116	0.107	0.117	0.098	0.085	0.089	0.062	0.049	0.084	0.115	0.112	0.12	0.123	0.13	0.13	0.124	0.122	0.129
6	0.134	0.131	0.135	0.126	0.119	0.12	0.181	0.119	0.129	0.121	0.133	0.142	0.13	0.133	0.137	0.135	0.148	0.141	0.14	0.146	0.133	0.157	0.141	0.143	0.149	0.145	0.141
8	0.141	0.139	0.125	0.112	0.125	0.102	0.118	0.119	0.129	0.121	0.133	0.142	0.13	0.133	0.137	0.135	0.148	0.141	0.14	0.146	0.133	0.157	0.141	0.143	0.149	0.145	0.141
10	0.149	0.126	0.143	0.145	0.126	0.133	0.144	0.154	0.158	0.125	0.138	0.132	0.132	0.119	0.123	0.145	0.147	0.14	0.156	0.175	0.139	0.16	0.149	0.169	0.166	0.166	0.146
12	0.153	0.152	0.138	0.138	0.12	0.125	0.135	0.144	0.136	0.11	0.115	0.115	0.12	0.123	0.13	0.151	0.143	0.15	0.16	0.177	0.177	0.143	0.137	0.138	0.162	0.18	0.183
Extended Data Fig.S5d: Growth curves of WT, ΔmanY and CΔmanY in CDM with different concentration of glucose.
	Glucose 0.2 g/L												Glucose 1 g/L
Hours	WT SEZ				ΔmanY				CΔmanY				WT SEZ				ΔmanY				CΔmanY
1	0.01	0.011	0.01	0.011	0.002	0.002	0.003	0.002	0.01	0.01	0.011	0.011	0.01	0.01	0.01	0.01	0.004	0.006	0.004	0.005	0.013	0.014	0.012	0.011
2	0.036	0.038	0.036	0.035	0.007	0.007	0.008	0.007	0.038	0.04	0.043	0.044	0.041	0.037	0.041	0.039	0.012	0.015	0.013	0.015	0.049	0.049	0.045	0.045
3	0.056	0.056	0.057	0.056	0.014	0.014	0.014	0.014	0.062	0.058	0.057	0.059	0.126	0.12	0.13	0.115	0.025	0.027	0.029	0.032	0.122	0.134	0.136	0.149
4	0.065	0.064	0.067	0.066	0.022	0.023	0.023	0.022	0.069	0.067	0.068	0.068	0.234	0.233	0.244	0.244	0.045	0.048	0.049	0.05	0.23	0.238	0.244	0.219
5	0.07	0.069	0.071	0.07	0.024	0.025	0.025	0.025	0.072	0.07	0.072	0.072	0.235	0.238	0.237	0.239	0.071	0.072	0.07	0.07	0.235	0.238	0.244	0.215
6	0.076	0.075	0.077	0.077	0.028	0.029	0.029	0.03	0.077	0.074	0.076	0.078	0.24	0.242	0.242	0.244	0.091	0.093	0.088	0.083	0.239	0.241	0.248	0.22
7	0.077	0.076	0.078	0.079	0.03	0.03	0.03	0.031	0.08	0.076	0.076	0.079	0.235	0.237	0.237	0.239	0.097	0.102	0.1	0.093	0.232	0.236	0.243	0.222
8	0.08	0.078	0.081	0.082	0.031	0.032	0.032	0.031	0.083	0.079	0.08	0.082	0.234	0.236	0.237	0.239	0.112	0.116	0.113	0.106	0.229	0.235	0.243	0.228
9	0.08	0.079	0.082	0.082	0.03	0.031	0.031	0.031	0.084	0.079	0.079	0.082	0.23	0.232	0.232	0.233	0.108	0.113	0.111	0.104	0.229	0.233	0.239	0.229
10	0.082	0.08	0.083	0.084	0.032	0.033	0.033	0.033	0.086	0.081	0.08	0.083	0.225	0.227	0.228	0.228	0.109	0.112	0.113	0.107	0.228	0.23	0.234	0.234
11	0.083	0.08	0.084	0.086	0.033	0.034	0.035	0.035	0.088	0.083	0.078	0.084	0.222	0.224	0.225	0.225	0.107	0.111	0.111	0.105	0.226	0.227	0.23	0.236
12	0.082	0.079	0.083	0.086	0.035	0.035	0.036	0.036	0.089	0.082	0.075	0.083	0.219	0.222	0.223	0.222	0.108	0.111	0.11	0.106	0.224	0.223	0.226	0.24
13	0.077	0.073	0.078	0.082	0.035	0.036	0.038	0.037	0.09	0.079	0.066	0.078	0.216	0.218	0.22	0.218	0.108	0.111	0.109	0.108	0.225	0.219	0.221	0.247
14	0.077	0.072	0.078	0.083	0.037	0.039	0.039	0.04	0.09	0.078	0.064	0.078	0.214	0.215	0.218	0.216	0.105	0.11	0.109	0.101	0.223	0.218	0.219	0.25
15	0.072	0.068	0.073	0.078	0.038	0.038	0.041	0.04	0.089	0.077	0.06	0.073	0.215	0.217	0.217	0.216	0.108	0.111	0.109	0.106	0.224	0.218	0.219	0.263
16	0.066	0.063	0.067	0.072	0.037	0.038	0.041	0.04	0.085	0.07	0.055	0.069	0.215	0.217	0.218	0.216	0.105	0.109	0.107	0.105	0.223	0.218	0.218	0.257
17	0.062	0.059	0.062	0.067	0.038	0.039	0.042	0.042	0.082	0.066	0.048	0.065	0.213	0.215	0.216	0.214	0.106	0.11	0.107	0.107	0.227	0.217	0.216	0.246
18	0.059	0.057	0.059	0.065	0.039	0.04	0.045	0.043	0.08	0.064	0.047	0.063	0.212	0.214	0.215	0.214	0.107	0.111	0.108	0.106	0.226	0.215	0.216	0.26
19	0.057	0.055	0.057	0.063	0.04	0.041	0.046	0.044	0.077	0.06	0.043	0.061	0.211	0.213	0.214	0.213	0.106	0.11	0.108	0.106	0.232	0.215	0.215	0.259
20	0.052	0.05	0.051	0.057	0.041	0.042	0.046	0.045	0.072	0.055	0.038	0.054	0.209	0.212	0.213	0.213	0.106	0.111	0.109	0.105	0.24	0.214	0.214	0.25
	Glucose 2 g/L												Glucose 10 g/L
Hours	WT SEZ				ΔmanY				CΔmanY				WT SEZ				ΔmanY				CΔmanY
1	0.01	0.01	0.01	0.01	0.005	0.005	0.006	0.006	0.011	0.011	0.012	0.011	0.011	0.009	0.011	0.012	0.007	0.006	0.007	0.007	0.011	0.013	0.012	0.013
2	0.039	0.039	0.041	0.039	0.017	0.017	0.017	0.017	0.045	0.048	0.048	0.043	0.039	0.039	0.036	0.038	0.019	0.015	0.017	0.019	0.045	0.047	0.044	0.048
3	0.116	0.113	0.119	0.117	0.032	0.037	0.034	0.036	0.124	0.132	0.129	0.124	0.104	0.101	0.086	0.095	0.039	0.03	0.038	0.039	0.118	0.12	0.11	0.146
4	0.272	0.27	0.28	0.271	0.063	0.063	0.06	0.065	0.293	0.314	0.307	0.298	0.243	0.227	0.196	0.209	0.073	0.057	0.072	0.072	0.264	0.262	0.246	0.286
5	0.424	0.426	0.424	0.426	0.114	0.106	0.104	0.114	0.408	0.413	0.421	0.42	0.44	0.429	0.349	0.39	0.138	0.112	0.134	0.138	0.481	0.475	0.446	0.482
6	0.422	0.422	0.42	0.421	0.193	0.178	0.153	0.167	0.411	0.413	0.419	0.418	0.637	0.607	0.546	0.581	0.258	0.201	0.254	0.26	0.663	0.653	0.634	0.683
7	0.414	0.416	0.414	0.414	0.281	0.255	0.225	0.239	0.407	0.409	0.415	0.413	0.756	0.723	0.644	0.701	0.402	0.349	0.413	0.412	0.786	0.78	0.761	0.809
8	0.407	0.407	0.409	0.409	0.324	0.299	0.274	0.282	0.402	0.404	0.409	0.407	0.854	0.834	0.782	0.824	0.586	0.492	0.608	0.61	0.846	0.842	0.846	0.87
9	0.403	0.402	0.4	0.399	0.314	0.293	0.29	0.286	0.398	0.399	0.403	0.4	0.853	0.841	0.814	0.842	0.736	0.668	0.762	0.754	0.84	0.836	0.847	0.862
10	0.389	0.388	0.389	0.388	0.305	0.289	0.286	0.284	0.386	0.389	0.39	0.389	0.843	0.836	0.812	0.838	0.851	0.838	0.872	0.87	0.832	0.827	0.838	0.849
11	0.382	0.38	0.381	0.381	0.291	0.281	0.285	0.277	0.378	0.38	0.382	0.381	0.837	0.828	0.806	0.832	0.883	0.88	0.891	0.903	0.824	0.819	0.829	0.844
12	0.374	0.372	0.374	0.373	0.289	0.277	0.294	0.281	0.369	0.373	0.373	0.372	0.841	0.832	0.803	0.832	0.867	0.881	0.883	0.886	0.829	0.824	0.834	0.85
13	0.365	0.363	0.366	0.366	0.283	0.274	0.282	0.271	0.359	0.364	0.364	0.364	0.845	0.837	0.801	0.831	0.869	0.871	0.882	0.882	0.831	0.825	0.837	0.853
14	0.36	0.358	0.362	0.361	0.282	0.269	0.282	0.272	0.353	0.358	0.358	0.358	0.851	0.841	0.806	0.838	0.862	0.864	0.881	0.883	0.83	0.828	0.841	0.864
15	0.352	0.351	0.353	0.351	0.28	0.27	0.286	0.273	0.345	0.35	0.35	0.351	0.861	0.853	0.811	0.848	0.862	0.866	0.872	0.871	0.839	0.834	0.852	0.868
16	0.347	0.346	0.348	0.346	0.28	0.27	0.279	0.269	0.339	0.344	0.344	0.344	0.864	0.858	0.813	0.854	0.871	0.873	0.883	0.882	0.836	0.832	0.85	0.868
17	0.338	0.338	0.34	0.338	0.28	0.27	0.277	0.267	0.332	0.338	0.336	0.336	0.869	0.867	0.818	0.86	0.878	0.877	0.892	0.89	0.839	0.837	0.856	0.873
18	0.332	0.332	0.333	0.331	0.279	0.269	0.279	0.268	0.325	0.331	0.329	0.329	0.873	0.871	0.825	0.867	0.886	0.888	0.898	0.898	0.845	0.84	0.858	0.878
19	0.325	0.325	0.326	0.324	0.278	0.268	0.278	0.268	0.318	0.325	0.322	0.323	0.875	0.876	0.827	0.868	0.898	0.896	0.914	0.916	0.849	0.845	0.862	0.877
20	0.318	0.319	0.32	0.318	0.277	0.267	0.277	0.266	0.311	0.318	0.316	0.316	0.873	0.875	0.833	0.87	0.91	0.907	0.931	0.927	0.849	0.844	0.86	0.879
Extended Data Fig.S5e: TPM of all PTS genes in SEZ cultured in CDM with 2 g/L glucose.
Replication	SESEC_RS00725	SESEC_RS00730	SESEC_RS00930	SESEC_RS00935	SESEC_RS00940	SESEC_RS01095	SESEC_RS01100	SESEC_RS01105	SESEC_RS01295	SESEC_RS01300	SESEC_RS01805	manZ SESEC_RS02085	manY SESEC_RS02090	manX SESEC_RS02095	SESEC_RS02275	SESEC_RS02280	SESEC_RS04000	SESEC_RS04005	SESEC_RS04010	SESEC_RS04015	SESEC_RS05805	SESEC_RS05825	SESEC_RS06200	SESEC_RS06205
1	3.82725	1.87457	60.2474	317.513	203.712	6.57499	6.7556	24.9016	1.62441	3.10367	1.49343	172.555	160.581	142.828	0.621159	0.158326	9.25866	10.6292	7.94783	16.4352	21.7196	56.401	1.38175	1.82016
2	2.36817	4.17683	230.901	293.611	288.186	7.47566	15.0894	22.9351	4.5802	2.68421	5.94259	386.877	292.685	278.477	0.336309	0.39278	7.08158	17.5713	12.2352	13.7832	55.6061	38.3988	3.99184	3.51056
Replication	SESEC_RS06210	SESEC_RS06215	SESEC_RS06570	SESEC_RS06580	SESEC_RS06585	SESEC_RS06690	SESEC_RS06700	SESEC_RS06705	SESEC_RS06710	SESEC_RS06980	SESEC_RS07265	SESEC_RS07270	SESEC_RS07275	SESEC_RS07280	ptsG SESEC_RS09480	SESEC_RS09620	SESEC_RS09625	SESEC_RS09630
1	2.43549	9.96796	0.452448	0.312428	0.465869	0.878752	1.03255	0.38926	0.686081	0.824619	0.373777	0.537441	3.27171	1.79382	14.4213	0.840288	0.474959	0.0978027
2	3.39098	5.36957	1.05689	0.124915	0.504463	0.434186	0.600816	0.564998	0.99567	10.5942	1.16587	1.05964	2.26872	0.725919	32.3517	2.35586	0.237702	0.228816
Extended Data Fig.S5f: Growth curve of WT SEZ, ΔmanY, ΔptsG and Δ930 in CDM with 2 g/L glucose.
Hours	WT SEZ				ΔmanY				ΔptsG				Δ930
0	0.003	0.001	0.001	0	0.001	0.001	0.001	0.001	0.001	0.001	0	0	0.003	0.002	0.002	0.001
1	0.022	0.021	0.021	0.02	0.014	0.016	0.015	0.013	0.022	0.022	0.021	0.021	0.023	0.023	0.021	0.021
2	0.076	0.07	0.074	0.07	0.037	0.04	0.039	0.037	0.078	0.079	0.077	0.077	0.075	0.071	0.068	0.071
3	0.23	0.213	0.221	0.208	0.068	0.07	0.069	0.066	0.238	0.238	0.235	0.233	0.214	0.199	0.194	0.196
3.5	0.363	0.342	0.357	0.338	0.09	0.091	0.091	0.089	0.385	0.385	0.384	0.381	0.354	0.333	0.317	0.317
4	0.492	0.471	0.473	0.475	0.113	0.114	0.115	0.114	0.454	0.462	0.463	0.466	0.448	0.446	0.445	0.454
5	0.471	0.459	0.454	0.458	0.174	0.172	0.167	0.176	0.448	0.452	0.446	0.452	0.445	0.451	0.451	0.452
6	0.465	0.453	0.449	0.454	0.214	0.197	0.189	0.193	0.449	0.451	0.444	0.449	0.444	0.447	0.447	0.451
7	0.455	0.442	0.438	0.444	0.211	0.201	0.197	0.204	0.436	0.439	0.433	0.438	0.431	0.436	0.435	0.436
8	0.449	0.439	0.431	0.436	0.223	0.211	0.211	0.215	0.431	0.434	0.429	0.433	0.426	0.432	0.43	0.432
9	0.436	0.425	0.418	0.423	0.211	0.198	0.204	0.211	0.419	0.424	0.418	0.423	0.416	0.423	0.421	0.423
10	0.422	0.411	0.406	0.41	0.209	0.201	0.197	0.209	0.405	0.409	0.405	0.41	0.398	0.408	0.407	0.408
11	0.411	0.401	0.396	0.4	0.201	0.194	0.195	0.199	0.396	0.399	0.395	0.398	0.389	0.397	0.396	0.397
12	0.398	0.389	0.385	0.388	0.2	0.194	0.197	0.2	0.385	0.388	0.384	0.387	0.378	0.387	0.386	0.386
13	0.39	0.381	0.378	0.381	0.196	0.188	0.193	0.197	0.378	0.38	0.376	0.379	0.368	0.378	0.377	0.377
14	0.382	0.373	0.37	0.372	0.195	0.19	0.188	0.196	0.37	0.372	0.368	0.371	0.36	0.368	0.367	0.367
15	0.374	0.366	0.364	0.366	0.194	0.188	0.19	0.193	0.363	0.365	0.361	0.363	0.355	0.362	0.361	0.362
16	0.365	0.359	0.356	0.358	0.188	0.184	0.187	0.19	0.356	0.358	0.354	0.357	0.346	0.354	0.353	0.353

[truncated: 2 more sheets: Extended Data Fig.S6, Extended Data Fig.S8]
